# Supplementary material for: Nuclear Factor Y controls nutrient-adaptive epithelial growth by regulating mTOR in the Drosophila midgut
Source: Development. 2026 Jul 13;153(13):dev205643. doi: 10.1242/dev.205643 (PMC13405225; doi:10.1242/dev.205643)
Supplement: Table S1. List of differentially expressed genes in NF-YA-deficient ISCs. [file develop-153-205643-TableS1.xlsx]

## Sheet: Table S1
ctrl_1	ctrl_2	ctrl_3	RNAi_2	RNAi_4	RNAi_5	ensembl_gene_id	baseMean	log2FoldChange	lfcSE	pvalue	padj	Regulation	entrezgene_id	external_gene_name	gene_biotype	description	synonyms	chromosome	tag	date
2383.64	3043.81	2418.51	2024.99	1785.61	1518.93	FBgn0000008	2195.91	-0.424653	0.165721	0.00149239	0.0103037	Down	43852	a	protein-coding	arc	Arc|CG13505|CG6741|Dmel\CG6741|bran	2R	Dmel_CG6741	20250705
9702.16	8094.56	7369.77	5334.76	4842.09	4144.84	FBgn0000017	6581.36	-0.731039	0.148552	9.12e-09	3.36e-07	Down	45821	Abl	protein-coding	Abl tyrosine kinase	4674|ABL|Abl1|AblK|Ableson|Am ABL|C-abl|CG4032|D-Abl|D-abl|D-ash|DAbl|DROTKABL3|Dabl|Dash|Ddash/abl|Dmel\CG4032|Dsrc7|abl|abl1|c-abl|cAbl|dAbl|l(3)04674|l(3)73Ba|l(3)c-abl	3L	Dmel_CG4032	20250817
821.564	596.763	607.952	354.853	262.12	402.2	FBgn0000045	507.576	-0.651848	0.308291	0.000813932	0.0063039	Down	40444	Act79B	protein-coding	Actin 79B	143060_f_at|ACT4|Actin|ArpF|CG7478|D|Dmel\CG7478|act 79B|act79B|actin|mus79B	3L	Dmel_CG7478	20250807
57300.5	43329.6	38053.5	30813.1	27723.8	27696.5	FBgn0000053	37486.2	-0.601948	0.137902	3.41e-07	8.42e-06	Down	33986	Gart	protein-coding	GART trifunctional enzyme	143062_at|ADE8|Ade3|CG31628|CG8761|D|Dmel\CG31628|GART|Gart/ade3|ade3|gart|l(2)27Da	2L	Dmel_CG31628	20250730
1190.66	961.559	609.114	420.195	284.003	87.8551	FBgn0000055	592.231	-1.3453	0.523226	2.6e-05	0.000365423	Down	3771877	Adh	protein-coding	Alcohol dehydrogenase	ADH|Adh3|BG:DS01486.8|CG32954|CG3481|DM-ADH|DmADH|Dmel\CG3481|Dreg-1|Reg-1|T16|adh|dADH	2L	Dmel_CG3481	20250817
115834	39285.2	33159.2	22397.2	6746.98	4447.82	FBgn0000078	36978.4	-0.550924	0.731651	0.0088248	0.0412364	Down	36932	Amy-d	protein-coding	Amylase distal	AMY|Amy|Amy d|Amy(d)|Amy-D|Amy-distal|Amy1|Amy3|Amy6|AmyB|AmyD|CG17876|Dmel\CG17876|alpha-AMY|alphaAmy|amy|amy-d|amyB(3)	2R	Dmel_CG17876	20250807
173133	65047.2	58569	34806.7	10627	5000.98	FBgn0000079	57863.9	-0.587227	0.763507	0.00733403	0.0358337	Down	47764	Amy-p	protein-coding	Amylase proximal	AMY|Amy|Amy(p)|Amy-P|Amy-proximal|Amy1|Amy2|Amy4|Amy5|AmyA|AmyD|Amyn.sp|CG18640|CG18730|Dmel\CG18730|alpha-AMY|alpha-Amy|amy|amy-p	2R	Dmel_CG18730	20250705
7192.82	6184.66	5712.92	5122.46	4607.97	3905.29	FBgn0000097	5454.35	-0.396865	0.135153	0.000659425	0.005278	Down	33392	aop	protein-coding	anterior open	AOP|Aop|Aop/Yan|CG3166|DROYANET|DROYANETSB|Dmel\CG3166|SK2-1|YAN|Yan|aop/yan|fus6|pok|yan|yan/pok	2L	Dmel_CG3166	20250705
1835.98	1310.28	1259.54	968.984	522.945	812.837	FBgn0000108	1118.43	-0.669268	0.271738	0.000287441	0.00269558	Down	31002	Appl	protein-coding	beta amyloid protein precursor-like	APP|APP-like|APPL|Abeta|BcDNA:GH04413|CG7727|Dmel\CG7727|EG:65F1.5|appl|dAPPL|dAPPl|dAbeta	X	Dmel_CG7727	20250807
6714.48	6435.22	6803.39	3919.61	1814.26	2118.15	FBgn0000116	4634.19	-1.22249	0.225738	3.82e-10	1.92e-08	Down	39041	Argk1	protein-coding	Arginine kinase 1	AK|AK-1|AK1|ARK|ArgK|Argk|CG32031|CG4929|CG5173|Dmel\CG32031|KARG|argK|argk	3L	Dmel_CG32031	20250817
16955.9	12333.7	10675.5	8386.58	6860.3	6823.09	FBgn0000119	10339.2	-0.758329	0.166654	5.39e-08	1.61e-06	Down	44279	arr	protein-coding	arrow	Arr|Arw|BEST:CK00539|CG5912|CK00539|CT15575|Dm Arr|Dmel\CG5912|Irp6|LRP|LRP/Arr|LRP5/6|LRP6|l(2)k08131	2R	Dmel_CG5912	20250807
10244.8	9796.67	9648.25	7988.81	6794.26	6382.67	FBgn0000139	8475.92	-0.423325	0.114957	3.89e-05	0.000507177	Down	42936	ash2	protein-coding	absent
50543.4	51080	41534.9	36153.7	30640	28851.5	FBgn0000163	39800.6	-0.514613	0.117759	8.26e-07	1.89e-05	Down	32703	baz	protein-coding	bazooka	BAZ|Baz|Baz/Par-3|Baz/Par3|Bazooka|CG5055|D-Par3|D-par3|Dmel\CG5055|PAR-3|PAR3|Par-3|Par3|dPar-3|l(1)G0484|par-3|par3	X	Dmel_CG5055	20250807
14386.4	15096.4	11198.2	9909.66	7216.07	7060.23	FBgn0000180	10811.2	-0.648604	0.157955	7.57e-07	1.76e-05	Down	34330	bib	protein-coding	big brain	BIB|BIB_DROME|Bib|CG4722|DmBIB|Dmel\CG4722|EP(2)2278|l(2)neo66|l(2)neo91|m-bib	2L	Dmel_CG4722	20250807
11574.4	14523.4	11784.7	11014.9	8986.18	10171.5	FBgn0000250	11342.5	-0.273577	0.117177	0.00934265	0.0430873	Down	34969	cact	protein-coding	cactus	5848|BG:DS02740.15|CACT|CACTUS|CG5848|Cact|Cactus|Dmel\CG5848|Ikappa|NFkappabeta1A|cac|dip6|fs(2)ltoRN48|n(2)k17003	2L	Dmel_CG5848	20250807
30412.8	28584.1	27042	23568.3	19096.3	19207.7	FBgn0000261	24651.9	-0.418151	0.108471	2.08e-05	0.0003034	Down	40048	Cat	protein-coding	Catalase	CAT|CAT1|CATA|CG6871|CT21282|Cat-A|CatA|DMCATHPO|DROCATHPO|DmCAT|Dmel\CG6871|U00145|bs36h11.y1|cat|catalase|dCAT|dCat	3L	Dmel_CG6871	20250807
759.739	1077.61	371.549	185.108	126.825	48.7747	FBgn0000299	428.268	-2.33444	0.485853	1.63e-08	5.52e-07	Down	33727	Col4a1	protein-coding	Collagen type IV alpha 1	CG25C|CG4145|COL4A1|CT12803|Cg25C|Cg25c|Cgc25|Cgc25C|Col IV alpha(1)|Col4A1|Col4alpha1|ColIValpha1|Coll|Coll IV|DCg1|Dcg|Dcg-1|Dcg1|Dmel\CG4145|alpha(IV)1/Cg25C|alpha1|cg25C|cg25c|col4a1|dcg1|gp125	2L	Dmel_CG4145	20250807
2505.79	1931.69	1471.36	1313.33	1067.69	1161.22	FBgn0000414	1575.18	-0.540697	0.213569	0.000571073	0.0046813	Down	39866	Dab	protein-coding	Disabled	CG9695|Dmel\CG9695|cDNA C|dab	3L	Dmel_CG9695	20250705
31915.7	34025.7	31516.7	29035.1	25264.6	25541.5	FBgn0000416	29549.9	-0.255486	0.0937318	0.00353953	0.0202472	Down	43662	Sap-r	protein-coding	Saposin-related	Apa|BcDNA:GH08312|CG12070|DAPA|Dmel\CG12070|Ov9|P110|Sap-R|Sapr|anon-EST:ParkEST270|sap-r	3R	Dmel_CG12070	20250705
16642.4	14851.7	13192.4	10321.9	8590.8	7976.97	FBgn0000442	11929.4	-0.658019	0.134421	1.57e-08	5.32e-07	Down	33253	Pkg21D	protein-coding	Protein kinase
12213.5	9313.77	9873.24	6030.66	6390.75	6087.48	FBgn0000479	8318.24	-0.694387	0.13133	1.5e-09	6.63e-08	Down	31309	dnc	protein-coding	dunce	CG10791|CG10792|CG10797|CG14267|CG14268|CG32498|DNC|Dmel\CG32498|Dnc|Dunce|Dunce PDE|EG:140G11.4|EG:96G10.7|EG:BACN05I09.3|EG:BACN5I9.2|PDE|PDE4|PDEII|fs(1)M42	X	Dmel_CG32498	20250807
19990	16382.5	13918.9	10500.6	10205.4	9809.69	FBgn0000547	13467.9	-0.64396	0.135234	3.46e-08	1.08e-06	Down	33619	ed	protein-coding	echinoid	1X5|CG12676|CG15424|CG16842|CT13476|CT35484|Dmel\CG12676|E(Elp)24D|E(Elp)[24D]|EN2-7|Echinoid|Ed|l(2)k01102	2L	Dmel_CG12676	20250807
199.627	312.175	150.084	95.6058	83.6572	81.5747	FBgn0000557	153.787	-0.566923	0.454719	0.00672866	0.0332956	Down	43736	eEF1alpha2	protein-coding	eukaryotic translation elongation factor 1 alpha 2	CG1873|Dmel\CG1873|EF-1|EF-1alpha|EF-1alpha F2|EF1-a 100E|EF1-alpha|EF1A|EF1a|EF1alpha|EF1alpha100|Ef1 alpha100E|Ef1a-100E|Ef1a48|Ef1alpha100E|Ef1alpha2|Efla2|F2|eEF1|eEF1alpha|ef-1alpha	3R	Dmel_CG1873	20250817
343861	363556	323872	278501	251776	259354	FBgn0000559	303487	-0.349967	0.0882924	2.42e-05	0.000342814	Down	35422	eEF2	protein-coding	eukaryotic translation elongation factor 2	CG2238|Dmel\CG2238|EF-2|EF-2b|EF2|EF2B|EF2b|Ef2|Ef2B|Ef2b|anon-EST:Liang-1.44|chr2L:21668915..21669164|clone 1.44|eF2|ef2b	2L	Dmel_CG2238	20250817
12237	10005.8	8860.83	7259.72	7352.33	6785.8	FBgn0000567	8750.24	-0.458979	0.128301	4.03e-05	0.000520452	Down	39962	Eip74EF	protein-coding	Ecdysone-induced protein 74EF	3.3|74EF|CG32180|CG6273|CG6285|Dmel\CG32180|E-74|E74|E74-B|E74A|E74A/B|E74B|ECIP|EcI|Eip74|Eip74 A|Eip74A|Eip74E|e74|e74B|e74b|eip74EF|eip74ef|l(3)24|l(3)neo24|mE74	3L	Dmel_CG32180	20250807
25314.4	23282.4	20243	19940.1	14676.2	12419.1	FBgn0000568	19312.5	-0.445732	0.14619	0.000289387	0.0027076	Down	39999	Eip75B	protein-coding	Ecdysone-induced protein 75B	57B|75B|BcDNA:GM02640|CG8127|DmE75|DmE75A|DmE75B|Dmel\CG8127|E75|E75-C|E75A|E75B|E75C|EP1121b|EiP75|Eip75|Eip75 A|Eip75A|Mgn00274|NR1D3|REV-ERB&agr|Rev-Erb|anon-WO0172774.31|anon-WO0172774.32|dE75|eip75B|eip75a|l(3)07041|l(3)j11A6|l(3)j12E8|l(3)j3A6|l(3)j5E1|l(3)neo25	3L	Dmel_CG8127	20250807
26539.7	22845.2	19515.9	18306.2	17809.5	16571.4	FBgn0000581	20264.6	-0.329257	0.11385	0.00133837	0.00937549	Down	36238	E(Pc)	protein-coding	Enhancer of Polycomb	CG7776|Dmel\CG7776|E(PC)|E(pc)|EN2-2|GH05739|GH14582|III|anon-48Ac|e(Pc)|e(pc)|l(2)28-28-12	2R	Dmel_CG7776	20250807
7051.23	5870.19	6021.23	3751.57	3620.57	3596.11	FBgn0000719	4985.15	-0.723648	0.130295	2.84e-10	1.48e-08	Down	33148	fog	protein-coding	folded gastrulation	114|CG9559|CR41108|CR41109|CR41110|Dmel\CG9559|Fog|M67|l(1)114|l(1)16-3-190|l(1)20Ba|l114	X	Dmel_CG9559	20250807
41527.6	33391.4	30432	26213.1	23210.8	22125.6	FBgn0000721	29483.4	-0.484169	0.123083	7.64e-06	0.00012844	Down	44817	for	protein-coding	foraging	142251_at|BcDNA:GM08338|CG10033|DG2|Dg2|Dmel\CG10033|FOR/PKG|For|PKG|PKG2|Pkg2|Pkg24A|anon-WO0140519.260|anon-WO02059370.47|dg2|l(2)06860	2L	Dmel_CG10033	20250817
21719.3	16650.4	13918.1	11390.2	10333.5	12795.7	FBgn0000723	14467.9	-0.496629	0.14682	5.59e-05	0.000681614	Down	41118	FER	protein-coding	FER tyrosine kinase	CG8874|DFER|DFer|Dfer|Dfps|Dm FPS|DmHD-179|Dmel\CG8874|FPS|Fer|FpS95D|Fps85D|HD-179|dFer|dfer|dfps|dfps 85D|dfps85D|fer|fps|fps85D	3R	Dmel_CG8874	20250705
12111.1	8901.83	8552.04	7308.45	7083.42	6112.53	FBgn0001078	8344.89	-0.432927	0.13958	0.000276994	0.00261267	Down	40045	ftz-f1	protein-coding	ftz transcription factor 1	BFTZ-F1|CG13378|CG4059|DEP1|DmFTZ-F1|Dmel\CG4059|FIP1|FTZ-F1|FTZ-F1A|FTZ-F1alpha|FTZ-Fl|FTZF1|FTZf1alpha|Ftz-F1|Ftz-f1|Ftzf1|NR5A3|alphaFTZ-F1|alphaFTZF1|alphaftz-f1|bFTZ-F1|beta FTZ-F1|beta Ftz-f1|beta-FTZ-F1|beta-Ftz-F1|betaFTZ-F1|betaFTZF1|betaFtz-F1|betaFtz-f1|betaftz-F1|betaftz-f1|betaftzf1|dFTZ-F1alpha|dFtz-F1alpha|dmFTZ-f1|ftz-F1|ftz-f1alpha|ftzF1|ftz_f1|ftzf1|l(3)03649	3L	Dmel_CG4059	20250807
456.193	195.787	317.872	137.94	138.016	74.8559	FBgn0001085	220.111	-0.753007	0.497669	0.00172664	0.0115393	Down	45307	fz	protein-coding	frizzled	CG17697|CG3646|DFZ1|DFz|DFz1|Dfz|Dfz1|Dm Fz1|Dmel\CG17697|FZ|FZ1|Frizzled|Frz|Fz|Fz1|Fzd|dFz|frz|fz1|fz[[1]]	3L	Dmel_CG17697	20250807
50444.4	63056.6	53895	48297.6	34774.4	36446.8	FBgn0001092	47819.1	-0.408542	0.126345	0.000226506	0.0022134	Down	32545	Gapdh2	protein-coding	Glyceraldehyde 3 phosphate dehydrogenase 2	CG8893|Dmel\CG8893|GA3PDH|GADPH|GAP|GAPDH|GAPDH II|GAPDH2|Gapd|Gapdh|Gapdh-2|Gapdh13F|dmGAPDH|gapdh|gapdh2	X	Dmel_CG8893	20250817
2705.53	3197.14	2651.82	1781.91	1239.35	1739.01	FBgn0001142	2219.13	-0.71061	0.192675	3.12e-06	5.96e-05	Down	33172	Gs1	protein-coding	Glutamine synthetase 1	CG2718|Dmel\CG2718|GS1|GSI|GsI|fs(2)P52|fs(2)throng|gs-m|gsI|l(2)21Bc|mt-gs|thg	2L	Dmel_CG2718	20250724
909.618	813.671	547.261	469.671	408.303	227.932	FBgn0001145	562.743	-0.624679	0.334767	0.00170554	0.0114547	Down	32087	Gs2	protein-coding	Glutamine synthetase 2	CG1743|DmGS2|Dmel\CG1743|GS2|GsII|gs-c|gs2	X	Dmel_CG1743	20250724
27954.2	28194.5	24741.3	21842.7	18043.4	21626.9	FBgn0001186	23733.8	-0.344809	0.105352	0.000344383	0.00311475	Down	45875	Hex-A	protein-coding	Hexokinase A	B|CG3001|DM1|Dmel\CG3001|HEX|HEX-A|HK|HK-A|Hex|Hex-A:B|HexA|hexokinase	X	Dmel_CG3001	20250817
260.353	183.071	197.716	37.1233	92.2444	0	FBgn0001285	128.418	-0.569847	0.705124	0.00826927	0.0394098	Down	35853	Jon44E	protein-coding	Jonah 44E	CG8579|Dmel\CG8579|JON44E|Jon43E|SP100	2R	Dmel_CG8579	20250705
4164.23	4558.05	4496.93	3778.5	3130.41	3127.28	FBgn0001404	3875.9	-0.325773	0.126244	0.00339251	0.019599	Down	31239	egh	protein-coding	egghead	4ManT|CG9659|Dmel\CG9659|EG:BACR25B3.8|Egh|ZW-4|beta1|l(1)3Ae|l(1)zw4|zw-4|zw4	X	Dmel_CG9659	20250807
31273.4	25504.9	29054.4	23155.4	23642.4	21585.1	FBgn0001565	25702.6	-0.287361	0.100258	0.00192999	0.012528	Down	33118	Ddx56	protein-coding	DEAD-box helicase 56	11P1|14|7|A112|CG1666|DmRH10|Dmel\CG1666|HLC|HM-44|Hlc|dDDX56|hlc|l(1)11P1|l(1)19Ff|l(1)8-1|l(1)A112|l(1)S-19F6|l11P1|lA112	X	Dmel_CG1666	20250817
329794	348457	299542	271100	213653	221462	FBgn0001942	280668	-0.413187	0.107445	2.27e-05	0.000323509	Down	33835	eIF4A	protein-coding	eukaryotic translation initiation factor 4A	2439|9075|CG9075|Dm-eIF4A|DmRH2|Dmel\CG9075|EIF-4A|EIF-4a|EIF4A|EiF4A|Eif-4a|Eif4a|L(2L)162|Su(dpp)YE9|anon-26Aa|anon26A|deIF4A|eIF 4A|eIF-4A|eIF-4a|eIF-4a-I|eIF4A-I|eIF4AI|eIF4a|eiF4A|eif-4a|eif4A|eif4a|l(2)02439|l(2)162|l(2)26Ac|l(2)gdh-4|l(2)k01501|l(2L)162|pecan	2L	Dmel_CG9075	20250817
1193.25	1045.15	1046	689.929	461.953	698.441	FBgn0001991	855.787	-0.589805	0.24445	0.000549514	0.00452737	Down	34950	Ca-alpha1D	protein-coding	Ca[2+]-channel protein alpha[[1]] subunit D	A1D|BG:DS02795.1|CAD|CG4894|Ca-Alpha1D|Ca-_1D|Ca-a1D|Ca-alpha1|Ca-alphaID|Ca-alpha[[1]]D|Ca1D|Ca_alpha1D|Caalpha1D|D-type Ca[2+]|DmCa1D|DmCa1alpha1|Dmca1D|Dmel\CG4894|DroCa1|alpha1|alpha1D|ca-alpha1D|ca-alpha1d|caID|cad|dmca1D|l(2)35Fa|l35Fa	2L	Dmel_CG4894	20250705
28639.2	24864.9	21339.2	20566.1	17147.3	18468.7	FBgn0001994	21837.6	-0.350867	0.116824	0.000799581	0.00621049	Down	34956	crp	protein-coding	cropped	35F(AT)[[17]]|AP-4|AP4|BG:DS02740.3|CG7664|CRP|Crp|Dmel\CG7664|MS:35F.AT17|bHLHe63|dAP-4|l(2)00232|l(2)35Fd|l(2)SH1614|l(2)SH2 1614|l(2)k00809|l(2)k03505	2L	Dmel_CG7664	20250705
3382.3	3198.15	4425.85	1440.28	1128.98	1337.17	FBgn0002522	2485.46	-1.42583	0.181598	1.52e-17	2.48e-15	Down	40817	lab	protein-coding	labial	BG:DS00004.9|CG1264|Dm lab|DmLab|Dmel\CG1264|Dmlab|EfR9|F121|F24|F90|F90-2|LAB|Lab|l(3)01241|l(3)84Ac|lb	3R	Dmel_CG1264	20250807
476851	435434	455717	408323	354603	372679	FBgn0002579	417268	-0.241426	0.0885704	0.0038012	0.0212951	Down	31009	RpL36	protein-coding	Ribosomal protein L36	BcDNA:AT29875|CG7622|Dmel\CG7622|EG:115C2.7|L36a|L36e|M(1)1B|M(1)Bld|Rp L36|Rpl36|Vi|anon-EST:Posey274|l(1)1Bj|l(1)G0471	X	Dmel_CG7622	20250705
518722	534898	480370	458086	391833	434634	FBgn0002590	469757	-0.228542	0.0909521	0.00744819	0.0363261	Down	32700	RpS5a	protein-coding	Ribosomal protein S5a	CG8922|Dmel\CG8922|M(1)15D|M(1)15d|M(1)34i28|M(1)o|M[[o]]|RPS5a|RS5|RS5A_DROME|Rp S5a|RpS5|S5a|S7|rpS5|rps5|rps5a	X	Dmel_CG8922	20250724
9484.3	7770.14	7039.56	4583.96	5185.98	4264.95	FBgn0002643	6388.15	-0.708823	0.146888	1.65e-08	5.55e-07	Down	36555	mam	protein-coding	mastermind	CG8118|DMam|Dm0064|Dmel\CG8118|MAM|Mam|MamH|N-2G|SR2-4|dMam|l(2)03505|l(2)04615|mam(CAG)[[7]]	2R	Dmel_CG8118	20250807
17749.6	16673	14417.1	13689.6	11581.1	11114.4	FBgn0002719	14204.1	-0.362501	0.115275	0.000460241	0.00394109	Down	47173	Men	protein-coding	Malic enzyme	CG10120|Dmel\CG10120|MDH|ME|ME1|MEN|Mdh-NADP|Me|anon-WO0118547.278|mem|men	3R	Dmel_CG10120	20250730
2750.44	2549.39	2660.31	2087.88	1649.24	1691.55	FBgn0002723	2231.47	-0.439397	0.152535	0.000520744	0.00436546	Down	32114	Met	protein-coding	Methoprene-tolerant	CG1705|DmMet|Dmel\CG1705|MET|Met/Met1|Mett|Rst(1)JH|bHLHe59|met	X	Dmel_CG1705	20250807
25081.3	26762.9	21618	21799.4	14388.8	16005	FBgn0002732	20942.6	-0.402134	0.137137	0.000635761	0.00512139	Down	43153	E(spl)malpha-BFM	protein-coding	Enhancer of split malpha
879.964	714.275	1493.88	472.388	275.361	96.8338	FBgn0002869	655.449	-1.447	0.521552	1.29e-05	0.000201962	Down	42424	MtnB	protein-coding	Metallothionein B	CG4312|Dmel\CG4312|DrosMto|MT|MTN|MTNB|MTO|MtnA|Mto|mtnB|mtnb	3R	Dmel_CG4312	20250807
464.836	373.173	330.132	218.34	137.931	124.382	FBgn0002917	274.799	-0.753033	0.417883	0.000983587	0.00736559	Down	45338	na	protein-coding	narrow abdomen	CG1517|Dma1U|Dmalpha1U|Dmel\CG1517|NA|NALCN|Na|alpha1U|har|har 38|har 85|har38|har85|harA	X	Dmel_CG1517	20250705
60373.1	64603	54985.5	52243.8	45539	47616	FBgn0002921	54226.8	-0.272169	0.0960054	0.00232515	0.0144991	Down	48971	Atpalpha	protein-coding	Na pump alpha subunit	(Na[+]/k[+])-ATPase|ATP-alpha|ATPBagr|ATPa|ATPalpha|ATPalpha1|Atp|Atp a|Atpa|CG5670|Da-47|Dmel\CG5670|JY|K ATPase|K-ATPase|K[+] -ATPase|K[+]-ATPase|K[+]-ATPase alpha subunit|K[+]-ATPase alpha-subunit|NKA|Na|Na+-K+-ATPase|Na+/K+ ATPase alpha subunit|Na+/K+-ATPase|Na-p|Na/K ATPase|Na/K-ATPase|Na/K-ATPase alpha-subunit|NaK|NaK ATPase|NaK-ATPase|Na[+]|Na[+]-K[+]-ATPase alpha[[5]]-subunit|Na[+]/K[+] A…	3R	Dmel_CG5670	20250807
3796.8	2934.64	2528.15	1331.35	1746.06	1563.62	FBgn0002945	2316.77	-0.873579	0.199212	9.49e-08	2.7e-06	Down	44843	nkd	protein-coding	naked cuticle	CG11614|CG18224|Dmel\CG11614|Nkd|naked	3L	Dmel_CG11614	20250807
25660.2	24060.5	19881.9	14230.5	11796	10066.1	FBgn0003016	17615.9	-0.882574	0.142996	6.1e-12	4.47e-10	Down	34850	osp	protein-coding	outspread	BG:DS01486.5|BG:DS01486.7|BG:DS07721.2|CG3479|Dmel\CG3479|alw|anon-WO02059370.75|l(2)rJ571|v(2)rJ571	2L	Dmel_CG3479	20250705
10795	12795.2	11896.1	9731.93	8451.75	8737.05	FBgn0003071	10401.2	-0.345157	0.108313	0.00046044	0.00394109	Down	36060	Pfk	protein-coding	Phosphofructokinase	BcDNA.GH12192|BcDNA:GH12192|CG4001|Dmel\CG4001|PFK|PFK1|l(2)06339|pfk	2R	Dmel_CG4001	20250705
15123.5	15923.9	17565.5	12370.9	12149.4	11364.8	FBgn0003074	14083	-0.389269	0.100871	2.68e-05	0.000372549	Down	35886	Pgi	protein-coding	Phosphoglucose isomerase	CG8251|DmG6PI|Dmel\CG8251|GPI|Gpi|PGI|gpi|pgi	2R	Dmel_CG8251	20250705
1909.23	2805.75	2128.12	1812.1	1324.4	737.278	FBgn0003076	1786.14	-0.535729	0.259517	0.00198859	0.0127961	Down	44010	Pgm1	protein-coding	Phosphoglucose mutase 1	CG5165|Dmel\CG5165|PGM|PGM-1|PGM1|Pgm|Pgm-1|dPgm|pgm	3L	Dmel_CG5165	20250730
6353.38	4979.8	4855.73	3713.2	3299.1	3525.28	FBgn0003093	4454.41	-0.524391	0.142288	1.35e-05	0.000209452	Down	43428	Pkc98E	protein-coding	Protein C kinase 98E	98F|CG1954|Dmel\CG1954|Dpkc3|Nc98F|PK-C|PKC|PKC 98F|PKC d98F|PKC-98F|PKC98C|PKC98E|PKC98e|Pkc3|dPKC98F|nPKC	3R	Dmel_CG1954	20250807
1010.64	364.074	209.042	73.7153	61.5491	81.7954	FBgn0003117	300.136	-2.54589	0.527878	1.87e-08	6.14e-07	Down	44849	pnr	protein-coding	pannier	CG3978|CG3978-PA|Dmel\CG3978|GATA|GATA4|GATAa|GATAa/Pannier|PNR|Pnr|dGATAa|dGATAa/pannier|l(3)89B3|prn	3R	Dmel_CG3978	20250705
899.645	1299.45	510.983	226.285	283.392	86.9608	FBgn0003137	551.12	-1.91034	0.463233	1.4e-07	3.82e-06	Down	43872	Ppn	protein-coding	Papilin	CG1540|CG18436|CG33103|CT3186|CT41988|Dmel\CG33103|ppl|ppn	3R	Dmel_CG33103	20250817
750.479	859.211	691.861	419.785	300.83	511.298	FBgn0003159	588.911	-0.587512	0.284088	0.00136433	0.00954096	Down	44529	CG2841	protein-coding	uncharacterized protein	Dmel\CG2841|EG:BACH48C10.5|ptr	X	Dmel_CG2841	20250705
30071.5	30971.1	26276.8	22175.1	20244.8	21289.5	FBgn0003209	25171.5	-0.407054	0.0991744	8.25e-06	0.00013678	Down	44851	raw	protein-coding	raw	CG12437|CG9321|Dmel\CG12437|Raw|cyr|ensh|l(2)06825|l(2)k03514	2L	Dmel_CG12437	20250730
1.37522e+06	1.2557e+06	1.20383e+06	1.0935e+06	1.03412e+06	1.07096e+06	FBgn0003279	1.17222e+06	-0.236592	0.0859966	0.00360694	0.0205318	Down	43349	RpL4	protein-coding	Ribosomal protein L4	CG5502|Dmel\CG5502|L4|Rp L4|RpL1|anon-WO0172774.76|chr3R:23749174..23749334|rpL1	3R	Dmel_CG5502	20250817
8869.1	6198.22	5136.6	2303.63	2388.17	1813.56	FBgn0003285	4451.55	-1.56685	0.194232	2.08e-18	3.6e-16	Down	31290	rst	protein-coding	roughest	CG4125|CT13684|Dmel\CG4125|IREE-C|IRREC/RST|Irre-C|IrreC|IrreC-Rst|IrreC-rst|IrreC/Rst|IrrecC|RST|Rst|Rst/IrreC|UB883|irreC|irreC-rst|irrecC-rst|rst-irreC|rst-irrecC|rst/irrecC	X	Dmel_CG4125	20250807
11330.9	9876.17	9010.74	7212.84	6102.16	6349.27	FBgn0003301	8313.67	-0.544539	0.126399	7.89e-07	1.83e-05	Down	32406	rut	protein-coding	rutabaga	AC|Ac12F|CG9533|Dmel\CG9533|EP1603|RUT|Rut|Rut-AC|dADCY1	X	Dmel_CG9533	20250807
505.045	395.923	397.355	231.681	151.824	292.709	FBgn0003308	329.089	-0.47905	0.325215	0.00933938	0.0430873	Down	41605	ry	protein-coding	rosy	CG7642|Dmel\CG7642|Ry|XDH|XOR|Xdh|Xdh/ry|xdh	3R	Dmel_CG7642	20250705
5556.38	5302.18	5089.02	4192.04	3447.26	3522.25	FBgn0003321	4518.19	-0.436491	0.126445	8.04e-05	0.000921678	Down	43944	sbr	protein-coding	small bristles	CG1664|CG17335|CT4634|DNXF-1|Dm nxf1|DmNXF1|Dmel\CG1664|NFX1|NXF1|NXF1-p15|Nxf1|PABPr|SBR|Sbr|dNXF1|dNxf1|dTap|l(1)9Fd|l(1)G1|l(1)ts|l(1)ts403|nfx1|nxf1|sbt	X	Dmel_CG1664	20250705
2992.88	1732.45	1134.12	597.947	284.246	100.608	FBgn0003358	1140.38	-1.21318	0.936105	0.000659148	0.005278	Down	43545	Jon99Ci	protein-coding	Jonah 99Ci	143341_at|99Calpha|CG17951|CG31039|Dmel\CG31039|JON99CI|Jon99B|Jon99C|Jon99C1|Jon99C2|Jon99Calpha|Jon99Calphai|Jon99Cbeta|Jon99Cbetai|JonC|SER3|SP150|Ser3|Ser99Dc|ser99Dc	3R	Dmel_CG31039	20250705
273.855	70.8495	64.7972	6.94014	25.3721	37.9334	FBgn0003380	79.9578	-0.879387	0.877203	0.00220489	0.013913	Down	32780	Sh	protein-coding	Shaker	BcDNA:GH03046|CG12348|CG17860|CG7640|Dmel\CG12348|EKO|Eko|F-c|K[[v]]1|Kv1|SH|Sha|Shw|V-I|minisleep|mns|sh|sha	X	Dmel_CG12348	20250807
10844.5	11422.8	8582.92	8168.74	5753.61	6243.7	FBgn0003396	8502.72	-0.506669	0.150319	5.27e-05	0.000652605	Down	36171	shn	protein-coding	schnurri	BEST:SD06302|CG7734|Dmel\CG7734|EP(2)2359|EP2359|SD06302|SHN|Schnurri|Shn|l(2)04738|quo	2R	Dmel_CG7734	20250807
11815.8	9503.3	8184.16	8363.87	6631.7	6863.88	FBgn0003415	8560.45	-0.345633	0.13684	0.00335474	0.0194498	Down	43906	skd	protein-coding	skuld	CG9936|Dmel\CG9936|LD28662|MED13|Med13|Pap|Pap/Trap|SKD|SPH203|Scad78|Skd|Skd/Med13|Skd/Pap/Bli|Srb9/AMIB/PAP/TRAP240|TRAP240|Trap240|bli|bls|dMED13|dTRAP240|dTrap240|dmMED13|l(3)L7062|l(3)rK760|pap|pap/dTRAP240|siren9|skd/MED13	3L	Dmel_CG9936	20250705
1363.27	1354.4	1123.52	689.587	246.684	1056.1	FBgn0003429	972.259	-0.485979	0.325859	0.00863481	0.040652	Down	42940	slo	protein-coding	slowpoke	BcDNA:GH10751|CG10693|Dmel\CG10693|Dslo|SLO|Slo|Slo1|dSlo|dSlo1|dslo|fSlo	3R	Dmel_CG10693	20250807
1928.8	1612.71	1508.93	1090.07	1130.09	944.612	FBgn0003459	1369.2	-0.515189	0.186968	0.000369587	0.00329511	Down	39581	stwl	protein-coding	stonewall	84|CG3836|Dmel\CG3836|Stwl|fs(3)02024|snw	3L	Dmel_CG3836	20250817
4113.35	3753.37	2980.07	2547.74	1585.2	2009.48	FBgn0003463	2831.53	-0.666604	0.200887	1.7e-05	0.000256843	Down	32498	sog	protein-coding	short gastrulation	CG9224|Dm sog|Dmel\CG9224|SOG|Sog|l(1)G0160|l(1)G0395|l(1)G0479	X	Dmel_CG9224	20250807
30041.1	28815	27361.9	25383.7	22713.9	22400.5	FBgn0003464	26119.3	-0.258222	0.0933675	0.00309739	0.0183633	Down	44014	sol	protein-coding	small optic lobes	CG1391|CalpD|DmSol|Dmel\CG1391|PC79|SOL|Sol|calp D|calpD|nofE|w5000	X	Dmel_CG1391	20250705
205.872	466.22	187.447	178.627	83.7128	39.1855	FBgn0003499	193.511	-0.529655	0.50037	0.00991219	0.0451848	Down	42162	sr	protein-coding	stripe	CG7847|Dmel\CG7847|Sr|SrB|Stripe|l(3)03999|l(3)06948|l(3)06948b	3R	Dmel_CG7847	20250807
259.427	552.872	480.055	118.941	97.439	25.9063	FBgn0003507	255.773	-1.96033	0.621856	3.9e-06	7.17e-05	Down	41944	srp	protein-coding	serpent	A7.1|ABF|Abf|CG3992|DmGATAb|Dmel\CG3992|GATA|GATAb|SRP|Srp|abf|dGATAb|l(3)01549|l(3)89B2|l(3)neo45|spt|srpD	3R	Dmel_CG3992	20250807
16983	15465.8	13963.1	11413.1	11031.4	10745.7	FBgn0003575	13267	-0.428894	0.10557	7.97e-06	0.000132797	Down	31012	su(sable)	protein-coding	suppressor of sable	CG6222|Dmel\CG6222|EG:115C2.3|su(s)|su-s|su-v|su[2]-s	X	Dmel_CG6222	20250807
6848.13	6795.5	7375.38	5623.19	5679.98	5243.28	FBgn0003656	6260.91	-0.298674	0.105463	0.00199296	0.0128141	Down	31716	sws	protein-coding	swiss cheese	CG2212|Dmel\CG2212|PNPLA6|SWS|Sws|olfE	X	Dmel_CG2212	20250730
262.733	267.418	150.984	104.593	39.6778	94.9172	FBgn0003710	153.387	-0.61899	0.513587	0.00521444	0.0273008	Down	38504	tipE	protein-coding	temperature-induced paralytic E	CG1232|Dmel\CG1232|TipE|tip-E	3L	Dmel_CG1232	20250705
7409.22	7022.95	5811.55	5177.5	5284.01	4872.97	FBgn0003716	5929.7	-0.334808	0.120493	0.00180266	0.0118911	Down	33753	tkv	protein-coding	thickveins	Atkv|Atr25D|Brk25D|Brk25D1|Brk25D2|CG14026|Dmel\CG14026|Dtfr|STK-A|TKV|TKV1|Tkv|TkvA|dtfr|kv|l(2)04415|l(2)25Da|str|thv|tkv1|tkva	2L	Dmel_CG14026	20250807
43318.5	34349.7	31219.9	20583.3	16640.1	14421	FBgn0003731	26755.4	-1.01329	0.14738	7.59e-14	7.63e-12	Down	37455	Egfr	protein-coding	Epidermal growth factor receptor	C-erb|CG10079|D-EGFR|D-Egf|DEGFR|DER|DER flb|DER/EGFR|DER/top|DER/torpedo|DER1|DEgfr|Degfr|Der|DmHD-33|Dmel\CG10079|EC2-4|EFG-R|EGF|EGF-R|EGFR|EGFr|EGfr|EK2-6|EgFr|Egf|Egf-r|EgfR|El|Elp|Elp-1|Elp-B1|Elp-B1RB1|HD-33|TOP|Top|Torpedo|Torpedo/DER|Torpedo/Egfr|c-erbB|d-egf-r|dEGFR|dEGFR1|dEGFr|dEgfr|degfr|der|egfr|flb|l(2)05351|l(2)09261|l(2)57DEFa|l(2)57EFa|l(2)57Ea|mor1|top|top/DER|top/flb|torpedo/E…	2R	Dmel_CG10079	20250807
7784.85	7208.13	6237.99	5241.55	4523.98	4737.14	FBgn0003862	5955.61	-0.471728	0.126368	1.95e-05	0.000286782	Down	41737	trx	protein-coding	trithorax	4720|4733|CG8651|DMTRXIII|Dmel\CG8651|NR0A5|R-bx|Rg-bx|TRX|TrX|Trx|Trx-C|Trx-G|Trx/MLL|TrxG|l(3)bx[v]|l(3)j14A6|l(3)j3A2|l(3)s5452|tqrx|trx-g|trxG|trxI and trxII	3R	Dmel_CG8651	20250807
1209.89	1564.7	878.489	587.123	238.124	585.348	FBgn0003896	843.946	-1.03143	0.379534	3.27e-05	0.000440653	Down	35147	tup	protein-coding	tailup	CG10619|Dmel\CG10619|Isl|Islet|TUP|Tailup|Tup|isl|islet|l(2)37Aa|l(2)E41	2L	Dmel_CG10619	20250705
18439.3	22682.4	20133.5	12799.1	11803.6	16832.3	FBgn0003943	17115	-0.476286	0.134682	3.93e-05	0.00050995	Down	38456	Ubi-p63E	protein-coding	Ubiquitin-63E	CG11624|DmUb|DmUbi-p63E|Dmel\CG11624|UB|Ub|Ub-p63E|Ubi-P63e|Ubi-p|Ubi63E|Ubi63p|Ubip|Ubip63E|Ubiq|Ubp|magn|ubi|ubi-p63E|ubi63E	3L	Dmel_CG11624	20250807
285.577	511.201	585.325	125.055	92.7879	252.59	FBgn0003950	308.756	-0.936438	0.518739	0.000471622	0.0040199	Down	33093	unc	protein-coding	uncoordinated	3|4|5|CG1501|Dmel\CG1501|UNC|Unc|W5|l(1)19Ef|l(1)6-3-212|lLV7	X	Dmel_CG1501	20250705
5895.72	4704.1	3938.97	1681.88	1967.61	1051.9	FBgn0003997	3206.7	-1.53778	0.222664	1.55e-14	1.78e-12	Down	40009	hid	protein-coding	head involution defective	CG5123|Dmel\CG5123|HID|Hid|Hid1|W|hid1|his|l(3)05014	3L	Dmel_CG5123	20250807
29723.8	28641.2	26810.7	14761	14284.3	12991.3	FBgn0004108	21202	-0.988597	0.100741	1.7e-24	5.13e-22	Down	39873	Nrt	protein-coding	Neurotactin	BP106|BcDNA:LD22004|CG9704|DAB|Dab|Dmel\CG9704|MabBP106|NRT|NRT BP106|NT|Neur|Nrt BP106|dab|l(3)73Be|neu|nrt	3L	Dmel_CG9704	20250807
589.712	113.242	121.458	87.6479	3.60723	41.9131	FBgn0004169	159.597	-1.00653	0.929917	0.00141433	0.00983986	Down	32314	up	protein-coding	upheld	BcDNA:LD08591|CG7107|DmTpnT|Dmel\CG7107|TNT|Tn-T|TnT|TpnT|Up|cTNT|dro TnT|int|tnT|upheld2|wupB	X	Dmel_CG7107	20250807
1277.42	997.065	899.731	652.783	491.903	845.025	FBgn0004242	860.655	-0.415406	0.234088	0.00965263	0.0442412	Down	33473	Syt1	protein-coding	Synaptotagmin 1	2L17|CG3139|D. Syt I|DSYT|DSYT1|DSYT2|DSypt|DSypt1|DSyt|DSyt1|Dmel\CG3139|Droso1|Dsyt2|STY1|SYT|SYT I|SYT1|Syt|Syt 1|Syt I|Syt-1|SytI|dSYT|dSyt1|dsyt1|dsytI|l(2)23AB1|l(2)23Ba|l(2)k05909|syn|syt|syt 1|syt I|syt-1|syt1|sytI	2L	Dmel_CG3139	20250807
6312.25	5886.81	4956.94	4525.59	3639.22	3592.21	FBgn0004369	4818.83	-0.448655	0.140687	0.000177602	0.00179364	Down	43469	Ptp99A	protein-coding	Protein tyrosine phosphatase 99A	CG11515|CG11516|CG11517|CG2005|CT6383|DPTP99A|DPTP[[99A]]|Dmel\CG11516|Dptp99A|PTP99A|R-PTP 99A|dptp99A|ptp99A	3R	Dmel_CG11516	20250705
5284.9	5017.87	3998.8	3625.2	2906.99	2806.45	FBgn0004387	3940.03	-0.501536	0.154795	8.78e-05	0.0009904	Down	43310	Klp98A	protein-coding	Kinesin-like protein at 98A	CG5658|DmKlp98A|DmSNX23|Dmel\CG5658|KIF 16A|KIF16A/B|KLP6|KLP98A|Klp6|Klp98a|Snx23|klp98A	3R	Dmel_CG5658	20250705
468760	419025	447588	403229	368182	357907	FBgn0004403	410782	-0.217138	0.0882309	0.00904182	0.0420049	Down	47218	RpS14a	protein-coding	Ribosomal protein S14a	CG1524|Dmel\CG1524|RPS14A|Rp S14a|RpS14|RpS14A|S11|S14|S14a|anon-EST:Posey115|anon-EST:Posey131|anon-EST:Posey154|anon-EST:Posey77|anon-WO03040301.136|anon-WO03040301.138|rpS14A	X	Dmel_CG1524	20250705
166161	163771	163406	143738	122048	116231	FBgn0004404	145892	-0.328181	0.0964654	0.000247586	0.00238221	Down	47219	RpS14b	protein-coding	Ribosomal protein S14b	CG1527|Dmel\CG1527|RPS14B|RpS14|RpS14B|S11|S14|S14b|anon-EST:Posey115|anon-EST:Posey131|anon-EST:Posey154|anon-EST:Posey77|rpS14B	X	Dmel_CG1527	20250817
477.946	171.359	83.5899	117.452	31.7871	44.564	FBgn0004425	154.45	-0.655773	0.643224	0.00515036	0.0270199	Down	38125	LysB	protein-coding	Lysozyme B	CG1179|Dmel\CG1179|Lys B|lysB	3L	Dmel_CG1179	20250705
595.712	341.525	98.5393	166.66	99.649	54.0284	FBgn0004427	226.019	-0.658887	0.575422	0.00453572	0.024467	Down	38127	LysD	protein-coding	Lysozyme D	CG9118|Dmel\CG9118|Lys|lysD	3L	Dmel_CG9118	20250705
644.92	185.943	97.7552	102.604	18.0593	36.3611	FBgn0004428	180.94	-1.40257	0.923232	0.000317616	0.00293795	Down	38128	LysE	protein-coding	Lysozyme E	BcDNA:LP07339|CG1180|Dmel\CG1180|Lys E|lysE	3L	Dmel_CG1180	20250807
2039.37	1605.89	1821	972.814	1335.34	1433.44	FBgn0004431	1534.64	-0.385958	0.183325	0.00650239	0.0324323	Down	38122	LysX	protein-coding	Lysozyme X	BcDNA:LP09906|CG9120|Dmel\CG9120|lysX	3L	Dmel_CG9120	20250705
2585.82	2180.46	1355.55	1595.6	810.843	828.524	FBgn0004449	1559.47	-0.608129	0.285195	0.00101824	0.00757631	Down	40464	Ten-m	protein-coding	Tenascin major	2017|5301|BcDNA:AT25108|CG11452|CG5723|CT16449|Dmel\CG5723|Odz|Ten-M|Ten-mc|Ten79E|Ten[m]|l(3)00844|l(3)05301|l(3)05309|l(3)rJ307|l(3)rL201|l(3)rP126|odd(Oz)|odz|odz/ten-m|ten(m)|ten-m|ten-m/odz|ten[m]	3L	Dmel_CG5723	20250807
62162.9	53605.9	47627.2	46652.6	36147.1	38088.6	FBgn0004456	47380.7	-0.368253	0.118812	0.0005084	0.00427518	Down	32275	mew	protein-coding	multiple edematous wings	CG1771|CT5254|Dmel\CG1771|Integrin alpha PS1|ItgaPS1|Mew|PS1|PS1alpha|PSalpha1|aPS1|alpha integrin|alpha-PS1|alpha1Int|alphaPS1|alpha[[PS1]]|l(1)G0429|l(1)G0443	X	Dmel_CG1771	20250807
5909.04	6856.33	6454.74	4293.68	3025.6	2229.01	FBgn0004569	4794.73	-0.882527	0.20277	1.09e-07	3.06e-06	Down	39833	aos	protein-coding	argos	Aos|Argos|CG4531|DmAos|Dmel\CG4531|arg|gil|l(3)05845|l(3)05959|l(3)j5E11|l(3)rJ472|l(3)rJ812|l(3)rQ526|rlt|sty	3L	Dmel_CG4531	20250807
5254.32	5832.09	4466.87	3917.5	3307.6	4091.07	FBgn0004595	4478.24	-0.370714	0.136389	0.00159456	0.0108435	Down	41363	pros	protein-coding	prospero	0244/09|0320/10|0441/16|0451/09|0563/18|0585/13|0664/07|0671/02|0763/13|0989/01|1135/07|1135/09|1167/13|1316/02|671/2|BcDNA:HL08040|CG17228|DMPROSPER|DROPROSA|Dmel\CG17228|PROS|PROS-1|PROS-2|Pro|Pros|Prosp|Prospero|Voila|anon-WO0140519.15|l(3)10419|l(3)j12C8|l(3)j6E2|l(3)rH013|l(3)rI160|l(3)rJ806|l(3)rK137|l(3)rK204|l(3)rL433|l(3)rO534|pro|prosp|voila	3R	Dmel_CG17228	20250807
6580.57	6851.94	5227.25	5753.67	4463.73	3598.51	FBgn0004598	5412.61	-0.32484	0.153604	0.0108499	0.0483933	Down	32604	Fur2	protein-coding	Furin 2	154521_at|CG18734|CG4235|DMH#11|Dfur2|Dfurin2|Dmel\CG18734|FUR2|Furin|fur2|furin	X	Dmel_CG18734	20250705
2223.26	2255.22	1727.66	1406.81	1270.97	1375.74	FBgn0004611	1709.94	-0.475788	0.171437	0.000502275	0.00423242	Down	33204	Plc21C	protein-coding	Phospholipase C at 21C	CG4574|Dmel\CG4574|PLC|PLC-21|PLC-21C|PLC21C|PLC21c|PLC[[Beta]]|Plc21|Plc21c|Plcbeta21C|plc-21|plc21|plc21C|plc21c|plcbeta21c	2L	Dmel_CG4574	20250705
2380.61	2180.05	2452.2	903.274	756.855	636.093	FBgn0004629	1551.51	-1.53849	0.195829	1.17e-17	1.98e-15	Down	41767	Cys	protein-coding	Cystatin-like	BcDNA:RH72992|CG8050|Dmel\CG8050|anon-EST:Liang-2.34|clone 2.34|cys	3R	Dmel_CG8050	20250807
28831.7	24718.6	19254.6	19331	16264	17850.4	FBgn0004647	21041.7	-0.367152	0.129202	0.00114667	0.00829681	Down	31293	N	protein-coding	Notch	1.1|16-178|16-55|Ax|CG3936|CT13012|Chp|Co|Dmel\CG3936|EG:140G11.1|EG:163A10.2|NECD|NICD|Nicd|RICN|anon-EST:Liang-1.12|clone 1.12|co|dNotch|fa|l(1)3Cb|l(1)Ax|l(1)N|n[fah]|nd|notch|shd|spl|swb	X	Dmel_CG3936	20250807
11957.7	19303.2	13353.3	8331.67	5203.12	7784.63	FBgn0004648	10988.9	-0.95741	0.192326	5.33e-09	2.11e-07	Down	30998	svr	protein-coding	silver	CG18503|CG32818|CG4122|CP|CPD|CpepE|CypD|Dmel\CG4122|EG:171D11.3|EP(X)0356|cc|dwp|l(1)1Bd|poi|slv	X	Dmel_CG4122	20250705
7496.19	6297.18	5808.01	4028.81	4393.06	4483.42	FBgn0004652	5417.78	-0.519529	0.13259	5.57e-06	9.86e-05	Down	42226	fru	protein-coding	fruitless	BTB-VI|BtbVI|CG14307|CG7688|CG7689|CG7690|CT22773|Dmel\CG14307|Dmfru|FRU|FRU-PI|Fru|FruM|cg7688|cg7689|fruC|fry|fty|ms(3)06411|sat	3R	Dmel_CG14307	20250807
8254.48	5755.97	5139.99	4961.92	3829.79	4391.98	FBgn0004839	5389.02	-0.411888	0.161985	0.00177413	0.0117889	Down	36283	otk	protein-coding	off-track	CG8967|CT25769|DTKR|DTrk|Dmel\CG8967|Dtkr|Dtrk|IGGtyk|OFT/TRK|OTK|Otk|Tk48D|Trk48D|anon-WO2004063362.81|dTrk	2R	Dmel_CG8967	20250807
17093.4	13258.4	12512.3	11269.5	10283.1	8971.31	FBgn0004852	12231.3	-0.40674	0.13077	0.000346712	0.00313234	Down	40180	Ac76E	protein-coding	Adenylyl cyclase 76E	AC 76E|AC76E|CG7978|DAC2|DAC76E|Dmel\CG7978|ac76e|dADCY2	3L	Dmel_CG7978	20250807
9312.99	8686.34	7641.41	6694.13	6914.71	6307.32	FBgn0004858	7592.82	-0.311239	0.111042	0.00199728	0.0128216	Down	34844	elB	protein-coding	elbow B	BG:DS06238.3|CG4220|Dmel\CG4220|ElB|Elb|Elbow|P10|el|el[B]|elb|elbow	2L	Dmel_CG4220	20250705
28160.9	24829.6	24088.3	23264.3	20756.1	19595.2	FBgn0004875	23449	-0.240293	0.101846	0.0106153	0.0476079	Down	44543	enc	protein-coding	encore	BB129|CG10847|Dmel\CG10847|Enc|fs(3)63F-64A	3L	Dmel_CG10847	20250705
4592.22	4624.48	4121.79	3642.73	2880.64	3534.17	FBgn0004876	3899.34	-0.330459	0.130507	0.00372927	0.0210424	Down	42289	cdi	protein-coding	center divider	91F|B9.3|CDI/TSKI|CG6027|Cdi|Cdi/TESK1|Dmel\CG6027|cdi/TESK1|l(3)07013	3R	Dmel_CG6027	20250705
805.245	698.389	576.343	294.241	438.767	493.744	FBgn0004919	551.122	-0.438027	0.264595	0.00978401	0.0447175	Down	38006	gol	protein-coding	goliath	CG2679|Dmel\CG2679|Gol|anon-G1|dgol|g1|meso	2R	Dmel_CG2679	20250807
8673.93	7500.89	7779.46	5712.55	5356.68	4949.78	FBgn0005427	6662.21	-0.512162	0.118494	1.05e-06	2.34e-05	Down	30975	ewg	protein-coding	erect wing	CG3114|Dmel\CG3114|EC3|EG:BACR37P7.7|EWG|Ewg|NRF-1|l(1)1Ag|l(1)DA659|l(1)EC3|l(1)EC3f|l(1)VA720|l[EC3]	X	Dmel_CG3114	20250705
308143	344843	305081	288773	204910	231599	FBgn0005533	280558	-0.341462	0.115054	0.000963691	0.00724325	Down	39088	RpS17	protein-coding	Ribosomal protein S17	BcDNA:RE44119|CG3922|D9|Dmel\CG3922|M|M(3)67|M(3)67C|M(3)RpS17|M(3)S33|M(3)i|M(3)i(55)|M(3)i[55]|M(3)q|M(3L)i|M(3L)i[55]|Minute|RPS17|RS17_DROME|Rp S17|Rps17|S17e|anon-EST:Posey48|l(3)67BDo|l(3)dtOA4|minute|rpS17	3L	Dmel_CG3922	20250705
22021.7	18053.2	17060	17002.8	14958	14006.9	FBgn0005536	17183.8	-0.262884	0.114696	0.0111133	0.0493752	Down	49070	Mbs	protein-coding	Myosin binding subunit	0573/06|0953/04|CG32156|CG5600|CG5891|DMBS|DMYPT|DMbs|Dmel\CG32156|MBS|Mypt|l(3)03802|l(3)72Dd|l(3)S005331b|l(3)S057306|l(3)S057306b|l(3)S095304|l(3)j3B4|l(3)j7A1|mbs	3L	Dmel_CG32156	20250807
188968	153597	192495	95995.1	122582	116302	FBgn0005585	144990	-0.609945	0.122068	1.39e-08	4.8e-07	Down	41166	Calr	protein-coding	Calreticulin	CALR|CG9429|Clr|CrT|Crc|Dmel\CG9429|anon-EST:Liang-2.11|anon-EST:Liang-2.17|anon-EST:fe3D7|chr3R:5454619..5454778|clone 2.11|clone 2.17|crc|eth|potp	3R	Dmel_CG9429	20250817
8359.1	8290.8	7275.7	4789.45	4464.49	4820.69	FBgn0005640	6333.37	-0.708378	0.120752	4.71e-11	2.85e-09	Down	38433	Eip63E	protein-coding	Ecdysone-induced protein 63E	CG10579|Dmel\CG10579|EIP63E|L63|PFTAIRE|Pftaire|cdc2-63E	3L	Dmel_CG10579	20250705
5306.76	5783.06	4890.52	4329.18	4151.39	3711.38	FBgn0005642	4695.38	-0.324846	0.120905	0.00253864	0.0155139	Down	43398	wdn	protein-coding	wings down	CG1454|Dmel\CG1454|Sryc|pqp|sry h-l|sry-c|sry-h1	3R	Dmel_CG1454	20250705
11701.2	9492.63	7841.1	6816.39	5936.19	7748.41	FBgn0005771	8255.99	-0.40174	0.144251	0.000992022	0.00741511	Down	34847	noc	protein-coding	no ocelli	BG:DS04641.1|CG4491|Dmel\CG4491|Noc|NocA|br22|el|l(2)35Ba|l(2)35Ba/nocA|l(2)br22|l35Ba|nocA|noc[A]	2L	Dmel_CG4491	20250807
227.653	265.176	255.61	118.68	72.3067	145.102	FBgn0010040	180.755	-0.492325	0.395397	0.0110616	0.0492246	Down	48337	GstD4	protein-coding	Glutathione S transferase D4	CG11512|DmGST23|DmGSTD4|DmGstd4|Dmel\CG11512|GST|GSTD4|Gst|GstD23|gst|gstD23|gstD4|gstd4	3R	Dmel_CG11512	20250807
1062.14	1100.92	924.077	681.472	449.54	779.74	FBgn0010041	832.982	-0.438123	0.233773	0.0065802	0.0327009	Down	48338	GstD5	protein-coding	Glutathione S transferase D5	CG12242|D5|DmGST24|DmGSTD5|Dmel\CG12242|GST|GSTD5|GSTd5|Gst|Gst D5|GstD24|dGSTT4|gst|gstD24|gstD5|gstd5	3R	Dmel_CG12242	20250807
9817.03	10297.2	8198.26	8464.72	6718.91	6597.73	FBgn0010051	8348.97	-0.308829	0.126152	0.00548933	0.0283883	Down	40664	Itpr	protein-coding	Inositol 1
26183.7	24897.6	21652.5	18065.2	14182.3	16854.2	FBgn0010113	20305.9	-0.498432	0.118509	2.06e-06	4.14e-05	Down	43604	heca	protein-coding	headcase	CG15532|Dmel\CG15532|HDC|Hdc|hac|hdc|l(3)B4-3-20|psg12	3R	Dmel_CG15532	20250807
4010.97	4122.75	3834.03	2505.38	2103.42	1598.22	FBgn0010225	3029.13	-0.840418	0.18109	2.95e-08	9.28e-07	Down	46008	Gel	protein-coding	Gelsolin	CG1106|DGS|Dmel\CG1106|gel	3R	Dmel_CG1106	20250705
22686	21071.2	14868.6	12051.7	8199.05	8794.13	FBgn0010300	14611.8	-0.923366	0.172342	7.37e-10	3.51e-08	Down	35197	brat	protein-coding	brain tumor	BRAT|Brat|CG10719|Cf|Dmel\CG10719|E60|anon-37CDa|fs(2)ltoPM43|l(2)37Cf|l(2)E60|l(2)brat|lincRNA.S1565	2L	Dmel_CG10719	20250817
30982.8	25253.7	22844	19400.2	16165.2	16039.8	FBgn0010303	21780.9	-0.537152	0.129059	1.64e-06	3.39e-05	Down	32256	hep	protein-coding	hemipterous	CG2190|CG4353|D-MKK7|DHEP/MKK7|DJNKK|DMKK7|Dmel\CG4353|HEP|HEP/MKK7|Hep|Hep/Mkk7|JNKK|Jnkk|MAP2K7|MAPKK|MKK7|Mkk7|dJNKK|dMKK7|hem|hep/JNKK|hp|hrp|l(1)7P1|l(1)G0107|l(1)G0208	X	Dmel_CG4353	20250807
47147.2	16759.9	14001.5	6337.8	2539.67	1047.22	FBgn0010357	14638.9	-1.12847	1.04918	0.00102492	0.00761906	Down	47901	betaTry	protein-coding	betaTrypsin	BetaTry|CG18211|DmBetaTry|Dmel\CG18211|SP119|Try|beta	2R	Dmel_CG18211	20250807
4058.99	3623.21	4065.69	1787.41	1863.71	1704.6	FBgn0010387	2850.6	-1.07772	0.140315	2.23e-16	3.1e-14	Down	38784	Acbp2	protein-coding	Acyl-CoA binding protein 2	ACBP|BcDNA:RH39533|CG8627|DBI|Dbi|DmDBI|Dmel\CG8627|anon-WO0172774.131|dbi	3L	Dmel_CG8627	20250807
544861	589321	511286	502056	354855	429296	FBgn0010408	488613	-0.300866	0.113626	0.00336937	0.0195069	Down	39108	RpS9	protein-coding	Ribosomal protein S9	CG3395|Dmel\CG3395|RPS9|Rp S9|RpL11|S4|S9|chr3L:9483841..9483937|chr3L:9484246..9484474	3L	Dmel_CG3395	20250817
301707	338653	300153	294256	230777	247117	FBgn0010411	285444	-0.246827	0.102331	0.00893113	0.0415901	Down	37292	RpS18	protein-coding	Ribosomal protein S18	B|BcDNA:RH43343|CG8900|Dmel\CG8900|M(2)56F|RS18_DROME|Rps18|S13|S18|anon-56Fa|anon-EST:Posey27|anon-EST:fe2D3|rpS18	2R	Dmel_CG8900	20250817
8120.31	7099.3	4602.77	4005.24	2887.84	3803.41	FBgn0010452	5086.48	-0.747461	0.202476	2.61e-06	5.13e-05	Down	39491	trn	protein-coding	tartan	0024/05|0641/17|CG11280|CT31487|Dmel\CG11280|Tartan|Trn|anon-EST:fe2B1	3L	Dmel_CG11280	20250724
4939.68	5637.64	4991.67	4430.97	3886.56	3746.25	FBgn0010548	4605.46	-0.305007	0.120781	0.00459592	0.0246819	Down	45398	Aldh-III	protein-coding	Aldehyde dehydrogenase type III	ALDH|ALDH-III|AldhIII|CG11140|CT41571|Dhap|Dmel\CG11140|FALDH|l(2)03610	2R	Dmel_CG11140	20250730
14617.5	14504.9	14135.1	103.081	134.117	63.0095	FBgn0010549	7259.63	-7.12783	0.172991	0	0	Down	47905	l(2)03659	protein-coding	lethal (2) 03659	A|CG11803|CG8799|DmCG8799|Dme_CG8799|Dmel\CG8799|hspr	2R	Dmel_CG8799	20250724
2980.75	3593.84	2651.44	2286.72	2432.38	2098.96	FBgn0010768	2674.02	-0.336207	0.146768	0.00658036	0.0327009	Down	42300	sqz	protein-coding	squeeze	CG5557|Dmel\CG5557|SQZ|Sqz|anon-WO0118547.697|l(3)02102	3R	Dmel_CG5557	20250807
6974.62	8466.39	6365.6	6298.73	4958.93	5367.16	FBgn0010772	6405.24	-0.31476	0.131518	0.00604994	0.0306832	Down	40699	Xe7	protein-coding	Xe7	CG2179|Dmel\CG2179|l(3)02248	3R	Dmel_CG2179	20250705
35771.6	31190.5	27570.1	26436.1	23644.2	23691.9	FBgn0010825	28050.7	-0.308251	0.107734	0.00171017	0.0114669	Down	46156	Gug	protein-coding	Grunge	Atro|CG6964|Dmel\CG6964|GUG|atro|gug|l(3)01323|l(3)03928|l(3)S146907|l(3)j5A3|l(3)rO116	3L	Dmel_CG6964	20250705
9728.37	9888.73	9327.86	8483.28	7818.87	7589.63	FBgn0010877	8806.12	-0.241677	0.0995296	0.0087898	0.0411201	Down	47260	l(3)05822	protein-coding	lethal (3) 05822	5822|CG7129|Dmel\CG7129|L(3)05822|LD12970|clot 3142|l(3)5822	3R	Dmel_CG7129	20250705
10585.7	8740.25	7969.04	7107.05	6172.38	6399.35	FBgn0010905	7828.97	-0.396066	0.12542	0.000327755	0.0030149	Down	46194	Spn	protein-coding	Spinophilin	BcDNA:GM16129|CG16757|Dmel\CG16757|E62|EL62|c62E-5|l(3)06911|spn	3L	Dmel_CG16757	20250817
146967	125550	109477	100594	91517.1	87523.3	FBgn0010909	110272	-0.390857	0.111053	9.73e-05	0.00107664	Down	44030	msn	protein-coding	misshapen	6286|CG16973|DMSN|Dmel\CG16973|HGK|JNKKKK|MESR5|MSN|Msn|NIK|Nik|l(3)03349|l(3)06946|l(3)6286|l(3)j1E2|msm	3L	Dmel_CG16973	20250807
2672.48	2726.37	2378.38	1847.74	1558.49	1988.17	FBgn0011224	2195.27	-0.415345	0.152934	0.0010653	0.00782631	Down	48571	heph	protein-coding	hephaestus	CG2094|CG2290|CG31000|DmPTB|Dmel\CG31000|HEPH|Heph|Hephaestus|PTB|Ptb|dPTB|dmPTB|ema|hnRNP I|l(3)03429|l(3)j11B9|ptb	3R	Dmel_CG31000	20250724
12899	14043.3	10717.7	10104.2	8832.22	9142.45	FBgn0011236	10956.5	-0.358964	0.11768	0.000644255	0.00517694	Down	37785	ken	protein-coding	ken and barbie	2970|3907|5029|8253|BCL-6/KEN|CG5575|Dmel\CG5575|KEN|Ken|P420|l(2)00628|l(2)02970|l(2)05029|ok|okina	2R	Dmel_CG5575	20250705
737256	764858	727075	675003	575107	606762	FBgn0011284	681010	-0.236858	0.0886177	0.00454242	0.0244869	Down	39484	RpS4	protein-coding	Ribosomal protein S4	CG11276|Dmel\CG11276|RPS4|Rp S4|S4e|SX4|anon-EST:Posey270|rpS4	3L	Dmel_CG11276	20250817
683.121	1055.45	1213.72	418.645	542.158	341.829	FBgn0011576	709.153	-0.888931	0.322397	4.52e-05	0.000570802	Down	31192	Cyp4d2	protein-coding	Cytochrome P450 4d2	4d2|CG3466|CYP4D2|Cyp4D2|Cyt-P450-4D2|Dmel\CG3466|EG:152A3.4|P-450|P450	X	Dmel_CG3466	20250705
373.643	352.676	296.91	173.435	106.326	169.391	FBgn0011589	245.397	-0.645451	0.396538	0.00242471	0.0149411	Down	37047	Elk	protein-coding	Eag-like K[+] channel	CG5076|Dmel\CG5076|dmELK|elk	2R	Dmel_CG5076	20250705
25562.3	27363.4	21040.1	17317.1	12701.7	11581.6	FBgn0011648	19261	-0.742498	0.155235	1.78e-08	5.94e-07	Down	33529	Mad	protein-coding	Mothers against dpp	2/23|CG12399|Dmel\CG12399|E(zen)2|En(vvl)|MAD|Mat|P-Mad|P-mad|PMad|Smad|Smad1|apg|c28|dMAD|dMad|l(2)K00237|l(2)k00237|mad|p-MAD|p-Mad|pMAD|pMad|pSmad	2L	Dmel_CG12399	20250807
6728.04	7604.27	5460.17	5161.18	4682.8	4937.52	FBgn0011656	5762.33	-0.342968	0.130235	0.00255881	0.0156137	Down	36032	Mef2	protein-coding	Myocyte enhancer factor 2	22.21|BEST:SD04091|C|CG1429|D-MEF2|D-Mef2|D-mef2|DMEF-2|DMEF2|DMedf2|DMef-2|DMef2|Dmef|Dmef-2|Dmef2|Dmel\CG1429|MEF-2|MEF2|Mef|Mef-2|SD04091|dMEF2|dMEf2|dMef2|dmef2|l(2)46CFr|mb247|mef|mef-2|mef2|mef2c	2R	Dmel_CG1429	20250807
82724	62208.3	59899.8	56672.8	53014.9	55583.7	FBgn0011674	61683.9	-0.260512	0.113313	0.0110739	0.0492309	Down	37355	insc	protein-coding	inscuteable	25/17|CG11312|Dmel\CG11312|INSC|Ins|Insc|fam|l(2)05475|l(2)k12405|nem	2R	Dmel_CG11312	20250807
15352.9	13476.5	12873.7	11551	11359.1	11526.7	FBgn0011710	12690	-0.24084	0.100178	0.0094115	0.0432823	Down	33114	Septin1	protein-coding	Septin 1	38960|CG1403|DSep1|Diff6|Dmel\CG1403|Sep1|anon-19Fa|dSEPT1|iby|sep1|tu1	X	Dmel_CG1403	20250817
5401.95	4745.25	5567.52	4346.34	4003.46	4006.2	FBgn0011770	4678.46	-0.290538	0.116618	0.00556222	0.028656	Down	31960	Gip	protein-coding	GIP-like	CG2227|Dmel\CG2227|GIP|T15|gene C	X	Dmel_CG2227	20250705
129.665	127.725	144.756	34.4067	16.3799	0	FBgn0011834	75.4889	-1.07062	1.03523	0.00122223	0.00872717	Down	33073	Ser6	protein-coding	Serine protease 6	CG2071|Dmel\CG2071|SP47	X	Dmel_CG2071	20250705
20416.2	17817.2	14616.6	14874.9	12821.1	11499.3	FBgn0011837	15340.9	-0.354039	0.128579	0.00166139	0.011223	Down	32222	Tis11	protein-coding	Tis11 zinc finger protein	CG4070|DTIS11|DTIS11-RC|Dmel\CG4070|TIS11|TIS11cc1|TIScc1|Ts11|anon-EST:Liang-1.28|clone 1.28|dTIS11|dTTP|dTis11|l(1)G0124|tis-11|tis11	X	Dmel_CG4070	20250807
11787.8	10689.2	12341.3	9169.94	9139.53	8749.69	FBgn0012034	10312.9	-0.319811	0.100732	0.000577878	0.00472282	Down	40348	AcCoAS	protein-coding	Acetyl Coenzyme A synthase	ACS|ACeCS1|AcCoAs|BEST:GH28401|CG9390|Dmel\CG9390|acs|dACS	3L	Dmel_CG9390	20250807
60609.6	68795.8	58991.3	41716.1	29048	31072.3	FBgn0012036	48372.2	-0.824897	0.136662	1.33e-11	9.25e-10	Down	34256	Aldh	protein-coding	Aldehyde dehydrogenase	146084_at|ACDH|ALDH|ALDHA1|CG 3752|CG3752|DmALDH|Dmel\CG3752|FBgn0012036|Q9VLC5|TMABADH	2L	Dmel_CG3752	20250724
131.789	85.3041	119.023	23.9769	1.21722	36.1314	FBgn0013323	66.2403	-0.612758	0.759572	0.00660395	0.0327981	Down	33238	Ptth	protein-coding	Prothoracicotropic hormone	CG13687|Dmel\CG13687|PTTH|ptth	2L	Dmel_CG13687	20250807
500779	522186	481581	467464	374333	407168	FBgn0013325	458918	-0.236567	0.0963636	0.00839433	0.0398193	Down	37235	RpL11	protein-coding	Ribosomal protein L11	BcDNA:LD17235|CG7726|DL11|Dmel\CG7726|EST A|L11|L5|RPL11|Rp L11|chr2R:14957112..14957299|l(2)k16914	2R	Dmel_CG7726	20250817
1593.53	1484.32	1453.23	900.415	426.566	1287.11	FBgn0013342	1190.86	-0.455252	0.27334	0.00835026	0.0397257	Down	38196	nSyb	protein-coding	neuronal Synaptobrevin	CG17248|Dmel\CG17248|Dn-syb|N-SYB|N-Syb|N-syb|NSYB|Nsyb|SYB|Syb|Syb62A|VAMP|n-SYB|n-Syb|n-syb|nSYB|nsyb|syb	3L	Dmel_CG17248	20250807
6342.58	4469.7	4324.31	2802.53	3203.96	2616.65	FBgn0013718	3959.95	-0.693946	0.17627	1.2e-06	2.61e-05	Down	39572	nuf	protein-coding	nuclear fallout	CG32140|CG33991|CG3779|CG7867|CIP-D2|Cy3-23|D2|Dmel\CG33991|EP3077|FIP3|NUF|Nuf|Nuf1|Nuf2p|anon-D2	3L	Dmel_CG33991	20250705
36728.9	41455.6	36395.2	30893.9	25732.8	26111.6	FBgn0013770	32886.4	-0.416017	0.104854	1.34e-05	0.000208724	Down	36546	CtsL1	protein-coding	Cathepsin L1	CATL_DROME|CG6692|CL|CP1|CT20780|CTSL|CatL|Cath L|CathL|Cp1|Cts1|Cts2|CtsL|CysP-1|DCP-1|DCP1|Dcp-1|Dcp1|Dmel\CG6692|cp1|fs(2)50Ca	2R	Dmel_CG6692	20250705
2708.81	2257.26	2397.44	1934.6	1973.76	1395.43	FBgn0013771	2111.22	-0.347003	0.162976	0.00872243	0.0408754	Down	36663	Cyp6a9	protein-coding	Cytochrome P450 6a9	6a9|CG10246|CYP6A9|CYP6a9|Cyp6A9|Cyt-P450-rAF4|Dmel\CG10246|P-450|P450	2R	Dmel_CG10246	20250705
53994.6	51317.1	58381.1	42804.1	43099.9	41833	FBgn0013981	48571.6	-0.324115	0.0883801	9.51e-05	0.00105713	Down	41773	His4r	protein-coding	Histone H4 replacement	BcDNA:RH52884|CG3379|Dmel\CG3379|FBtr0082962|H4r|His4-88CD|His4R	3R	Dmel_CG3379	20250724
9814.94	11865.5	9024.25	8473.45	7046.17	7771.89	FBgn0014037	8999.37	-0.331137	0.122422	0.00229764	0.0143647	Down	40171	Su(Tpl)	protein-coding	Suppressor of Triplolethal	0854/01|CG32217|CG8037|CR32216|Dmel\CG32217|ELL|Ell|SR3-4A|SS3-4|SY3-1|Su(Tpl)/|dELL|dEll|l (3)76BD|l(3)76BDs|l(3)S000606|l(3)S085401	3L	Dmel_CG32217	20250807
63832.8	57214.9	56411	53572.8	47131.5	47676.5	FBgn0014133	54306.6	-0.228857	0.0936459	0.00897938	0.041767	Down	32119	bif	protein-coding	bifocal	Bif|CG1822|Dmel\CG1822|bif CES	X	Dmel_CG1822	20250817
4821.22	4094.38	4939	2805.18	3329.67	3654.98	FBgn0014163	3940.74	-0.407213	0.139619	0.000636084	0.00512139	Down	39826	fax	protein-coding	failed axon connections	CG4609|Dmel\CG4609|FAX|Fax|anon-EST:Liang-1.34|anon-WO0172774.62|anon-WO0172774.63|anon-WO0172774.65|anon-WO0172774.66|anon-WO0172774.67|anon-WO0172774.68|anon-WO0172774.69|clone 1.34|fac	3L	Dmel_CG4609	20250807
64580.1	77399	64333.4	59872.5	48019.3	46561.8	FBgn0014184	60127.7	-0.357454	0.113906	0.000490332	0.00415786	Down	36307	Oda	protein-coding	Ornithine decarboxylase antizyme	AZ|CG16747|D-AZ|Dmel\CG16747|ODA|guf|l(2)02833|l(2)k09037|oda	2R	Dmel_CG16747	20250724
1276.4	1605.5	1314.29	827.701	602.562	709.94	FBgn0014343	1056.06	-0.794488	0.233386	6.8e-06	0.000115862	Down	39441	mirr	protein-coding	mirror	CG10601|DH1|De1|De3|Dmel\CG10601|Group F|IRO-C|Iro|Iro-C|IroC|MIRR|Mirr|Mrr|Sai|cre|crep|group F|iro|iro-C|l(3)69Ca|l(3)69Da|l(3)6D1|l(3)A5-3-42|mir|mrr	3L	Dmel_CG10601	20250807
53829.2	44937.8	42675	30815.9	25225	26298.1	FBgn0014388	37296.8	-0.723125	0.122325	3.34e-11	2.16e-09	Down	38424	sty	protein-coding	sprouty	CG1921|CS3-3|Dmel\CG1921|STY|Spry|Sry|Sty|dSPRY|spry	3L	Dmel_CG1921	20250705
256.751	212.501	274.5	90.2536	87.0819	78.9549	FBgn0015038	166.674	-0.915223	0.510341	0.000520015	0.00436384	Down	35634	Cyp9b1	protein-coding	Cytochrome P450 9b1	9b1|CG4485|CYP9B1|Dmel\CG4485|P-450|P450	2R	Dmel_CG4485	20250705
436.093	332.036	297.437	244.614	65.5239	42.8279	FBgn0015039	236.422	-0.633901	0.540237	0.00498724	0.0263269	Down	35635	Cyp9b2	protein-coding	Cytochrome P450 9b2	9b2|BEST:GH08116|CG4486|CYP9B2|Cyp9B2|Dmel\CG4486|P-450|P-450 Cyp9b2|P450|cyp9b2	2R	Dmel_CG4486	20250807
19844.3	20196.8	19004.8	15577	13789.1	15534.2	FBgn0015040	17324.4	-0.353295	0.0958109	7.1e-05	0.00083448	Down	37941	Cyp9c1	protein-coding	Cytochrome P450 9c1	9c1|CG3616|CYP9C1|Cyp9C1|Dmel\CG3616|P-450|P450	2R	Dmel_CG3616	20250705
4607.95	4319.46	4193.17	3422.17	2526.32	2468.24	FBgn0015278	3589.55	-0.528526	0.155952	3.97e-05	0.000512914	Down	39329	Pi3K68D	protein-coding	Phosphatidylinositol 3-kinase 68D	11621|BcDNA:LD15217|CG11621|Cpk|Dmel\CG11621|PI(3)K|PI3K|PI3K 68D|PI3K 68_D|PI3K-68D|PI3K-68D/E|PI3K68D|PI3K_68D|PI[[3]]K|Pi3K|cpk|dPI3K|dPI3k|dPIK|pi3k68d	3L	Dmel_CG11621	20250807
6764.27	6494.2	8170.7	5591.77	6140.89	5175.06	FBgn0015286	6389.48	-0.281468	0.121457	0.0092751	0.0428486	Down	31332	Rala	protein-coding	Ras-like protein A	24639550|CG2849|D-RalA|DRal|DRala|Dm RalA|Dmel\CG2849|Dral|DralA|Drala|P48555|RALA|Ral|Ral-a|RalA|anon-EST:fe1H4|dRal|l(1)G0174|l(1)G0373|l(1)G0501|ral|ralA|rala	X	Dmel_CG2849	20250817
1141.75	884.123	1048.82	377.016	438.983	378.458	FBgn0015520	711.524	-1.21121	0.254176	1.02e-08	3.66e-07	Down	42026	nonA-l	protein-coding	nonA-like	BEST:LD09360|CG10328|Dmel\CG10328|LD09360|NonA-like|PSF|Z|nonA 1|nonA-1	3R	Dmel_CG10328	20250705
1061.44	1036.49	557.901	317.576	145.735	405.323	FBgn0015550	587.41	-1.24391	0.44191	1.5e-05	0.000229427	Down	39935	tap	protein-coding	target of Poxn	CG7659|Dmel\CG7659|TAP|Tap|bHLHc9|bps|l(3)01658	3L	Dmel_CG7659	20250705
553.133	506.484	550.837	375.319	201.786	239.45	FBgn0015568	404.502	-0.564662	0.323726	0.00321181	0.0187817	Down	40909	alpha-Est1	protein-coding	alpha-Esterase-1	A|Alpha-Est1|CG1031|DmalphaE1|Dmel\CG1031|Est1|Q9VIC3_DROME|aE1|alpha est1|alpha-est1|alphaE1	3R	Dmel_CG1031	20250705
164.012	120.725	259.521	51.4304	45.7019	5.35133	FBgn0015575	107.79	-1.04391	0.863101	0.00110407	0.00806022	Down	40901	alpha-Est7	protein-coding	alpha-Esterase-7	Ali|Alpha-Est7|CG1112|DmalphaE7|Dmel\CG1112|EST23|Est-23|Est23|H|Mce|aE7|ali|alpha est7|alpha-EST7|alphaE7|alphaEst7|alphaest-7	3R	Dmel_CG1112	20250705
288.316	156.822	105.173	19.8393	36.2647	24.066	FBgn0015609	105.08	-2.11193	0.786778	1.31e-05	0.000204327	Down	35070	CadN	protein-coding	Cadherin-N	B|CG7100|CT21941|Cad-N|D-cad|DN|DN-CAD|DN-CAd|DN-Cad|DN-cad|DN-cadherin|DNCad|DNcad|Dmel\CG7100|N-Cad|N-Cadh|N-Cadherin|N-cad|N-cadherin|NCAD|NCad|Ncad|S(DmcycE[JP])2.12|anon-EST:CL32|cad1|cadN|l(2)36Da|l(2)Bld|n-cad|ncad	2L	Dmel_CG7100	20250807
2229.92	2167.44	1695.87	924.148	1261.79	1344.6	FBgn0015721	1603.96	-0.611962	0.209152	9.78e-05	0.00107879	Down	37400	ktub	protein-coding	king tubby	87D3S|CG9398|D-tulp|Dmel\CG9398|Dtulp|ESTS:87D3S|King-Tubby|King-tubby|TULP|Tulp|dTULP|dTulp|king-tubby|tulp	2R	Dmel_CG9398	20250807
7829.08	7937.92	6814.16	4197.46	3883.73	4361.8	FBgn0015777	5837.36	-0.805394	0.125863	1.3e-12	1.1e-10	Down	33953	nrv2	protein-coding	nervana 2	42kDa|CG9261|Dmel\CG9261|K-ATPase|NEST:bs13c10|Na|NaK ATPase|Na[+]/K[+] ATPase|Na[+]/K[+]-ATPase|Na[+]/K[+]ATPase|Nrv|Nrv2|Nrv2.2|ecta|l(2)SH0329|l(2)SH2 0329|l(2)k04223|l(2)k13315|nrv2.2	2L	Dmel_CG9261	20250807
2887	2657.17	2481.94	2021.2	1635.58	1459.84	FBgn0015791	2190.46	-0.516594	0.169745	0.000147323	0.00154537	Down	34840	Rab14	protein-coding	Rab14	57H4T|AAF53390|BG:DS01068.7|CG4212|DRAB14|DRab14|DmRab14|Dmel\CG4212|ESTS:57H4T|O18336|Rab-r14|anon-sts33|rab14	2L	Dmel_CG4212	20250705
5675.78	6614.05	5359.17	4944.39	4201.79	4341.18	FBgn0015795	5189.39	-0.319936	0.123799	0.00350939	0.0201251	Down	42841	Rab7	protein-coding	Rab7	AAF56218|CG5915|DRAB7|DRab7|Dm Rab7|DmRab7|Dmel\CG5915|Drab7|O76742|RAB7|Rab-7|Rab-r7|Rab7A|dRab7|drab7|rab7	3R	Dmel_CG5915	20250807
13846.9	17544.2	12945.5	9717.52	7308.68	9138.37	FBgn0015903	11750.2	-0.673495	0.148145	8.19e-08	2.35e-06	Down	37734	apt	protein-coding	apontic	3041|APT|Apt|CG5393|Dmel\CG5393|TDF|TDF/APT|Tdp|l(2)03041|l(2)06369|l(2)09049|l(2)59Ea|l(2)k11531|tdf	2R	Dmel_CG5393	20250817
6561.58	6526.31	7370.99	4875.38	5090.82	3569.93	FBgn0015924	5665.83	-0.494124	0.145694	5.55e-05	0.000679143	Down	33219	crq	protein-coding	croquemort	CD36|CG31655|CG4280|CRQ|Cd36|Cqr|Croquemort|Crq|D-CD36|Dmel\CG4280|anon-WO0140519.8|cqm|cqr	2L	Dmel_CG4280	20250807
6951.43	7288.72	6479.33	4510.38	3813.72	4633.15	FBgn0016032	5612.79	-0.603589	0.129207	7.73e-08	2.24e-06	Down	35623	lbm	protein-coding	late bloomer	CG2374|Dm.Tsp42Em|Dmel\CG2374|Ibm|LBM|Lbm|lbl	2R	Dmel_CG2374	20250705
787.002	460.313	196.928	158.624	37.0971	145.651	FBgn0016075	297.603	-1.33191	0.707298	0.000160528	0.00165615	Down	33726	vkg	protein-coding	viking	1209|6072|CG16858|COL4A2|CT25584|Col IV|ColIV|ColIValpha2|Coll IV|Coll IValpha2|DmColA2|Dmel\CG16858|Vkg|VkgC|alpha(IV)2/vkg|col4a2|colIV|coll-IV|coll. IV|collagen-IV|collagenIV|l(2)01209|veg	2L	Dmel_CG16858	20250817
19020.9	17187.2	15999.3	13923	13794	12785.1	FBgn0016696	15451.6	-0.321886	0.100913	0.000541703	0.00448572	Down	40292	Pitslre	protein-coding	pitslre	CG4268|Dmel\CG4268|Gat|Gta|PITSLRE|PitsIre|cdk11|group 3|pitslre	3L	Dmel_CG4268	20250807
2817.17	3219.49	2528.16	2156.59	1613.45	1849.82	FBgn0016701	2364.11	-0.478391	0.165432	0.000344333	0.00311475	Down	36992	Rab4	protein-coding	Rab4	CG 4921|CG4921|DRAB4|DmRab4|Dmel\CG4921|Q7KY04|RAB4|RAB4c|rab4	2R	Dmel_CG4921	20250807
16864.2	18116.9	13954	12533.8	11337.8	11697.7	FBgn0016754	14084	-0.397931	0.113589	9.69e-05	0.00107436	Down	42824	sba	protein-coding	six-banded	AAF56201|CG13598|DMTF125|Dm Sba|Dmel\CG13598|F125|MBD5|SBA|TF125|Tf125|dMBD5/6	3R	Dmel_CG13598	20250724
23236.7	21719	21456.5	18636.1	16976.1	16418.2	FBgn0016756	19740.4	-0.313801	0.0948004	0.000378697	0.00336161	Down	38644	Usp47	protein-coding	Ubiquitin specific protease 47	BcDNA:LD12764|CG5486|D-UBP-64E|D-Ubp-64E|Dmel\CG5486|E(var)1|E(var)3-64E|E-var(3)64E|Q24574|UBP|UBP64E|USP47|Ubp64|Ubp64E|Upd64E|dUBP64|dUSP47|dUbp64|ubp64|ubp64E|usp47	3L	Dmel_CG5486	20250705
1223.23	1395.43	1372.9	945.865	884.243	843.932	FBgn0016762	1110.93	-0.424604	0.178509	0.00240761	0.0148694	Down	37748	angel	protein-coding	angel	Angel|CG1227|CG12273|DmAngel|Dmel\CG12273	2R	Dmel_CG12273	20250730
38364.5	31181.6	25639.5	19198.2	20241.2	18908.6	FBgn0016797	25588.9	-0.62713	0.135807	8.15e-08	2.35e-06	Down	40090	fz2	protein-coding	frizzled 2	CG9739|D-Fz2|D-fz2|DFZ2|DFz-2|DFz2|DFz2C|Dfrz2|Dfz2|Dfz[[2]]|Dm Fz2|Dmel\CG9739|FZ2|Frizzled 2|Fz2|Fz2R|dFz2|dfz(2)|dfz2|dfz2r|frz2|fz-2	3L	Dmel_CG9739	20250807
10110.7	9184.1	8589.2	6704.04	6666.98	6509.79	FBgn0016917	7960.79	-0.430489	0.108143	1.1e-05	0.000178612	Down	42428	Stat92E	protein-coding	Signal-transducer and activator of transcription protein at 92E	CG4257|D-STAT|D-Stat|D-stat|D-stat/stat92E|DRODSRC|DSRC|DSTAT|DmSTAT|Dmel\CG4257|Dst|Dstat|Dstat 92E|Dstat92E|SD-stat|STAT|STAT 92E|STAT92|STAT92E|STAT92e|Sta92E|Stat|Stat1alpha-like|Stat92|Stat92e|Stat9E|d-STAT|dSTAT|dSTAT92E|dSTAT92E/marelle|dstat|l(3)06346|l(3)j6C8|mrL|mrl|mrl stat92E|pSTAT|pSTAT92E|stat|stat92|stat92E|stat92e|stat[92E]	3R	Dmel_CG4257	20250817
9135.25	7755.29	8193.51	6724.41	6350.53	5278.85	FBgn0016926	7239.64	-0.378751	0.122645	0.000481389	0.00409458	Down	33288	Pino	protein-coding	Pinocchio	CG4710|Dmel\CG4710|anon-WO0118547.131|smi21F	2L	Dmel_CG4710	20250705
9172.19	7911.13	5946.42	4652.7	3081.21	2680.03	FBgn0016930	5573.95	-1.02768	0.205292	4.48e-09	1.79e-07	Down	34831	Dyrk2	protein-coding	Dual-specificity tyrosine phosphorylation-regulated kinase 2	BG:DS01523.3|CG4551|DYRK|DYRK2|Dm2|DmDyrk2|Dmel\CG4551|dDYRK2|smi35A	2L	Dmel_CG4551	20250705
20856	14829.8	11482.3	10814	8249.7	8658.29	FBgn0016977	12481.7	-0.632908	0.182164	1.17e-05	0.000187957	Down	44205	spen	protein-coding	split ends	136/24|BcDNA:GM01870|CG18497|Dmel\CG18497|E(E2F)2A|E(Raf)2A|E(Sev-CycE)2A|EK2-9|EY2-7|En(yan[ACT])2-7|SPEN|Spen|Splitends|l(2)03350|l(2)k06805|l(2)k07612|l(2)k08102|poc|rno|spe|yip1	2L	Dmel_CG18497	20250807
7588.3	6415.53	7831.95	5246.05	5846.34	5982.35	FBgn0017578	6485.09	-0.297853	0.116602	0.00446251	0.0241843	Down	40095	Max	protein-coding	Max	CG9648|Dmel\CG9648|MAX|bHLHd9|dMax|dmax|max	3L	Dmel_CG9648	20250705
63095.8	56046.1	52558.4	43724.5	39454.3	37883.6	FBgn0017581	48793.8	-0.451897	0.102668	1.42e-06	2.99e-05	Down	44672	Lk6	protein-coding	Lk6 kinase	CG17342|CG6929|Dmel\CG17342|LK6|MESR8|MNK/LK6|anon-WO0172774.84|lk6	3R	Dmel_CG17342	20250807
23484.5	20333.9	18961.8	16243.6	15058.6	12898	FBgn0019890	17830.1	-0.438014	0.117758	2.91e-05	0.000397445	Down	34804	Smg5	protein-coding	Smg5 nonsense mediated mRNA decay factor	BG:DS08220.2|CG8954|Dmel\CG8954|SMG5|Smg5 nonsense RNA decay factor|anon-34Ea|br31|dSMG5|l(2)34Eb|l(2)br31|l34Eb|smg5	2L	Dmel_CG8954	20250705
16868.5	19022.6	16482.7	14755.9	11884.3	10846.4	FBgn0019968	14976.7	-0.409521	0.122394	0.0001525	0.00158741	Down	36718	Khc-73	protein-coding	Kinesin heavy chain 73	CG8183|DmKIN73|DmKin73|DmKlp73|Dmel\CG8183|KHC-73|KIF 13A|KIF13A/B|KLP73|Khc 73|Khc73|Kin73|Kinesin-73|anon-EST:fe3C9|khc-73|khc73	2R	Dmel_CG8183	20250705
5679.54	4999.21	5036.67	3757.44	3684.48	3972.37	FBgn0019972	4521.62	-0.394569	0.117974	0.00017621	0.00178402	Down	43514	Drice	protein-coding	Death related ICE-like caspase	CG7788|DRICE|Dmel\CG7788|DrICE|DrIce|DriCE|Drive|ICE|Ice|caspase 3|crice|drICE|drIce|drice|ice	3R	Dmel_CG7788	20250807
5081.71	7181.42	5369.35	4032.8	3818.79	3869.78	FBgn0020224	4892.31	-0.487513	0.14559	6.92e-05	0.000813847	Down	38961	Cbl	protein-coding	Cbl proto-oncogene	CBL|CG7037|CG7043|D-Cbl|D-Cbl L|D-CblL|D-cbl|D-cblL|D-cblS|DCbl|Dcbl|Dmel\CG7037|Dv-Cbl|Dv-cbl|F165|anon-WO0118547.68|cbl|d-cbl|dCbl|v-Cbl	3L	Dmel_CG7037	20250705
24847.7	27958.3	23689.9	17171.2	12882.3	12050.9	FBgn0020236	19766.7	-0.792717	0.14064	1.49e-10	8.23e-09	Down	36760	ATPCL	protein-coding	ATP citrate lyase	ACL|Acly|Atpcl|BcDNA:LD21334|CG8322|CS|DmATPCL|Dmel\CG8322|anon-WO0140519.179|atpcl|dATPCL|l(2)01466|l(2)k09217|n(2)k09217	2R	Dmel_CG8322	20250817
38023.9	34135.7	30591.2	24421.6	23770.6	25068.5	FBgn0020257	29335.3	-0.436348	0.102396	3.14e-06	5.96e-05	Down	37602	Ppa	protein-coding	Partner of paired	CG9952|Dmel\CG9952|FBXL14|I-55|PPA|ppa	2R	Dmel_CG9952	20250807
7661.71	7056.51	7642.61	5236.9	4984.95	4689.12	FBgn0020270	6211.97	-0.521999	0.113488	2.6e-07	6.64e-06	Down	34565	mre11	protein-coding	meiotic recombination 11	16928|CG16928|Dmel\CG16928|MRE11|Mre11|dMre11	2L	Dmel_CG16928	20250807
26304.4	24831.5	23521.3	20365.8	18584.1	18164	FBgn0020304	21961.9	-0.345366	0.0953659	9.72e-05	0.00107604	Down	33263	drongo	protein-coding	drongo	CG3365|DRONGO|Dmel\CG3365	2L	Dmel_CG3365	20250705
21586	19186.8	18374.3	16587.8	14335.1	14574.9	FBgn0020370	17440.8	-0.330552	0.104029	0.000530346	0.00442749	Down	36444	TppII	protein-coding	Tripeptidyl-peptidase II	CG3991|Dmel\CG3991|TPP II|TPP2|TPPII|anon-WO0118547.127|dTPP II|dTPPII|l(2)k14301	2R	Dmel_CG3991	20250705
9388.5	10922.2	7997.15	8208.68	5067.89	6098.08	FBgn0020386	7947.08	-0.424831	0.159018	0.00110334	0.00806022	Down	38017	Pdk1	protein-coding	Phosphoinositide-dependent kinase 1	1210|CG1201|CG1210|DSTPK61|Dmel\CG1210|Dstpk61|PDK|PDK-1|PDK1|PDK1/Pk61C|PK61C|Pdpk1|Pk61C|Pk61C/PDK1|Pk61c/PDK1|dPDK|dPDK-1|dPDK1|dPdk1|dSTPK61|pdk1|pdpk1|pk61c	3L	Dmel_CG1210	20250807
4626.57	5785.73	3842.71	2542.62	2385.99	2304.69	FBgn0020445	3581.39	-0.888291	0.170218	1.53e-09	6.74e-08	Down	43895	E23	protein-coding	Early gene at 23	CG15410|CG3327|DmCG3327|Dmel\CG3327|e23	2L	Dmel_CG3327	20250807
4163.94	5014.31	4490.22	3079.32	2443.01	2670.25	FBgn0020493	3643.51	-0.645274	0.15044	3.38e-07	8.37e-06	Down	42059	Dad	protein-coding	Daughters against dpp	1883|CG5201|DAD|Dmel\CG5201|EP(3)3196|EP3196|Smad7|anon-EST:fe1F5|dad|l(3)j1E4	3R	Dmel_CG5201	20250807
5469.41	4860	4733.99	2526.54	2939.66	2155.43	FBgn0020503	3780.84	-0.907597	0.155694	5.07e-11	3.03e-09	Down	35042	CLIP-190	protein-coding	Cytoplasmic linker protein 190	CG5020|CLIP190|Clip- 190|Clip-190|Clip190|D-CLIP-19|D-CLIP-190|D-CLIP-195|D-CLIP-90|D-Clip-190|Dmel\CG5020|clip-190|clip190	2L	Dmel_CG5020	20250705
1323524	1.25206e+06	1.31027e+06	1.18038e+06	1.04557e+06	1.0972e+06	FBgn0020618	1.2015e+06	-0.204312	0.0846161	0.0108253	0.0483368	Down	34070	Rack1	protein-coding	Receptor of activated protein kinase C 1	CG7111|Dmel\CG7111|RACK1|dRack1|i173|rack1	2L	Dmel_CG7111	20250817
2414.25	1914.19	1665.71	1410.41	1238.52	1238.26	FBgn0020762	1646.89	-0.467514	0.182667	0.0010056	0.00749594	Down	33636	Atet	protein-coding	ABC transporter expressed in trachea	ATET|CG2969|DmAter|Dmel\CG2969	2L	Dmel_CG2969	20250705
16290.7	4364.74	3382.63	2243.1	518.476	244.209	FBgn0020906	4507.31	-0.62855	0.863121	0.00558383	0.028731	Down	33708	Jon25Bi	protein-coding	Jonah 25Bi	25B|CG8867|Dmel\CG8867|Jon25|Jon25B|Jon25i|SP137|Ser4	2L	Dmel_CG8867	20250705
1.35273e+06	1.45067e+06	1.25485e+06	1.16174e+06	944886	1.01997e+06	FBgn0020910	1.19748e+06	-0.332601	0.0993503	0.000290865	0.0027183	Down	41347	RpL3	protein-coding	Ribosomal protein L3	CG4863|Dmel\CG4863|L3|Rpl3|anon-EST:GressD4|chr3R:7047878..7048035|rpL3	3R	Dmel_CG4863	20250807
18401.4	13461.2	13417	8995.56	10787.3	12229.7	FBgn0020912	12882	-0.40594	0.13968	0.000664468	0.00531314	Down	43664	Ptx1	protein-coding	Ptx1	CG1447|D-Ptx1|Dmel\CG1447|Ptx|ptx1	3R	Dmel_CG1447	20250705
84381.1	70158.7	64790.4	53879.2	53429.2	54758.3	FBgn0021776	63566.1	-0.38417	0.104875	6.03e-05	0.000727676	Down	42379	mira	protein-coding	miranda	CG12249|Dmel\CG12249|MIR|MIRA|Mir|Mira|Miranda|mir	3R	Dmel_CG12249	20250807
104351	107237	101233	87597.6	75551.8	74527.9	FBgn0021872	91749.8	-0.356448	0.0933138	4.12e-05	0.000530208	Down	44226	Xbp1	protein-coding	X box binding protein-1	138/3|CG 9415|CG9415|DM18|Dmel\CG9415|Dxbp-1|XBP-1|XBP1|Xbp-1|XbpI|anon-EST:Liang-1.41|clone 1.41|dXbp-1|dmXBP1|l(2)k13803|sXbp1|xbp-1|xbp1	2R	Dmel_CG9415	20250807
5705.43	3368.75	3782.79	2830.53	2859.07	2792.87	FBgn0022710	3556.57	-0.454976	0.174564	0.000993621	0.00742025	Down	32485	Ac13E	protein-coding	Adenylyl cyclase 13E	AC 13E|AC13E|Ac35C|CG9210|DAC9|Dmel\CG9210|ac13e|dADCY9	X	Dmel_CG9210	20250807
18071	19521.8	15531.5	15044.4	13452.7	12529.8	FBgn0022764	15691.9	-0.318022	0.111926	0.00169584	0.0114259	Down	36382	Sin3A	protein-coding	Sin3A	159A11T|27/3|97/15|CG8815|Dmel\CG8815|ES2-3|ESTS:159A11T|EY2-9|SIN3|SIN3A|Sin 3A|Sin3|Sin3a|dSin3|dSin3A|l(2)08269|l(2)k02703|l(2)k05415|l(2)k09715|ld|sin3|sin3A|sin3a|sni3	2R	Dmel_CG8815	20250807
3253.77	3486.5	3328.55	2820	2205.29	2241.63	FBgn0022984	2889.29	-0.375259	0.141009	0.00179811	0.0118707	Down	37559	qkr58E-3	protein-coding	quaking related 58E-3	CG3584|Dmel\CG3584|KEP1|QKR58E-3|kep1|qkr58e-3|qrk58E-3	2R	Dmel_CG3584	20250705
13385.4	13573.1	11847.2	10273.9	8100.83	10350.4	FBgn0023083	11255.1	-0.368374	0.118205	0.000480619	0.0040923	Down	44233	fray	protein-coding	frayed	4624|CG7693|Dmel\CG7693|Dosr1|Fray|STE20-like/SPAK|dOSR1|dSTRAD|l(3)07551|lag	3R	Dmel_CG7693	20250705
3542.11	3023.51	2569.94	1361.46	1643.98	991.951	FBgn0023129	2188.83	-1.06856	0.213199	4.15e-09	1.68e-07	Down	39085	aay	protein-coding	astray	0423/14|24661601|Aay|CG3705|Dmel\CG3705|anon-WO0172774.117	3L	Dmel_CG3705	20250724
16858.6	14492.5	14129.3	12865	11821.6	10724	FBgn0023172	13481.9	-0.309745	0.109319	0.00184159	0.0120709	Down	36915	RhoGEF2	protein-coding	Rho guanine nucleotide exchange factor 2	CG9635|DRhoGEF|DRhoGEF2|Dmel\CG9635|DrhoGEF2|Gef2|RG2|Rho-GEF2|RhoGEF|RhoGF2|RhoGef2|Su(Rho1)2B|T2|dRhoGEF|dRhoGEF2|l(2)04291|rhoGEF2|rhogef2|shar	2R	Dmel_CG9635	20250807
7915	7992.46	6016.69	2886.72	1342.23	3058.28	FBgn0023179	4868.57	-1.18441	0.453365	3.04e-05	0.000413545	Down	43215	amon	protein-coding	amontillado	Amon|CG6438|DMH#5|Dmel\CG6438|PC2|PPP|Ppp|dPC2	3R	Dmel_CG6438	20250705
46100.8	38971.5	35841.5	33039.1	31349.5	29405.2	FBgn0023441	35784.6	-0.317643	0.106056	0.00105613	0.00777998	Down	44095	fus	protein-coding	fusilli	CG8205|Dmel\CG8205|E(cact[E10])7|FUS|Fus|cg8205	2R	Dmel_CG8205	20250705
8588.9	7050.13	7015.52	6204.94	6133.72	4948.54	FBgn0023510	6656.96	-0.31877	0.126548	0.00422681	0.0231848	Down	31155	Rbcn-3B	protein-coding	Rabconnectin-3B	CG17766|Dmel\CG17766|EG:86E4.3|FK39	X	Dmel_CG17766	20250705
652.408	605.758	608.452	347.265	348.969	171.755	FBgn0023525	455.768	-0.689251	0.349992	0.000935704	0.00707208	Down	31209	CG3191	protein-coding	uncharacterized protein	62D9.a|BEST:GM01072|CG18842|Dmel\CG3191|EG:30B8.3	X	Dmel_CG3191	20250705
6249.43	5681.82	5567.44	4994.97	4452.76	4235.18	FBgn0023531	5196.93	-0.297813	0.116149	0.00434717	0.0237165	Down	31121	CG32809	protein-coding	uncharacterized protein	CG3737|CG3783|CG3791|Dmel\CG32809|EG:171E4.3|EG:73D1.1|EG:9D2.2	X	Dmel_CG32809	20250705
3487.38	3734.11	3610.06	1504	1160.71	1909.67	FBgn0023534	2567.66	-1.1521	0.188892	9.51e-12	6.67e-10	Down	30996	CG17778	protein-coding	uncharacterized protein	BcDNA:RH02374|Dmel\CG17778|EG:171D11.5	X	Dmel_CG17778	20250605
39945	46477.8	41977.6	38656.5	31264.6	30279.3	FBgn0023537	38100.1	-0.307253	0.108883	0.00193995	0.0125478	Down	30995	CG17896	protein-coding	uncharacterized protein	153323_at|Dmel\CG17896|EG:171D11.1	X	Dmel_CG17896	20250724
13201	13345.7	11408.3	9337.66	8510.83	9599.89	FBgn0023549	10900.6	-0.410668	0.108241	2.85e-05	0.000391529	Down	31198	Mct1	protein-coding	Monocarboxylate transporter 1	CG3456|Dmel\CG3456|EG:103B4.3|MCT1	X	Dmel_CG3456	20250705
14795.7	13088.4	12794.7	11602.4	10733.6	9474.17	FBgn0024187	12081.5	-0.304018	0.109309	0.00223904	0.0140739	Down	43905	syd	protein-coding	sunday driver	CG8110|Dmel\CG8110|JIP-3|Syd|dsyd-1|jip3	3L	Dmel_CG8110	20250705
5017.3	3452.84	3803.23	3048.73	2963.29	2133.1	FBgn0024222	3403.08	-0.447615	0.173169	0.00113024	0.00820706	Down	44432	IKKbeta	protein-coding	I-kappaB kinase beta	CG4201|DIK|DLAK|DmIKK|DmIKKBeta|DmIKKb|DmIKKbeta|DmIkkbeta|Dmel\CG4201|Dmikkb|Dmikkbeta|IK|IKK|IKK-beta|IKKB|IKKBeta|IKKb|IRD-5|IRD5|Ik|Ikkb|Ikkbeta|Ird-5|Ird5|LRK|Lak|anon-89Bd|dIKK|dIKK-beta|dIKKbeta|dLak|dmIKKbeta|ikk|ird|ird-5|ird5|ird5/DmIkk[beta]|ird[5]	3R	Dmel_CG4201	20250807
1455.75	1236.97	1587.85	830.68	1133.19	966.989	FBgn0024248	1201.9	-0.378813	0.186663	0.00815274	0.0389914	Down	64880	chico	protein-coding	chico	BcDNA.GH11263|BcDNA:GH11263|CG5686|CHICO|Chico|Chico/IRS|Dmel\CG5686|IRS|IRS/chico|anon-WO0078940.1|anon-WO0078940.4|chic|dIRS|fs(2)4|fs(2)ry4	2L	Dmel_CG5686	20250817
11695.4	10826.9	10431.9	7461.33	6802.36	7285.69	FBgn0024273	9083.92	-0.557185	0.108181	1.07e-08	3.84e-07	Down	43402	WASp	protein-coding	WASp	CG1520|D-WASP|Dm WASP|DmWASP|Dmel\CG1520|N-WASP|WASP|WSP|Wasp|Wsp|dWASP|wasp|wsp	3R	Dmel_CG1520	20250807
6644.33	6831.11	5323.47	4818	4266.42	4739.99	FBgn0024291	5437.22	-0.367361	0.126981	0.000980604	0.00735002	Down	34708	Sirt1	protein-coding	Sirtuin 1	BEST:LD38188|CG5216|D.mel1|DSir2|Dmel\CG5216|SIR-2|SIR2|SIRT1|Sir2|Sir2L|Sirt1/dSir2|dSIR2|dSir2|dmSRT406|dsir2|l(2)05326|sir2|sirt1	2L	Dmel_CG5216	20250807
8103.59	8152.91	8529.35	7135.33	6533.14	6502.7	FBgn0024321	7492.84	-0.258847	0.101307	0.00567219	0.0291303	Down	41747	NK7.1	protein-coding	NK7.1	CG8524|Dmel\CG8524|NK-7.1|NK7	3R	Dmel_CG8524	20250705
19142.4	18285.7	15224.1	13830.5	13513	14641.8	FBgn0024807	15772.9	-0.281446	0.10628	0.00382033	0.0213728	Down	43981	DIP1	protein-coding	DISCO Interacting Protein 1	CG17686|Dmel\CG17686|TO34|TO67|UbxBP1|clot 10495|clot 2020|dip1|dip1a|klt	X	Dmel_CG17686	20250807
1060.86	704.853	716.358	568.478	334.105	233.874	FBgn0024912	603.089	-0.702006	0.358663	0.000899142	0.00683382	Down	40816	agt	protein-coding	O-6-alkylguanine-DNA alkyltransferase	Agt|BG:DS00004.10|CG1303|DmAGT|Dmel\CG1303	3R	Dmel_CG1303	20250705
26082.7	28776	29175.1	18190.3	16749.4	14575.2	FBgn0025366	22258.1	-0.711804	0.11412	4.48e-12	3.44e-10	Down	34419	Ip259	protein-coding	Intronic Protein 259	CG5277|Dmel\CG5277|IP259	2L	Dmel_CG5277	20250817
3734.65	3758.88	2718.03	1286.25	1076.63	1137.27	FBgn0025625	2285.29	-1.47865	0.182147	1.5e-18	2.66e-16	Down	31170	Sik2	protein-coding	Salt-inducible kinase 2	CG4290|Dmel\CG4290|EG:22E5.8|SIK|SIK2|sik2	X	Dmel_CG4290	20250705
2536.53	2999.54	2764.03	2065.2	2016.01	2121.25	FBgn0025630	2417.09	-0.336811	0.135096	0.00393199	0.0218325	Down	31175	Rtca	protein-coding	RNA 3'-terminal phosphate cyclase	CG4061|Dmel\CG4061|EG:22E5.3|RTC1_DROME	X	Dmel_CG4061	20250705
12366.9	11997.9	12254.8	9865.88	9187.37	9085.21	FBgn0025640	10793	-0.339193	0.0956288	0.000134631	0.00142325	Down	31007	CG13369	protein-coding	uncharacterized protein	Dmel\CG13369|EG:115C2.1	X	Dmel_CG13369	20250705
71.4623	166.558	95.1257	25.4032	25.3546	0	FBgn0025642	63.984	-0.632559	0.814808	0.00584229	0.0298158	Down	31074	CG32812	protein-coding	uncharacterized protein	CG11408|Dmel\CG32812|EG:114D9.1	X	Dmel_CG32812	20250705
14142.5	14756.5	12505	10773.7	7749.97	9905.17	FBgn0025680	11638.8	-0.459768	0.130168	4.74e-05	0.000592338	Down	42305	cry	protein-coding	cryptochrome	CG3772|CRY|CRYPTOCHROME|Cry|DCry|Dm-CRY1|DmCRY|DmCRY1|DmCry|DmCry1|Dmcry|Dmel\CG3772|anon-WO0140519.17|anon-WO0140519.19|anon-WO0140519.20|anon-WO0172774.15|cry1|cryb|dCRY|dCry|dcry	3R	Dmel_CG3772	20250807
2423.34	1469.69	1580.93	896.859	952.781	859.672	FBgn0025726	1363.88	-0.83575	0.239471	4.32e-06	7.88e-05	Down	43841	unc-13	protein-coding	unc-13	CG2999|DUNC-13|Dmel\CG2999|Dunc-13|Dunc13|Munc-13|Munc-13/UNC-13|UNC-13|UNC-13-B|UNC13A|UNC13B|Unc-13|Unc13|Unc13A|Unc13B|dUNC-13|dUnc-13|drunc13|dunc-13|l(4)ry16|unc|unc13A	4	Dmel_CG2999	20250807
14921.2	12285.2	12481.4	10229.5	10333.9	9275.15	FBgn0025790	11587.7	-0.35557	0.109942	0.000361092	0.00322999	Down	37781	TBPH	protein-coding	TAR DNA-binding protein-43 homolog	CG10327|Dmel\CG10327|TDP-43|TDP43|TDPH|Tbph|dTBPH|dTDP|dTDP-43|dmTDP43|dtar|tbph	2R	Dmel_CG10327	20250705
17245.4	13089.3	13372.7	11551.1	11707.1	11652.6	FBgn0025800	13103	-0.272675	0.114113	0.00816354	0.0390201	Down	31738	Smox	protein-coding	Smad on X	CG2262|DSMAD2|DSmad2|Dmel\CG2262|SMAD2|SMOX|Sad|Smad|Smad2|Smad2/3|SmoX|dSMAD2|dSmad|dSmad2|dsmad2|l(1)G0348|sad|smad2|smox|ted|tmp	X	Dmel_CG2262	20250807
22961.3	18870.1	15979.8	10933.2	9740.28	9049.71	FBgn0026059	14589.1	-0.897862	0.140565	1.59e-12	1.3e-10	Down	41955	Mhcl	protein-coding	Myosin heavy chain-like	CG10218|CG10224|CG31045|DmPDZ|Dmel\CG31045|MHCL(PDZ)|Myo7A	3R	Dmel_CG31045	20250705
58572.6	66864.9	62458	49910.5	49715.6	52190.2	FBgn0026084	56618.6	-0.277442	0.0883342	0.000846932	0.00649767	Down	31359	cib	protein-coding	ciboulot	CG4944|Dmel\CG4944|EG0007-11|EG:EG0007.11	X	Dmel_CG4944	20250817
14074.9	11727.5	8840.98	5590.56	4904.75	4295.5	FBgn0026160	8239.04	-1.15622	0.164032	1.93e-14	2.12e-12	Down	39217	tna	protein-coding	tonalli	0583/02|CG7958|Dmel\CG7958|anon-WO0118547.590|l(3)L6731|l(3)S058302|l(3)rI075|tnaA	3L	Dmel_CG7958	20250705
18572.6	21455.6	18046	17093	13700.6	14942.6	FBgn0026179	17301.8	-0.2942	0.110184	0.00330732	0.019216	Down	40327	siz	protein-coding	schizo	CG10577|CG12980|CG12981|CG32434|Dmel\CG32434|Loner|Schizo|Siz|loner	3L	Dmel_CG32434	20250807
6073.74	5189.48	4585.91	4095.69	2961.28	2650.07	FBgn0026206	4259.36	-0.572207	0.176606	4.53e-05	0.000572305	Down	45775	mei-P26	protein-coding	meiotic P26	AF145661|BcDNA:GH10646|CG12218|Dmel\CG12218|MEI-P26|Mei-P26|mei-p26|meiP26	X	Dmel_CG12218	20250807
14849.5	12875.2	10357.8	7348.28	6102.36	6759.97	FBgn0026239	9715.51	-0.844624	0.145635	5.66e-11	3.34e-09	Down	53563	gukh	protein-coding	GUK-holder	CG14287|CG14288|CG31043|CG5456|CG6003|Dmel\CG31043|GUKH|GUKh|GukH|Gukh|anon-WO0118547.205	3R	Dmel_CG31043	20250730
18489.1	13391.2	11368.5	7349.46	5555.86	6410.85	FBgn0026319	10427.5	-1.08569	0.167428	9.87e-13	8.46e-11	Down	33638	Traf4	protein-coding	TNF-receptor-associated factor 4	CG3048|DTRAF|DTRAF1|Dmel\CG3048|TRAF|TRAF1|TRAF4|Traf1|dTRAF|dTRAF1|dTraf1|dTraf4|dtraf1|traf-1/4|traf-4|traf1|traf1/4|traf4	2L	Dmel_CG3048	20250807
5994.21	6119.1	5147.15	5029.14	3992.37	4284.85	FBgn0026369	5094.47	-0.306182	0.126205	0.00592574	0.0302039	Down	44263	Sara	protein-coding	Smad anchor for receptor activation	CG15667|Dmel\CG15667|SARA|dSARA|sara	2R	Dmel_CG15667	20250807
11460.7	10457	9197.79	7432.88	8209.31	6358.62	FBgn0026375	8852.7	-0.422031	0.126174	0.0001357	0.00143269	Down	32743	RhoGAPp190	protein-coding	Rho GTPase activating protein p190	8267|BcDNA:GH17919|BcDNA:GM05133|CG32555|CG8240|CG8267|D-p190|DRhoGAP|Dmel\CG32555|RhoGAP|RhoGAP P190|RhoGAP-16B12|RhoGap190|mdcds_56566|p190|p190 RhoGAP|p190-RhoGAP|p190RhoGAP	X	Dmel_CG32555	20250807
7336.32	6854.57	6729.76	5680.22	5304.44	5567.18	FBgn0026428	6245.41	-0.292962	0.104698	0.00229049	0.014342	Down	32461	HDAC6	protein-coding	Histone deacetylase 6	CG6170|DHDAC2|DmHDAC2|Dmel\CG6170|HDAC|HDAC2|Hdac6|dHDAC2|dHDAC6|dmHDA404|hDAC6|hdac6	X	Dmel_CG6170	20250817
1001.02	903.912	968.599	715.906	507.191	676.435	FBgn0026433	795.51	-0.38822	0.208675	0.0104794	0.0471542	Down	32478	Grip128	protein-coding	Grip128	CG9201|DGrip128|Dgrip128|Dgrips128|Dmel\CG9201|GCP5|Grip 128|grip|grip128	X	Dmel_CG9201	20250817
374.968	365.103	371.569	102.905	78.4546	2.67688	FBgn0027106	215.946	-1.55447	0.908469	0.000175346	0.00177794	Down	33027	Inx7	protein-coding	Innexin 7	CG2977|CG32731|D-inx-7|Dm-inx7|Dmel\CG2977|FBpp0070994|inx-7|inx7|prp7	X	Dmel_CG2977	20250807
1678.33	1229.99	1001.23	874.828	817.703	724.326	FBgn0027108	1054.4	-0.466431	0.222149	0.00320849	0.0187817	Down	31646	Inx2	protein-coding	Innexin 2	CG4590|D-inx-2|Dm-Inx2|Dm-inx|Dm-inx2|Dmel\CG4590|FBpp0291074|INX-2|Inx-2|Ix2|inx-2|inx2|kropf|l(1)G0035|l(1)G0036|l(1)G0043|l(1)G0059|l(1)G0118|l(1)G0157|l(1)G0317|l(1)G0364|prp33	X	Dmel_CG4590	20250807
134263	158006	121258	52506.1	25636.9	74067.4	FBgn0027109	94289.8	-0.880385	0.470459	0.000494884	0.00419184	Down	42018	NPF	protein-coding	neuropeptide F	CG10342|Dm-NPF|DmNPF|Dmel\CG10342|Drm-NPF|NP-PP|NPF-A1|NPF-A2|NPF/NPY|NPF89D3|Npf|dNPF|dnpf|npf|sNPF	3R	Dmel_CG10342	20250807
4616.88	4848.07	4973.92	2862.26	2700.06	2248.5	FBgn0027280	3708.28	-0.814177	0.145578	1.89e-10	1.02e-08	Down	31712	orion	protein-coding	orion	CG2206|Dmel\CG2206|Orion|l(1)G0193|l(1)G0327	X	Dmel_CG2206	20250807
574.359	520.891	346.992	280.43	267.389	169.789	FBgn0027490	359.975	-0.540382	0.33808	0.00493443	0.0261499	Down	34172	D12	protein-coding	D12	CG13400|Dmel\CG13400|Yeats2|dYeats2	2L	Dmel_CG13400	20250705
4869.93	3836.35	3630.56	2456.34	2788.56	2867.82	FBgn0027506	3408.26	-0.495505	0.151942	8.67e-05	0.000980175	Down	36959	EDTP	protein-coding	Egg-derived tyrosine phosphatase	BcDNA:LD23181|CG6542|D-EDTP|Dmel\CG6542|anon-WO0118547.124	2R	Dmel_CG6542	20250807
1499.78	1407.64	1316.66	829.842	724.649	632.628	FBgn0027521	1068.53	-0.790384	0.218881	3.1e-06	5.92e-05	Down	32591	CG3679	protein-coding	uncharacterized protein	BcDNA:LD21675|Dmel\CG3679	X	Dmel_CG3679	20250807
37153.4	35393.5	39728.1	25552	23656.1	22508.8	FBgn0027525	30665.3	-0.600734	0.0997352	4.21e-11	2.62e-09	Down	36146	LTV1	protein-coding	LTV1 ribosome biogenesis factor	BcDNA:LD21529|CG7686|Dmel\CG7686	2R	Dmel_CG7686	20250705
3904.2	4921.05	4198.5	3491.03	3379.61	2720.33	FBgn0027532	3769.12	-0.349157	0.140128	0.00356454	0.02032	Down	40448	CG7139	protein-coding	uncharacterized protein	BcDNA:LD21293|Dmel\CG7139|anon-WO0118547.415|mdcds_30855	3L	Dmel_CG7139	20250817
7071.4	7748.58	7313.01	5597.62	3965.85	5107.82	FBgn0027547	6134.05	-0.500619	0.139373	2.48e-05	0.000348658	Down	38262	CG1927	protein-coding	uncharacterized protein	BcDNA:GH11112|Dmel\CG1927|anon-62BCb|anon-WO0118547.340|cDNA A	3L	Dmel_CG1927	20250705
8289.63	7875.94	7620.72	5479.32	5105.67	5762.42	FBgn0027550	6688.95	-0.480652	0.110916	1.42e-06	2.99e-05	Down	34486	CG6495	protein-coding	uncharacterized protein	BcDNA:GH10711|Dmel\CG6495|GH10711	2L	Dmel_CG6495	20250705
2944.61	3888.93	3070.87	2330.04	1792.26	2081.36	FBgn0027552	2684.68	-0.546626	0.169254	5.91e-05	0.000716731	Down	38463	CG10863	protein-coding	uncharacterized protein	BcDNA:GH10614|Dmel\CG10863|dm1/AKR2E3	3L	Dmel_CG10863	20250705
230.916	68.2039	139.597	20.2433	51.8994	10.805	FBgn0027556	86.9441	-0.925575	0.843746	0.00176063	0.0117376	Down	32682	CG4928	protein-coding	uncharacterized protein	BcDNA:GH10120|Dmel\CG4928	X	Dmel_CG4928	20250705
26127.6	24257.3	28322.5	20340.9	20541.4	16184.1	FBgn0027569	22629	-0.401618	0.113333	8.07e-05	0.000923777	Down	38928	cert	protein-coding	ceramide transfer protein	BcDNA:GH07688|CERT|CG7207|Dcert|Dmel\CG7207|dcert	3L	Dmel_CG7207	20250705
28915.4	27108.2	22959	12422.9	10548.3	10870.7	FBgn0027596	18804.1	-1.18521	0.118245	1.55e-25	5.48e-23	Down	36668	Kank	protein-coding	kank	BEST:GH19041|BcDNA:GH03482|CG10249|Dmel\CG10249|dKank|kank	2R	Dmel_CG10249	20250705
93849.2	97062.8	91393.2	87441.7	72121.2	69964	FBgn0027598	85305.4	-0.261539	0.0993257	0.00448321	0.0242512	Down	43654	cindr	protein-coding	CIN85 and CD2AP related	BcDNA:GH03163|CD2AP|CG11316|CG1408|CG31012|Cindir|Cindr|Dmel\CG31012	3R	Dmel_CG31012	20250817
683.298	328.406	150.102	68.5247	101.783	76.1988	FBgn0027611	234.719	-1.68739	0.660805	2.09e-05	0.00030374	Down	34437	LManII	protein-coding	Lysosomal alpha-mannosidase II	BcDNA:GH02419|CG6206|Dmel\CG6206|LM|LM408|dLM|dLM408|dLMII|dLManII	2L	Dmel_CG6206	20250705
20937.6	22415.4	21958.8	17957.1	19658.8	16654.4	FBgn0027616	19930.3	-0.235359	0.0960694	0.00856075	0.0403734	Down	38420	Ythdc1	protein-coding	YTH domain containing 1	BcDNA:GH01918|CG12076|Dmel\CG12076|YT521|YT521-B|Ythdc|dYT521-B|ythdc	3L	Dmel_CG12076	20250817
14601.8	14936.7	13687.9	11231.1	9580.44	9702.24	FBgn0027621	12290	-0.446565	0.106247	3.65e-06	6.81e-05	Down	32938	Pfrx	protein-coding	6-phosphofructo-2-kinase	CG3400|Dmel\CG3400|PFK2|Pfk2|pfk2	X	Dmel_CG3400	20250807
5740.44	6273.78	6698.61	2556.49	2189.88	1625.11	FBgn0027657	4180.72	-1.49636	0.170437	4.84e-21	1.07e-18	Down	41930	glob1	protein-coding	globin 1	CG9734|DmHb|DmHb1|DmeGb1|DmeGlob1|Dmel\CG9734|DroHb|Glob1|Hb|dmeglob1|globin1	3R	Dmel_CG9734	20250807
25795.2	26355.4	26962.1	17515.7	15578.2	19364.8	FBgn0027836	21928.6	-0.53803	0.106567	2.28e-08	7.34e-07	Down	37080	Dgp-1	protein-coding	Dgp-1	CG5729|DGP-1|Dmel\CG5729	2R	Dmel_CG5729	20250705
2166.58	922.958	1285.79	840.636	396.534	362.828	FBgn0027844	995.888	-1.10076	0.39723	2.32e-05	0.000330211	Down	34786	CAH1	protein-coding	Carbonic anhydrase 1	BG:DS00941.1|CAH|CG7820|Dmel\CG7820|Gh7	2L	Dmel_CG7820	20250807
4445.8	5747.44	4380.06	4016.52	3077.95	3092.94	FBgn0028343	4126.79	-0.406123	0.150863	0.00124341	0.00882423	Down	32732	Ankle2	protein-coding	Ankle2	Ankle-2|CG8465|Dmel\CG8465|anon-WO03040301.175|anon-WO03040301.177|anon-WO03040301.179|dAnkle2|l(1)G0222|l(1)G0316	X	Dmel_CG8465	20250807
413.099	202.061	151.774	28.451	73.1131	1.43272	FBgn0028369	144.989	-1.53595	1.03619	0.000274195	0.00258927	Down	31292	kirre	protein-coding	kin of irre	CG3653|CT12279|DUF|DUF/KIRRE|Dmel\CG3653|Duf|Duf/Kirre|EG:163A10.1|Kirre|Neph1|RH09239|dNeph|duf|duf/kirre	X	Dmel_CG3653	20250807
8466.91	7582.19	8046.07	5805.68	5160.83	5100.31	FBgn0028399	6693.67	-0.519803	0.115625	4.36e-07	1.06e-05	Down	39827	Serinc	protein-coding	Serine incorporator	CG4672|DmSERINC|Dmel\CG4672|SERINC|TMS1|TMS1d	3L	Dmel_CG4672	20250705
1798.31	1898.5	1615.2	851.124	793.209	772.183	FBgn0028468	1288.09	-1.03592	0.189101	3.88e-10	1.93e-08	Down	42500	rtet	protein-coding	tetracycline resistance	BcDNA:LD28419|CG5760|Dmel\CG5760|Drtet|anon-WO0119857.1|l(3)07086	3R	Dmel_CG5760	20250705
307776	268859	261195	170380	144495	147117	FBgn0028473	216637	-0.819486	0.107213	1.76e-16	2.51e-14	Down	35963	Non1	protein-coding	Novel nucleolar protein 1	BcDNA:LD23830|CG30341|CG8801|Dmel\CG8801|LD23830	2R	Dmel_CG8801	20250817
14580.1	13394.7	11509.3	9804.85	9628.19	11911.8	FBgn0028494	11804.8	-0.277195	0.118025	0.00881401	0.0412097	Down	37012	CG6424	protein-coding	uncharacterized protein	BcDNA:GH05095|Dmel\CG6424|GH05095|anon-WO0118547.96|anon-WO0153538.32|anon-WO0153538.33|anon-WO0153538.34	2R	Dmel_CG6424	20250807
21407.2	17911.1	15557.7	12407.1	12378.6	10604.1	FBgn0028509	15044.3	-0.553506	0.130496	9.68e-07	2.17e-05	Down	34803	CenG1A	protein-coding	Centaurin gamma 1A	AGAP|BG:DS08220.1|CG16866|CG16867|CG31811|CG7982|CenG1a|Dmel\CG31811|cenG|cenG1A|cenG1a|ceng1A	2L	Dmel_CG31811	20250705
1003.46	1530.36	534.7	265.767	150.819	76.4054	FBgn0028533	593.586	-2.41422	0.434117	5.04e-10	2.47e-08	Down	34801	CG7953	protein-coding	uncharacterized protein	BG:DS00941.14|DS00941.14|Dmel\CG7953|anon-WO0140519.73	2L	Dmel_CG7953	20250705
19481.1	17961.3	16694.6	9426.7	8704.54	9573.31	FBgn0028550	13640.3	-0.931183	0.107445	5.74e-20	1.11e-17	Down	43867	Atf3	protein-coding	Activating transcription factor 3	A3-3|ATF3|CG11405|DM11|Dmel\CG11405|EG:33C11.1|atf3|dATF3	X	Dmel_CG11405	20250807
803.504	625.073	745.736	501.167	254.01	453.383	FBgn0028572	563.812	-0.488139	0.286769	0.00603683	0.0306656	Down	33739	qtc	protein-coding	quick-to-court	CG14039|Dmel\CG14039	2L	Dmel_CG14039	20250705
14316.4	11630.8	11195.1	10056.6	9313.21	9243.5	FBgn0028717	10959.3	-0.319682	0.113684	0.00182994	0.0120418	Down	43130	Lnk	protein-coding	Lnk	CG 17367|CG17367|CG5908|Dmel\CG17367|LNK|SH2B|dSH2B|lnk	3R	Dmel_CG17367	20250705
1272.46	968.773	908.278	606.421	634.616	552.604	FBgn0028740	823.858	-0.584412	0.236593	0.000486067	0.00413004	Down	37032	CG6362	protein-coding	uncharacterized protein	Dmel\CG6362|EG:52C10.6	2R	Dmel_CG6362	20250605
11312.4	12211.4	11991.9	2991.94	3161.44	3223.76	FBgn0028916	7482.15	-1.90659	0.108029	1.22e-71	2.49e-68	Down	34835	CG33090	protein-coding	uncharacterized protein	BG:DS01068.2|CG15287|CG31837|CG7469|Dmel\CG33090	2L	Dmel_CG33090	20250705
1163.73	1964.55	601.913	234.994	211.92	29.1267	FBgn0028920	701.039	-1.15428	1.05267	0.000946998	0.00714417	Down	34799	CG8997	protein-coding	uncharacterized protein	BG:DS00941.12|CT25774|DS00941.12|Dmel\CG8997	2L	Dmel_CG8997	20250705
7924.98	7799.81	7351.67	6141.22	6032.9	5589.83	FBgn0028953	6806.74	-0.328879	0.104635	0.00060217	0.00488213	Down	36964	CG14478	protein-coding	uncharacterized protein	BEST:LD13441|Dmel\CG14478|GENE 4|gene 4	2R	Dmel_CG14478	20250705
2838.27	2664.41	2385.4	2047.4	2013.39	1759.47	FBgn0028991	2284.72	-0.343611	0.142516	0.00459678	0.0246819	Down	3772396	seq	protein-coding	sequoia	2R5|49Fc|CG17724b|CG32904|CG4037|CG4055|Dmel\CG32904|Seq|l(2)49Fc|l(2)vr5|vr5	2R	Dmel_CG32904	20250705
1230.99	1138.71	1168.26	690.478	709.113	582.695	FBgn0029088	920.041	-0.653378	0.218042	5.83e-05	0.000708735	Down	44274	disp	protein-coding	dispatched	CG2019|Disp|Dmel\CG2019|anon-WO0146227.1	3R	Dmel_CG2019	20250705
37990.8	34693.4	33754.5	15143.4	11889.9	11210.1	FBgn0029091	24113.7	-1.44316	0.124915	2.17e-33	1.26e-30	Down	40442	Chs2	protein-coding	Chitin synthase 2	CG7464|CS-2|ChSA|DmCS-2|DmeCHS2|DmeChSA|Dmel\CG7464|chitin synthase	3L	Dmel_CG7464	20250705
1981.06	1781.56	1826.61	857.004	932.796	943.702	FBgn0029092	1387.12	-0.932686	0.182618	2.77e-09	1.16e-07	Down	35971	ced-6	protein-coding	ced-6	CED-6|CG11804|Ced-6|Dmel\CG11804|ced6|dCED-6|dCed-6|dced-6|dced6|drCed-6|drCed6|drced-6	2R	Dmel_CG11804	20250807
39039.5	49256.5	42810.6	39310.5	30099.7	30362.1	FBgn0029093	38479.8	-0.330661	0.11886	0.00184339	0.0120718	Down	45268	cathD	protein-coding	cathepsin D	CATH|CG1548|CG17134|CT3996|CTSD|CathD|Dmel\CG1548|T17	2R	Dmel_CG1548	20250807
13929.8	11970.9	9740.2	8012.36	8742.5	6573.11	FBgn0029504	9828.15	-0.510353	0.146129	3.25e-05	0.000439098	Down	31678	CHES-1-like	protein-coding	Checkpoint suppressor 1-like	CG12690|Ches-1-like|Ches1|Dmches-1|Dmel\CG12690|FoxN|FoxN23|anon-EST:Posey7|ches1	X	Dmel_CG12690	20250705
56026.6	56530	55859.6	43165.9	37031.4	38506	FBgn0029508	47853.2	-0.461136	0.0934629	9.92e-08	2.8e-06	Down	59178	Tsp42Ea	protein-coding	Tetraspanin 42Ea	BcDNA:GH05668|BcDNA:GM15292|CG18742|CG18817|CG3364|Dm.Tsp42Ea|Dmel\CG18817|GH05668|Q9U3V4	2R	Dmel_CG18817	20250705
426.401	358.367	382.735	89.5612	149.011	100.614	FBgn0029588	251.115	-1.4339	0.46159	4.7e-06	8.49e-05	Down	31126	CR14798	pseudo	pseudo	BcDNA:RE57135|CG14798|Dmel\CR14798	X	Dmel_CR14798	20250423
3718.59	4288	4097.16	3282.35	2846.98	3196.36	FBgn0029737	3571.57	-0.308658	0.124823	0.00515103	0.0270199	Down	31423	Hgsnat	protein-coding	Heparan-alpha-glucosaminide N-acetyltransferase	CG6903|Dmel\CG6903	X	Dmel_CG6903	20250705
292948	268461	277583	220753	209016	210168	FBgn0029766	246488	-0.358682	0.0837387	5.74e-06	0.000100918	Down	31461	CG15784	protein-coding	uncharacterized protein	Dmel\CG15784	X	Dmel_CG15784	20250705
415.974	398.21	443.515	203.735	170.48	220.941	FBgn0029799	308.809	-0.66827	0.345847	0.00114282	0.00828367	Down	31498	CG15772	protein-coding	uncharacterized protein	Dmel\CG15772	X	Dmel_CG15772	20250705
4602.65	5891.69	3828	3751.77	3195.87	2596.02	FBgn0029820	3977.67	-0.44464	0.17128	0.00112754	0.00820095	Down	31520	CG16721	protein-coding	uncharacterized protein	Dmel\CG16721	X	Dmel_CG16721	20250705
5209.33	3706.21	3084.93	1871.83	1959.68	1358.45	FBgn0029824	2865.07	-1.08699	0.213496	2.73e-09	1.15e-07	Down	31525	CG3726	protein-coding	uncharacterized protein	Dmel\CG3726	X	Dmel_CG3726	20250705
24854.7	22135	17283.6	16562.1	13411.7	15721.9	FBgn0029830	18328.2	-0.409678	0.130384	0.000303948	0.00283731	Down	50391	Grip	protein-coding	Glutamate receptor interacting protein	CG14447|CG5980|DGrip|Dgrip|Dmel\CG14447|GRIP|dGRIP|dgrip|grip	X	Dmel_CG14447	20250730
1285.51	1446.27	975.103	799.773	552.481	588.213	FBgn0029834	941.225	-0.694557	0.259866	0.000132937	0.00140899	Down	31537	CG5937	protein-coding	uncharacterized protein	Dmel\CG5937	X	Dmel_CG5937	20250705
8226.57	5484.02	5947.51	5561.65	2658.84	5093.25	FBgn0029843	5495.31	-0.377893	0.195713	0.010037	0.0456686	Down	31547	Nep1	protein-coding	Neprilysin 1	CG5894|CG5905|CG5914|DmeNEP1|Dmel\CG5905|NEP|NEP1|dNEP1|nep1	X	Dmel_CG5905	20250705
2792.6	2292.84	2131.39	1799.07	1876.07	1468.94	FBgn0029878	2060.15	-0.363953	0.161037	0.00558082	0.028731	Down	31593	Pat1	protein-coding	Protein interacting with APP tail-1	CG10695|Dmel\CG10695|PAT1|pat1	X	Dmel_CG10695	20250807
45591.8	42201.7	35462.3	31769.7	25886	25563.4	FBgn0029881	34412.5	-0.495056	0.121207	3.61e-06	6.76e-05	Down	31596	pigs	protein-coding	pickled eggs	CG3973|Dmel\CG3973|pig	X	Dmel_CG3973	20250705
5261.6	6751.75	5200.22	4989.08	3439.97	4291.66	FBgn0029891	4989.05	-0.336129	0.147292	0.00672311	0.0332956	Down	31607	Pink1	protein-coding	PTEN-induced putative kinase 1	BEST:GH23468|CG4523|Dmel\CG4523|PINK-1|PINK1|Pink|dPINK1|dPINk1|dPink1|dpink|pink1	X	Dmel_CG4523	20250807
10969.1	10102.6	7347.77	5373.58	4666.86	4760.96	FBgn0029895	7203.48	-0.86282	0.156337	2.91e-10	1.51e-08	Down	31611	CG14441	protein-coding	uncharacterized protein	Dmel\CG14441	X	Dmel_CG14441	20250705
123.885	143.491	79.9185	22.6595	26.8927	0	FBgn0029922	66.1411	-0.763051	0.892834	0.00343354	0.019738	Down	31639	CG14431	protein-coding	uncharacterized protein	Dmel\CG14431	X	Dmel_CG14431	20250705
1533.65	1595.98	1293.55	737.612	703.19	1115.89	FBgn0029939	1163.31	-0.571656	0.231604	0.000536576	0.00445492	Down	31660	Cph	protein-coding	Chronophage	Bcl11|CG9650|Dmel\CG9650|cph	X	Dmel_CG9650	20250807
7201.63	5548.64	6123.28	4919.37	4659.6	4598.68	FBgn0029944	5508.53	-0.343445	0.122943	0.0016117	0.0109327	Down	31667	Dok	protein-coding	Downstream of kinase	CG2079|Ddok|Dmel\CG2079|dok|l(1)G0331	X	Dmel_CG2079	20250705
26115.4	18792	24117.1	16552.4	19688.4	17779.4	FBgn0029996	20507.5	-0.29358	0.11972	0.00604698	0.0306832	Down	31728	UbcE2H	protein-coding	Ubiquitin conjugating enzyme E2H	CG2257|Dmel\CG2257|Kdo|UBC-E2H|Ubc-2EH|Ubc-E2H|Ubc-E2Hs|UbcDE2H|dUbc-E2H|ubcE2h	X	Dmel_CG2257	20250807
3692.41	4351.55	4262.05	3266.9	3196.17	3041.01	FBgn0030006	3635.02	-0.307256	0.122898	0.00483932	0.0257633	Down	31739	CG17982	protein-coding	uncharacterized protein	Dmel\CG17982	X	Dmel_CG17982	20250605
254.751	302.045	254.172	161.601	73.2775	78.9791	FBgn0030011	187.471	-0.6362	0.464551	0.00387084	0.0215812	Down	31744	Gbeta5	protein-coding	G protein beta subunit 5	CG10763|Dmel\CG10763|GNB5|G[[beta5]]|G[[beta]]|Gbeta|Gbeta 5|Gbetagamma	X	Dmel_CG10763	20250705
4655.36	4277.64	4746.41	3760.49	3456.54	3598.25	FBgn0030053	4082.45	-0.284757	0.115299	0.00612214	0.0308973	Down	31799	CG12081	protein-coding	uncharacterized protein	Dmel\CG12081	X	Dmel_CG12081	20250705
1315.87	1634.66	1479.04	1002.67	893.203	573.237	FBgn0030057	1149.78	-0.609409	0.243241	0.000368822	0.00329189	Down	31805	Ppt1	protein-coding	Palmitoyl-protein thioesterase 1	CG12108|DmPpt1|Dmel\CG12108|PPT1|ppt1	X	Dmel_CG12108	20250724
3226.11	3263.34	3266.65	1720.07	1824.95	1420.72	FBgn0030073	2453.64	-0.893242	0.160329	2.21e-10	1.17e-08	Down	31824	CG10962	protein-coding	uncharacterized protein	CG7090|Dmel\CG10962	X	Dmel_CG10962	20250705
2644.13	3032.77	2229.17	886.892	881.165	596.173	FBgn0030077	1711.72	-1.66653	0.214145	2.31e-17	3.68e-15	Down	31829	CG15365	protein-coding	uncharacterized protein	Dmel\CG15365	X	Dmel_CG15365	20250705
22361.8	23214.4	20617.6	19726.3	15149.8	15828.3	FBgn0030087	19483	-0.328339	0.112461	0.00123807	0.00880932	Down	31839	CG7766	protein-coding	uncharacterized protein	Dmel\CG7766	X	Dmel_CG7766	20250705
35632.3	35704.1	31326.4	30486.3	24014.3	26562.9	FBgn0030089	30621	-0.294312	0.106127	0.00244615	0.015039	Down	31842	AP-1gamma	protein-coding	Adaptor Protein complex 1
11241.4	9185.37	9762.52	7451.76	6567.8	6415.54	FBgn0030114	8437.41	-0.491979	0.120486	3.75e-06	6.99e-05	Down	31873	CG17754	protein-coding	uncharacterized protein	BcDNA:LP02641|Dmel\CG17754	X	Dmel_CG17754	20250705
498.069	339.923	485.552	166.873	168.171	167.175	FBgn0030148	304.294	-1.02177	0.399985	5.38e-05	0.00066028	Down	31909	CG3106	protein-coding	uncharacterized protein	Dmel\CG3106	X	Dmel_CG3106	20250705
1136.89	1613.84	976.82	532.741	262.073	638.301	FBgn0030174	860.111	-1.08113	0.360022	1.2e-05	0.000191234	Down	31940	CG15312	protein-coding	uncharacterized protein	CT35293|Dmel\CG15312	X	Dmel_CG15312	20250705
6078.99	4132.48	5528.26	3027.06	2748.49	3242.8	FBgn0030183	4126.35	-0.697845	0.16728	4.14e-07	1.01e-05	Down	31949	Ypel	protein-coding	Yippee-like	BcDNA:GH10478|CG15309|Dmel\CG15309|Ypel2|dYPEL3	X	Dmel_CG15309	20250705
1479.79	1427.55	1150.89	707.134	585.034	877.658	FBgn0030230	1038.01	-0.697147	0.241393	6.55e-05	0.000776774	Down	32002	Rph	protein-coding	Rabphilin	CG11556|Dmel\CG11556|Rph3A|rph	X	Dmel_CG11556	20250705
1276.67	1501.57	1457.32	542.315	421.047	437.694	FBgn0030237	939.436	-1.49804	0.227622	1.54e-13	1.5e-11	Down	32011	CG15209	protein-coding	uncharacterized protein	BcDNA:SD22308|Dmel\CG15209|anon-EST:Posey262	X	Dmel_CG15209	20250705
11813.4	11292.9	9532.73	8287.58	6974.13	6152.38	FBgn0030286	9008.85	-0.520429	0.135689	7.74e-06	0.000129982	Down	32070	Gapvd1	protein-coding	GTPase activating protein and VPS9 domains 1	CG1657|Dmel\CG1657|FBpp0073304|GAPVD1	X	Dmel_CG1657	20250705
5603.36	4877.5	5338.65	3740.19	3773.62	4354.22	FBgn0030309	4614.59	-0.347637	0.12114	0.00124108	0.00881535	Down	32098	CG1572	protein-coding	uncharacterized protein	Dmel\CG1572	X	Dmel_CG1572	20250705
3751.99	3396.01	3046.81	2689.33	2601.24	2541.93	FBgn0030327	3004.55	-0.30634	0.130106	0.00710454	0.03488	Down	32122	FucT6	protein-coding	alpha1
10847.7	9688.52	8738.59	7308.17	7363.58	6581.67	FBgn0030336	8421.37	-0.397672	0.115219	0.000117193	0.00126184	Down	32135	CG1578	protein-coding	uncharacterized protein	Dmel\CG1578	X	Dmel_CG1578	20250705
2001.15	1807	1713.21	1110.47	886.101	994.222	FBgn0030362	1418.69	-0.752236	0.194941	1.28e-06	2.77e-05	Down	32165	regucalcin	protein-coding	regucalcin	CG1803|Dmel\CG1803|Regucalcin|RgN|T1	X	Dmel_CG1803	20250817
23453.1	22590.8	19685.4	12549.9	11566.3	11332.8	FBgn0030396	16863.1	-0.850918	0.109833	8.47e-17	1.28e-14	Down	32201	mdu	protein-coding	meduse	CG2556|Dmel\CG2556	X	Dmel_CG2556	20250807
217.052	199.441	105.095	59.943	25.9194	71.3831	FBgn0030398	113.139	-0.655182	0.589433	0.0047756	0.025474	Down	32203	Cpr11B	protein-coding	Cuticular protein 11B	CG2555|DmelCpr11B|Dmel\CG2555	X	Dmel_CG2555	20250705
4006.14	3054.02	2950.47	2092.35	1822.76	1279.33	FBgn0030484	2534.18	-0.796525	0.212821	1.79e-06	3.69e-05	Down	32299	GstT4	protein-coding	Glutathione S transferase T4	CG1681|DmGSTT4|Dmel\CG1681|GST-theta|GSTT4|dGSTT4|gstt4	X	Dmel_CG1681	20250807
5082.62	4064.97	3458.49	2957.87	2771.48	3188.77	FBgn0030505	3587.37	-0.390842	0.150195	0.00183767	0.0120634	Down	32321	NFAT	protein-coding	NFAT nuclear factor	CG11172|Dmel\CG11172|EP1335|MESR1|NF-AT5|NFAT5|Nfat|dNFAT	X	Dmel_CG11172	20250705
22321.3	19047.5	17678.3	13463.2	12511.1	11656.6	FBgn0030520	16113	-0.585409	0.118621	2.44e-08	7.83e-07	Down	32337	Pdcd4	protein-coding	Programmed cell death 4	CG10990|Dmel\CG10990|pdcd4	X	Dmel_CG10990	20250807
29933.2	29556.1	29750.1	20373.8	16652.7	19882.1	FBgn0030521	24358	-0.596682	0.106886	6.23e-10	3e-08	Down	32341	CtsB	protein-coding	Cathepsin B	CB|CG-10992|CG10992|CTSB|CTSB1|CathB|CtsB1|Ctsb1|Dmel\CG10992|anon-EST:ParkEST132	X	Dmel_CG10992	20250807
129.14	112.884	92.3147	23.6017	12.1468	0	FBgn0030593	61.6812	-1.22248	1.12834	0.000803287	0.00623332	Down	32419	CG9512	protein-coding	uncharacterized protein	CT26924|Dmel\CG9512	X	Dmel_CG9512	20250705
1068.86	1132.1	960.013	831.633	451.262	718.681	FBgn0030600	860.425	-0.403906	0.231249	0.011215	0.0496413	Down	32429	hiw	protein-coding	highwire	CG32592|CG9041|CG9049|Dmel\CG32592|HIW|Hiw	X	Dmel_CG32592	20250807
1281.7	1108.49	891.845	575.759	410.736	644.597	FBgn0030613	818.856	-0.75953	0.278235	8.1e-05	0.000925906	Down	32442	Rab3-GEF	protein-coding	Rab3 GDP-GTP exchange factor	BEST:GH21304|CG5627|Dmel\CG5627|anon-EST:Posey246|rab3-GEF|rab3-gef	X	Dmel_CG5627	20250807
7651.71	7397.43	6110.24	5906.42	4526.2	5593.31	FBgn0030662	6197.55	-0.324405	0.130638	0.00445194	0.0241431	Down	32497	Chsy	protein-coding	Chondroitin sulfate synthase	CG9220|Dmel\CG9220|dCHSY	X	Dmel_CG9220	20250807
464.643	566.064	463.752	302.638	171.672	321.079	FBgn0030716	381.641	-0.48389	0.31255	0.00806099	0.0386662	Down	32563	Cep164	protein-coding	centrosomal protein 164	CEP164|CG9170|Dmel\CG9170|anon-WO0140519.214	X	Dmel_CG9170	20250705
4571.66	3653.72	3403.21	2563.48	2741.27	1955.3	FBgn0030735	3148.11	-0.544945	0.173033	7.93e-05	0.0009129	Down	32589	CG3632	protein-coding	uncharacterized protein	Dmel\CG3632|MTMR3/4	X	Dmel_CG3632	20250705
2650.03	960.297	2795.81	535.878	381.472	213.435	FBgn0030777	1256.15	-1.89308	0.731364	1.77e-05	0.000266018	Down	32651	CG9672	protein-coding	uncharacterized protein	BcDNA:GH16384|Dmel\CG9672|SPH161	X	Dmel_CG9672	20250705
607.379	378.297	531.398	147.779	153.023	140.978	FBgn0030778	326.476	-1.53399	0.390688	2.38e-07	6.2e-06	Down	32652	CG4678	protein-coding	uncharacterized protein	Dmel\CG4678	X	Dmel_CG4678	20250705
4868.47	4149.86	4085.29	3221.25	3309	3674.75	FBgn0030790	3884.77	-0.294709	0.125183	0.00772799	0.0373994	Down	32666	CG4768	protein-coding	uncharacterized protein	Dmel\CG4768	X	Dmel_CG4768	20250705
17943.1	16441.5	13490.2	13460.3	12548.6	11293.1	FBgn0030809	14196.1	-0.301384	0.117332	0.0041889	0.0230234	Down	32687	Ubr1	protein-coding	Ubr1 ubiquitin ligase	CG9086|Dmel\CG9086|UBR1|UBR1/2|ubr1	X	Dmel_CG9086	20250817
38250	37455.3	35672.1	22278.8	22033	21188.5	FBgn0030882	29479.6	-0.732886	0.0920413	1.4e-17	2.32e-15	Down	32775	Gss1	protein-coding	Glutathione synthetase 1	6835|CG32497|CG33065|CG6835|Dmel\CG6835|GS|GSS|gss	X	Dmel_CG6835	20250705
6251.76	6219.46	6207.88	4550.08	5279.88	4221.94	FBgn0030892	5455.17	-0.346063	0.118334	0.00106335	0.00782335	Down	32788	Swt1	protein-coding	Swt1 RNA endoribonuclease	CG7206|DmSwt1|Dmel\CG7206	X	Dmel_CG7206	20250705
1648.41	1354.3	1345.19	1045.02	1017.44	1026.29	FBgn0030960	1239.44	-0.35687	0.169226	0.00836972	0.0397257	Down	32871	Atg101	protein-coding	Autophagy-related 101	ATG101|CG7053|Dmel\CG7053|atg101	X	Dmel_CG7053	20250705
4648.19	4635.33	4904.03	2794.84	2737.2	3113.7	FBgn0030968	3805.55	-0.642365	0.131333	1.81e-08	5.98e-07	Down	32880	CG7322	protein-coding	uncharacterized protein	Dmel\CG7322	X	Dmel_CG7322	20250730
43402.6	41498.3	33087	26621.6	23199.5	25553.5	FBgn0031016	32227.1	-0.580872	0.119532	3.77e-08	1.16e-06	Down	32930	kek5	protein-coding	kekkon 5	CG12199|CT10486|Dmel\CG12199|Kek5|kek-5	X	Dmel_CG12199	20250807
23215.8	17374.2	16271	14418.6	15102.3	14303.1	FBgn0031023	16780.8	-0.310665	0.122274	0.00423247	0.0232002	Down	32939	CG14200	protein-coding	uncharacterized protein	Dmel\CG14200	X	Dmel_CG14200	20250705
178.043	195.3	237.037	22.4056	32.0694	10.7666	FBgn0031031	112.603	-2.7541	0.626296	9.99e-08	2.81e-06	Down	32949	CG14218	protein-coding	uncharacterized protein	Dmel\CG14218|SPH211	X	Dmel_CG14218	20250705
1766.18	2167.82	1393.35	972.983	847.735	817.077	FBgn0031081	1327.52	-0.852563	0.228004	1.57e-06	3.27e-05	Down	33005	Nep3	protein-coding	Neprilysin 3	CEC|CG9565|DmeNEP3|Dmel\CG9565|NEP3|dNEP3|nep3	X	Dmel_CG9565	20250705
9118.58	7562.24	7249.34	6109.95	6436.9	6103.06	FBgn0031099	7096.68	-0.302959	0.115393	0.00353817	0.0202472	Down	33026	CG17065	protein-coding	uncharacterized protein	Amdhd2|Dmel\CG17065	X	Dmel_CG17065	20250705
1038.48	768.604	729.424	326.264	173.407	470.365	FBgn0031116	584.424	-1.00872	0.400546	6.19e-05	0.00074157	Down	33046	CG1695	protein-coding	uncharacterized protein	Dmel\CG1695	X	Dmel_CG1695	20250705
18189.3	14588.8	12592.9	9199.1	9090.23	8405.8	FBgn0031118	12011	-0.687922	0.139779	1.12e-08	3.96e-07	Down	33048	RhoGAP19D	protein-coding	Rho GTPase activating protein at 19D	1412|CG1412|Dmel\CG1412	X	Dmel_CG1412	20250705
2548.77	2726.29	2273.39	1801.38	1610.12	1844.21	FBgn0031126	2134.03	-0.415184	0.148873	0.000864151	0.00661108	Down	33056	Cyp6v1	protein-coding	Cytochrome P450 6v1	6v1|CG1829|Dmel\CG1829	X	Dmel_CG1829	20250705
11698	11377	11519.6	5724.86	5369.62	5681.08	FBgn0031148	8561.69	-1.01336	0.102929	1.31e-24	4.09e-22	Down	33081	Cbs	protein-coding	Cystathionine beta-synthase	CBS|CG1753|Csb|DmCBS|Dmel\CG1753|cbs|dCBS	X	Dmel_CG1753	20250705
2157.28	2081.78	2178.29	1698.09	1604.07	1560.68	FBgn0031170	1880.03	-0.313491	0.13937	0.00871208	0.0408504	Down	33103	Abca3	protein-coding	ATP binding cassette subfamily A member 3	ABCA|CG1718|DmCG1718|Dmel\CG1718|dABCA	X	Dmel_CG1718	20250724
18494.9	14022.2	13600.4	10005.1	10712.1	8991.53	FBgn0031190	12637.7	-0.549923	0.134833	2.06e-06	4.14e-05	Down	33135	CG12576	protein-coding	uncharacterized protein	Dmel\CG12576|anon-WO0140519.40	X	Dmel_CG12576	20250705
2434.46	4921.87	1103.4	761.408	721.051	195.778	FBgn0031249	1689.66	-0.764223	0.78717	0.00337432	0.0195216	Down	33206	CG11911	protein-coding	uncharacterized protein	Dmel\CG11911|SP103	2L	Dmel_CG11911	20250705
7748.91	7009.87	9729.7	4292.32	5152.48	4330.91	FBgn0031256	6377.36	-0.745551	0.152448	1.01e-08	3.66e-07	Down	33220	shv	protein-coding	shriveled	CG4164|Dmel\CG4164	2L	Dmel_CG4164	20250817
151.511	111.821	56.0353	33.0952	15.8898	18.4672	FBgn0031257	64.4698	-0.750923	0.758331	0.00351077	0.0201251	Down	33221	CG4133	protein-coding	uncharacterized protein	Dmel\CG4133	2L	Dmel_CG4133	20250705
10163.7	6780.47	6666.92	3584.06	4697.34	4376.75	FBgn0031258	6044.87	-0.78956	0.180203	1.11e-07	3.09e-06	Down	33222	CG4297	protein-coding	uncharacterized protein	Dmel\CG4297	2L	Dmel_CG4297	20250605
406.588	261.478	281.529	146.257	181.037	81.6582	FBgn0031261	226.424	-0.559296	0.411103	0.0061821	0.0311465	Down	33228	nAChRbeta3	protein-coding	nicotinic Acetylcholine Receptor beta3	CG11822|CT33131|Dbeta3|Dmel\CG11822|nAChR|nAChR-beta21C|nAChRbeta2|nAcR-21Beta|nAcRbeta-21C	2L	Dmel_CG11822	20250807
47979.9	39430.9	43541.6	29221.6	30705.1	26669.3	FBgn0031285	36258.1	-0.541652	0.106782	1.93e-08	6.29e-07	Down	33260	CG3662	protein-coding	uncharacterized protein	Dmel\CG3662	2L	Dmel_CG3662	20250730
109005	95583.2	76195.2	46210.3	26861.4	53938.3	FBgn0031294	67965.5	-0.791402	0.34131	0.000235164	0.00227344	Down	33277	IA-2	protein-coding	IA-2 protein tyrosine phosphatase	CG11344|CG31795|CG4355|Dmel\CG31795|IA2|R-PTPX/1A2|anon-WO0153538.69|ia-2|ia2	2L	Dmel_CG31795	20250807
20040.9	17453.4	13884.9	5814.85	3341.8	5454.13	FBgn0031306	10998.4	-1.76475	0.184806	5.7e-24	1.6e-21	Down	33291	CG4577	protein-coding	uncharacterized protein	Dmel\CG4577	2L	Dmel_CG4577	20250705
541.023	408.994	218.714	74.3746	26.2689	33.9632	FBgn0031313	217.223	-2.78129	0.525688	2.39e-09	1.03e-07	Down	33299	CG5080	protein-coding	uncharacterized protein	CT16297|Dmel\CG5080	2L	Dmel_CG5080	20250724
17283	14583.7	13535.4	11873.1	11264.4	10946.4	FBgn0031318	13247.6	-0.356866	0.110717	0.000370771	0.00329844	Down	33304	CG4887	protein-coding	uncharacterized protein	Dmel\CG4887|cg4887	2L	Dmel_CG4887	20250705
3072.99	2648.29	2683.54	2132.89	2288.35	2059.24	FBgn0031319	2480.88	-0.297283	0.13419	0.0106622	0.0477656	Down	33305	CG4896	protein-coding	uncharacterized protein	Dmel\CG4896|cg4896	2L	Dmel_CG4896	20250705
13506.2	11881	10181.9	7705.92	6388.55	6240.79	FBgn0031374	9317.39	-0.732694	0.140683	1.94e-09	8.46e-08	Down	33367	Wdr62	protein-coding	WD repeat domain 62	CG7337|Dmel\CG7337|Q0E8U7_DROME|WDR62|wdr62	2L	Dmel_CG7337	20250705
2859.51	2407.38	2464.54	1198.8	1327.33	890.913	FBgn0031417	1858.08	-1.07084	0.1969	4.66e-10	2.3e-08	Down	33420	CG3597	protein-coding	uncharacterized protein	BVRA|Dmel\CG3597	2L	Dmel_CG3597	20250705
31366.7	30267	29861.4	27049.8	24073.4	24151.8	FBgn0031418	27795	-0.251886	0.0906865	0.00308984	0.0183452	Down	33421	CG3609	protein-coding	uncharacterized protein	CT12127|Dmel\CG3609	2L	Dmel_CG3609	20250705
3600.94	3013.05	2640.85	1559.04	1923.48	1870.35	FBgn0031488	2434.62	-0.666433	0.178142	3.22e-06	6.1e-05	Down	33509	Ccdc85	protein-coding	Ccdc85	CG17265|Dmel\CG17265	2L	Dmel_CG17265	20250705
6346.41	7082.45	6658.62	4549.08	5087.83	3207.68	FBgn0031489	5488.68	-0.527209	0.159621	5.48e-05	0.000671461	Down	33510	CG17224	protein-coding	uncharacterized protein	Dmel\CG17224	2L	Dmel_CG17224	20250807
2012.51	1355.3	1733.91	861.719	1346.91	436.598	FBgn0031490	1291.16	-0.577759	0.306342	0.00220246	0.0139085	Down	33511	CG17264	protein-coding	uncharacterized protein	Dmel\CG17264	2L	Dmel_CG17264	20250807
5854.39	5590.32	5159.09	2971.83	2772.3	2351.49	FBgn0031518	4116.57	-0.976903	0.140817	4.74e-14	4.89e-12	Down	33543	CG3277	protein-coding	uncharacterized protein	Dmel\CG3277	2L	Dmel_CG3277	20250807
1877.56	1903.99	1688.16	1408.57	1004.13	776.35	FBgn0031589	1443.13	-0.564282	0.225458	0.000514449	0.00432158	Down	33626	Naprt	protein-coding	Nicotinate phosphoribosyltransferase	AAF51037|CG3714|Dmel\CG3714	2L	Dmel_CG3714	20250724
352.277	260.107	192.509	157.731	72.4672	68.1525	FBgn0031602	183.874	-0.625523	0.485934	0.00457456	0.0246439	Down	33646	CG15431	protein-coding	uncharacterized protein	Dmel\CG15431	2L	Dmel_CG15431	20250605
154.851	210.376	116.137	59.7797	28.1487	76.065	FBgn0031636	107.559	-0.520762	0.513352	0.0107234	0.047987	Down	33685	CG12194	protein-coding	uncharacterized protein	Dmel\CG12194|anon-EST:Posey105	2L	Dmel_CG12194	20250705
5835.87	6357.65	5220.78	4979.32	4127.94	4185.05	FBgn0031637	5117.77	-0.320112	0.125055	0.00374802	0.0210988	Down	33686	mxt	protein-coding	mextli	BcDNA:GH06479|CG2950|Dmel\CG2950|Mxt|cg2950	2L	Dmel_CG2950	20250705
10537.3	7907.01	4556.73	2369.55	1195.28	436.216	FBgn0031653	4500.34	-1.44306	0.901203	0.00025478	0.00242847	Down	33706	Jon25Biii	protein-coding	Jonah 25Biii	25B|CG8871|Dmel\CG8871|JON25BIII|Jon25|Jon25B|SP177	2L	Dmel_CG8871	20250705
10048	10982.1	8265.53	8609.13	7176.52	6896.42	FBgn0031698	8662.95	-0.300694	0.126119	0.0068653	0.0338894	Down	33761	Ncoa6	protein-coding	Nuclear receptor coactivator 6	CG1402|CG14023|Dmel\CG14023|NCOA6|NcoA6|dNCOA6	2L	Dmel_CG14023	20250705
46747.5	41900.2	39028.2	19753.6	18482.9	14711.2	FBgn0031745	30103.9	-1.22946	0.12444	5.11e-25	1.73e-22	Down	33814	rau	protein-coding	rau	CG8965|Dmel\CG8965	2L	Dmel_CG8965	20250705
16336.9	14985.8	13325	12233.6	12147.9	11239.1	FBgn0031759	13378.1	-0.28217	0.104366	0.003241	0.0188952	Down	33837	Kdm5	protein-coding	Lysine demethylase 5	CG9088|Dmel\CG9088|KDM5|LID|Lid|Lid/KDM5|dJARID1|dKDM5|dKDM5/LID|kdm5|l(2)10424|lid	2L	Dmel_CG9088	20250807
151.704	330.746	168.665	26.1386	28.4691	1.33634	FBgn0031785	117.843	-2.74928	0.856248	2.86e-06	5.55e-05	Down	33868	CG13991	protein-coding	uncharacterized protein	Dmel\CG13991	2L	Dmel_CG13991	20250705
2193.02	1694.02	1660.54	143.432	210.422	98.9765	FBgn0031805	1000.07	-3.51351	0.27174	3.16e-40	2.57e-37	Down	33889	Nepl4	protein-coding	Neprilysin-like 4	CG9505|Dmel\CG9505	2L	Dmel_CG9505	20250705
6200.43	6029.62	5608.67	4873.89	4037.94	4020.12	FBgn0031885	5128.44	-0.391297	0.122887	0.000313828	0.00291284	Down	33991	Mnn1	protein-coding	Menin 1	CG13778|CG33266|Dmel\CG13778|MEN1|Menin|Menin1|Mnn|menin|mnn1	2L	Dmel_CG13778	20250807
3069.99	2915.29	2807.67	2117.86	1808.79	1546.77	FBgn0031952	2377.73	-0.56258	0.164938	2.65e-05	0.000369838	Down	34067	Cdc14	protein-coding	Cell division cycle 14	CDC-14|CDC14|CG7134|Dmel\CG7134|cdc14	2L	Dmel_CG7134	20250705
224040	273525	229939	223674	169983	181989	FBgn0031980	217192	-0.286444	0.112144	0.00481641	0.0256749	Down	34098	RpL36A	protein-coding	Ribosomal protein L36A	CG7424|Dmel\CG7424|L44e|anon-EST:fe1B2	2L	Dmel_CG7424	20250705
143.4	34.6473	65.836	13.1007	18.4772	2.04459	FBgn0032010	46.2509	-0.691856	0.869448	0.0044823	0.0242512	Down	34131	CG8086	protein-coding	uncharacterized protein	CG8113|Dmel\CG8086	2L	Dmel_CG8086	20250705
5826.35	5844.85	5578.03	4560.6	4149.25	3846.61	FBgn0032026	4967.62	-0.392059	0.116895	0.000174455	0.00177286	Down	34148	CG7627	protein-coding	uncharacterized protein	DmCG7627|Dme_CG7627|Dmel\CG7627	2L	Dmel_CG7627	20250807
1794.76	2900.1	461.862	75.7609	107.839	0	FBgn0032069	890.054	-0.529929	1.01459	0.00462925	0.0248235	Down	34206	LManVI	protein-coding	Lysosomal alpha-mannosidase VI	CG9468|Dmel\CG9468	2L	Dmel_CG9468	20250705
3557.02	3644.1	3690.48	2645.68	1173.08	1741.83	FBgn0032075	2742.03	-0.774358	0.243944	1.7e-05	0.00025736	Down	34212	Tsp29Fb	protein-coding	Tetraspanin 29Fb	CG9496|Dm.Tsp29Fb|Dmel\CG9496|anon-EST:ParkEST130	2L	Dmel_CG9496	20250705
1304.15	1243.99	1303.64	753.636	750.966	769.495	FBgn0032124	1020.98	-0.601346	0.196575	6.75e-05	0.000796885	Down	34269	CG17855	protein-coding	uncharacterized protein	Dmel\CG17855	2L	Dmel_CG17855	20250605
2003.39	1813.64	2320.73	1375.31	1665.4	1261.21	FBgn0032135	1739.95	-0.376595	0.16809	0.00521991	0.0273008	Down	34282	GlcAT-S	protein-coding	Glucuronyltransferase S	CG3881|DGlcAT-S|DmGlcAT-BSI|Dmel\CG3881|dGlcAT-BSI|dGlcAT-S	2L	Dmel_CG3881	20250807
97012.1	82689.6	83979.8	64831.8	58869.8	55921.5	FBgn0032138	73884.1	-0.502123	0.102289	7.1e-08	2.07e-06	Down	34287	CG4364	protein-coding	uncharacterized protein	Dmel\CG4364	2L	Dmel_CG4364	20250817
13767.4	3658.42	4619.49	1435.08	1192.07	678.95	FBgn0032144	4225.23	-1.78333	0.918827	8.46e-05	0.000957557	Down	34297	CG17633	protein-coding	uncharacterized protein	Dmel\CG17633	2L	Dmel_CG17633	20250807
2104.23	1539.11	1540.05	970.522	687.102	651.306	FBgn0032147	1248.72	-1.00236	0.244375	2.74e-07	6.95e-06	Down	34300	IP3K1	protein-coding	Inositol 1
908.446	1054.59	1356.81	441.951	423.083	281.435	FBgn0032161	744.386	-1.35727	0.293869	1.46e-08	5.02e-07	Down	34316	CG4594	protein-coding	uncharacterized protein	Dmel\CG4594	2L	Dmel_CG4594	20250807
6021.98	6066.85	5999.1	3917.31	3909.05	3728.15	FBgn0032170	4940.41	-0.585517	0.115063	1.09e-08	3.89e-07	Down	34325	CG4658	protein-coding	uncharacterized protein	Dmel\CG4658	2L	Dmel_CG4658	20250705
7873.22	5868.87	7964.3	4996.9	5561.76	4003.07	FBgn0032202	6044.69	-0.464113	0.152253	0.000241734	0.00232865	Down	34371	REPTOR-BP	protein-coding	REPTOR-binding partner	BcDNA:RH73910|CG18619|DM20|Dmel\CG18619|Reptor-BP	2L	Dmel_CG18619	20250807
5967.57	5581.3	5115.73	3335.35	3564.92	2834.22	FBgn0032295	4399.85	-0.695163	0.143032	1.48e-08	5.09e-07	Down	34483	CG12299	protein-coding	uncharacterized protein	Dmel\CG12299	2L	Dmel_CG12299	20250705
8671.53	7525.07	7276.67	5749.71	6332.25	5249.8	FBgn0032305	6800.84	-0.370219	0.119218	0.000490362	0.00415786	Down	34496	CG6700	protein-coding	uncharacterized protein	Dmel\CG6700	2L	Dmel_CG6700	20250705
9962.44	5302.98	8038.67	2958.82	2093.54	2603.01	FBgn0032336	5159.91	-1.52896	0.204384	2.25e-16	3.1e-14	Down	34537	AstC	protein-coding	Allatostatin C	ASC|AST-C|ASTC|Ast-C|Ast2|BEST:GH06087|BcDNA:RH36507|CG14919|CG149199|DAP-C|Dmel\CG14919|Drm-AST-C|FLT|Flt|M-ASH|ast2|flt|gh06087	2L	Dmel_CG14919	20250807
7443.83	6551.34	7740.18	3669.11	3647.51	4198.93	FBgn0032350	5541.82	-0.862048	0.130331	3.33e-13	3.15e-11	Down	34554	CG6287	protein-coding	uncharacterized protein	Dmel\CG6287|GH26	2L	Dmel_CG6287	20250817
32252.7	31458.6	31617	22480.6	22337.5	20657.8	FBgn0032400	26800.7	-0.500916	0.0905957	2.57e-09	1.09e-07	Down	34621	CG6770	protein-coding	uncharacterized protein	CT21019|Dmel\CG6770|anon-WO02059370.25|p8	2L	Dmel_CG6770	20250807
3230.64	3905.75	2961.67	2516.92	2154.98	2289.12	FBgn0032404	2843.18	-0.428711	0.149139	0.000588318	0.0047985	Down	34625	RpL7-like	protein-coding	Ribosomal protein L7-like	CG5317|Dmel\CG5317|Rp7-like	2L	Dmel_CG5317	20250730
539.764	412.783	333.735	193.888	166.463	119	FBgn0032433	294.272	-0.962759	0.436322	0.000164914	0.00169495	Down	34660	Oatp33Ea	protein-coding	Organic anion transporting polypeptide 33Ea	CG5427|Dmel\CG5427|EcI-2|oatp 33Ea	2L	Dmel_CG5427	20250730
3568.27	2672.92	2971.94	2130.71	2274.51	2381.01	FBgn0032455	2666.56	-0.344273	0.144488	0.0049096	0.0260352	Down	34685	Pih1D1	protein-coding	PIH1 domain containing 1	CG5792|Dmel\CG5792|Pih1d1	2L	Dmel_CG5792	20250705
57117.6	45569.3	48557	38027.5	38603.1	32218.3	FBgn0032587	43348.8	-0.414475	0.110974	3.46e-05	0.000462606	Down	34985	CG5953	protein-coding	uncharacterized protein	Dmel\CG5953	2L	Dmel_CG5953	20250705
57477.5	48531.3	45872.1	30189.7	28230.1	24274.9	FBgn0032633	39095.9	-0.827372	0.121389	7.89e-14	7.83e-12	Down	35041	Lrch	protein-coding	Leucine-rich-repeats and calponin homology domain protein	CG6860|CT21229|Dmel\CG6860|dLRCH	2L	Dmel_CG6860	20250817
4876.91	3856.41	3709.13	3217.74	2938.93	3176.35	FBgn0032656	3629.25	-0.331112	0.135705	0.00472779	0.0252521	Down	35072	CG5674	protein-coding	uncharacterized protein	Dmel\CG5674	2L	Dmel_CG5674	20250705
15337.5	19126.5	13603.6	10502	8231.47	8351.82	FBgn0032681	12525.5	-0.746186	0.149443	5.91e-09	2.28e-07	Down	35102	CG10283	protein-coding	uncharacterized protein	Dmel\CG10283	2L	Dmel_CG10283	20250705
11476.7	10467.3	11030.3	6967.05	5819.15	5774.99	FBgn0032694	8589.26	-0.775608	0.12194	1.68e-12	1.36e-10	Down	35116	MESR3	protein-coding	Misexpression suppressor of ras 3	CG15162|Dmel\CG15162	2L	Dmel_CG15162	20250705
8871.61	9878.5	9136.12	4482.08	4408.2	5412.63	FBgn0032699	7031.52	-0.913996	0.126815	6.06e-15	7.47e-13	Down	35123	CG10383	protein-coding	uncharacterized protein	Dmel\CG10383	2L	Dmel_CG10383	20250730
228.952	197.771	258.334	134.394	50.0312	61.8102	FBgn0032719	155.215	-0.612811	0.50058	0.00528195	0.0275091	Down	35144	CG17321	protein-coding	uncharacterized protein	Dmel\CG17321	2L	Dmel_CG17321	20250807
1093.21	995.508	1064.86	294.953	234.685	371.695	FBgn0032770	675.818	-1.69587	0.274431	2.3e-12	1.81e-10	Down	35208	CG13086	protein-coding	uncharacterized protein	Dmel\CG13086	2L	Dmel_CG13086	20250705
593.132	507.15	282.947	159.788	87.9821	339.867	FBgn0032857	328.478	-0.521841	0.421075	0.00905854	0.0420151	Down	35309	CG10947	protein-coding	uncharacterized protein	38C.42|Dmel\CG10947	2L	Dmel_CG10947	20250705
3522.87	2797.4	3111.53	1258.44	1459.95	1344.79	FBgn0032886	2249.16	-1.14375	0.163165	2.63e-14	2.81e-12	Down	35344	CG9328	protein-coding	uncharacterized protein	38E.22|BEST:LD01639|BcDNA:SD01241|Dmel\CG9328|LD01639	2L	Dmel_CG9328	20250705
7180	6025.3	6498.68	4766.52	4292.65	4897.69	FBgn0032901	5610.14	-0.427154	0.120271	6.13e-05	0.000736102	Down	35359	sky	protein-coding	skywalker	CG14399|CG9339|CG9340|Dmel\CG9339|Sky|anon-WO0118547.455	2L	Dmel_CG9339	20250807
4056.58	4628.44	3012.08	2594.77	2207.32	2034.1	FBgn0032935	3088.88	-0.637797	0.184784	1.24e-05	0.00019512	Down	35396	Atg18b	protein-coding	Autophagy-related 18b	ATG18|ATG18.2|Atg18|Atg18-like|CG8678|Dmel\CG8678|atg18b|l(2)k09410	2L	Dmel_CG8678	20250807
604.543	497.707	480.671	125.492	221.062	326.901	FBgn0032946	376.062	-0.726151	0.404458	0.00113595	0.00824122	Down	35408	nrv3	protein-coding	nervana 3	CG8663|Dmel\CG8663|JYbeta1|Nrv3|nervana3	2L	Dmel_CG8663	20250807
142.712	179.423	104.189	40.6382	13.8001	0	FBgn0033065	80.1271	-0.999706	1.01332	0.00152309	0.0104536	Down	35543	Cyp6w1	protein-coding	Cytochrome P450 6w1	6w1|AntP450|CG8345|CYP6W1|CYP6w1|Cyp6W1|Dmel\CG8345	2R	Dmel_CG8345	20250807
4798.04	4155.1	3719.53	3299.19	3155.77	3429.4	FBgn0033095	3759.5	-0.289192	0.128545	0.010401	0.0468748	Down	35578	chk	protein-coding	chaski	CG3409|Chk|Dmel\CG3409	2R	Dmel_CG3409	20250705
3716.94	4675	5025.31	2264.66	1736.05	2419.76	FBgn0033124	3306.29	-0.972303	0.177368	3.84e-10	1.92e-08	Down	35612	Tsp42Ec	protein-coding	Tetraspanin 42Ec	CG12847|Dm.Tsp42Ec|Dmel\CG12847	2R	Dmel_CG12847	20250705
1776.05	2008.19	1739.72	614.536	655.753	1081.44	FBgn0033132	1312.62	-1.06972	0.251722	1.32e-07	3.62e-06	Down	35620	Tsp42Ej	protein-coding	Tetraspanin 42Ej	CG12143|Dm.Tsp42Ej|Dmel\CG12143|Sun|sun|tsp42ej	2R	Dmel_CG12143	20250705
1765.02	1369.55	1515.53	731.266	941.754	1020.02	FBgn0033134	1223.86	-0.60225	0.214873	0.000156634	0.00162007	Down	35622	Tsp42El	protein-coding	Tetraspanin 42El	CG12840|Dm.Tsp42El|Dmel\CG12840|Tsp42E1|anon-EST:Posey244	2R	Dmel_CG12840	20250705
413.504	388.052	398.364	183.046	147.181	248.618	FBgn0033140	296.461	-0.586541	0.351006	0.0031947	0.0187815	Down	35630	CG12836	protein-coding	uncharacterized protein	Dmel\CG12836|mdcds_19139	2R	Dmel_CG12836	20250705
94279.7	72262.1	69827	55805.7	54549.3	51150.5	FBgn0033159	66312.4	-0.481854	0.117374	3.81e-06	7.07e-05	Down	35652	Dscam1	protein-coding	Down syndrome cell adhesion molecule 1	43Bc|CG17800|CT39257|DSCAM|DSCAM1|DScam|DmDscam|Dm_2R:13579|Dm_2R:13612|Dmel\CG17800|DsCam|Dscam|Dscam-hv|Dsm|Neu1|dScam|dscam|dscam1|l(2)05518|l(2)43Bc|p270	2R	Dmel_CG17800	20250705
33930.8	33500.6	28956.1	28590.8	22630.3	22536.8	FBgn0033212	28357.6	-0.329647	0.112498	0.00118614	0.00850675	Down	35715	LRR	protein-coding	Leucine-rich repeat	CG1399|CG1576|Carmil|Dmel\CG1399|Dmel\LRR	2R	Dmel_CG1399	20250807
21064	18407.2	17364.8	11423.2	10517	11368.1	FBgn0033246	15024.1	-0.721676	0.11272	1.45e-12	1.22e-10	Down	35761	ACC	protein-coding	Acetyl-CoA carboxylase	A1Z784_DROME|ACoT|Acc|CG11198|CG8723|DmACC|Dmel\CG11198|FBgn0043811|acc|dACC	2R	Dmel_CG11198	20250705
7785.59	8755.32	7823.31	7335	5467.73	5238.53	FBgn0033304	7067.58	-0.350821	0.133036	0.00237488	0.014712	Down	35837	Cyp6a13	protein-coding	Cytochrome P450 6a13	6a13|CG2397|CYP6A13|Cyp6A13|Dmel\CG2397|cyp6a13	2R	Dmel_CG2397	20250705
339128	297130	245580	110285	96245.5	93075.7	FBgn0033313	196907	-1.52795	0.123264	6.71e-38	4.96e-35	Down	35846	Cirl	protein-coding	Calcium-independent receptor for alpha-latrotoxin	ADGRL3|BcDNA:GH07331|CG8639|CIRL|Dmel\CG8639|anon-WO0170980.7|anon-WO0170980.8|cirl|dCirl|dcirl	2R	Dmel_CG8639	20250807
48079.2	37973.8	46474.3	22415.2	29431	23208.3	FBgn0033446	34597	-0.755519	0.133289	1.31e-10	7.36e-09	Down	36009	CG1648	protein-coding	uncharacterized protein	Dmel\CG1648	2R	Dmel_CG1648	20250705
29142.9	23263.7	24426.5	17576.5	16294.8	15130.2	FBgn0033448	20972.4	-0.586446	0.116646	1.49e-08	5.1e-07	Down	36011	hebe	protein-coding	hebe	CG1623|Dmel\CG1623	2R	Dmel_CG1623	20250724
21891.1	19756.5	19303.8	15749.8	15591	13808.6	FBgn0033463	17683.5	-0.384167	0.101124	3.56e-05	0.000474136	Down	36028	CG1513	protein-coding	uncharacterized protein	Dmel\CG1513	2R	Dmel_CG1513	20250705
290.475	261.557	286.167	49.1737	158.954	29.2293	FBgn0033484	179.259	-0.811873	0.634534	0.00199701	0.0128216	Down	36056	CG2269	protein-coding	uncharacterized protein	Dmel\CG2269|anon-WO0118547.141	2R	Dmel_CG2269	20250705
4430.22	4019.2	3044.15	2465.45	1743.55	1298.68	FBgn0033502	2833.54	-0.899824	0.232444	8.34e-07	1.91e-05	Down	36082	CG12910	protein-coding	uncharacterized protein	Dmel\CG12910	2R	Dmel_CG12910	20250705
63322.4	60572.4	58555.5	48396.6	47920.3	46148.3	FBgn0033504	54152.6	-0.326004	0.0845557	4.47e-05	0.00056571	Down	36084	CAP	protein-coding	CAP	CAP/Vinexin|CG18408|CG18409|CG3451|Cap|DCAP|Dmel\CG18408|Rexin|cap|dCAP|rexin	2R	Dmel_CG18408	20250705
4402.81	4475.03	4106.28	2792.04	2780.12	2333.72	FBgn0033538	3481.67	-0.630631	0.141273	1.67e-07	4.46e-06	Down	36121	CG11883	protein-coding	uncharacterized protein	Dmel\CG11883	2R	Dmel_CG11883	20250705
6302.65	5671.46	5586.48	4343.11	4326.59	4855.65	FBgn0033609	5180.99	-0.319467	0.114571	0.00196629	0.0126928	Down	36201	Fbl6	protein-coding	F-box and leucine-rich repeat protein 6	CG13213|Dmel\CG13213|FBXL6|fbl6	2R	Dmel_CG13213	20250705
28901.5	23020.5	28976.8	19848.7	21691.7	18099.9	FBgn0033624	23423.2	-0.378477	0.113649	0.00021394	0.00211601	Down	36224	CG12384	protein-coding	uncharacterized protein	BcDNA:GH16986|BcDNA:RH17411|Dmel\CG12384	2R	Dmel_CG12384	20250807
27136.6	27526.1	20785.1	17659.2	16322.5	17212.1	FBgn0033636	21106.9	-0.490415	0.118861	3.18e-06	6.03e-05	Down	36241	tou	protein-coding	toutatis	CG10897|Dm Tou|Dmel\CG10897|EP(2)0622|EP0622|EP622|TIP5|TOU|Tou|VI|anon-48Ad|gene VI	2R	Dmel_CG10897	20250705
8469.32	6802.69	5510.12	5211.66	5689.08	4756.31	FBgn0033638	6073.2	-0.317795	0.141888	0.00861961	0.040604	Down	36243	atos	protein-coding	atossa	BcDNA:GH05710|CG9005|Dmel\CG9005|mda	2R	Dmel_CG9005	20250705
4793.07	4187.51	4501.38	3499.82	3528.58	2849.57	FBgn0033677	3893.32	-0.36706	0.131129	0.0013014	0.00916381	Down	36287	CG8321	protein-coding	uncharacterized protein	Dmel\CG8321	2R	Dmel_CG8321	20250705
590.95	709.33	872.281	480.382	436.296	444.1	FBgn0033683	588.89	-0.410923	0.235467	0.0105756	0.0475348	Down	36297	CG18343	protein-coding	uncharacterized protein	Dmel\CG18343	2R	Dmel_CG18343	20250605
170623	178408	153586	114596	85946.5	89575	FBgn0033717	132122	-0.735557	0.123233	2.24e-11	1.51e-09	Down	36340	CG8839	protein-coding	uncharacterized protein	Dmel\CG8839	2R	Dmel_CG8839	20250807
4560.14	3562.19	3207.56	2939.13	2704.53	2614.35	FBgn0033739	3264.65	-0.354357	0.146961	0.00419543	0.0230437	Down	36362	Dyb	protein-coding	Dystrobrevin	CG8529|DmDYB|Dmel\CG8529	2R	Dmel_CG8529	20250705
11835.5	10127.6	10728.1	8782.8	8911.2	7456.36	FBgn0033777	9640.25	-0.323327	0.111512	0.00136691	0.00955076	Down	36415	CG17574	protein-coding	uncharacterized protein	BcDNA:RH03863|Dmel\CG17574	2R	Dmel_CG17574	20250705
16406.8	14986.6	16222.4	13269.7	12359.9	11606.4	FBgn0033889	14142	-0.313456	0.0982876	0.000575321	0.00470664	Down	36550	CG6701	protein-coding	uncharacterized protein	Dmel\CG6701|EP(2)2054|EP2054	2R	Dmel_CG6701	20250807
10446.9	15070.6	11645.1	8052.32	7276.43	7911.6	FBgn0033902	10067.2	-0.589483	0.140656	8.49e-07	1.93e-05	Down	36565	eIF3m	protein-coding	eukaryotic translation initiation factor 3 subunit m	CG8309|Dmel\CG8309|TANGO7|Tango 7|Tango7|Tng7|anon-EST:Posey67|anon-EST:Posey76|eIF3M|tango7	2R	Dmel_CG8309	20250705
56025.4	41906.8	56758.3	27984.4	40962.2	35168.6	FBgn0033926	43134.3	-0.475285	0.140975	7.23e-05	0.000846472	Down	36595	Arc1	protein-coding	Activity-regulated cytoskeleton associated protein 1	Arc|CG12505|Dmel\CG12505|anon-WO0153538.31|anon-WO0153538.40|anon-WO0153538.41|anon-WO0153538.43|anon-WO0153538.45|arc1|dARC1|dArc1|darc1	2R	Dmel_CG12505	20250807
7928.1	6129.72	6775.53	3583.27	4186.12	3620.66	FBgn0033928	5370.57	-0.800686	0.143122	1.89e-10	1.02e-08	Down	36597	Arc2	protein-coding	Activity-regulated cytoskeleton associated protein 2	BcDNA:SD11637|CG13941|Dmel\CG13941|anon-WO0118547.456|dARC2|dArc2	2R	Dmel_CG13941	20250730
2439.05	1350.11	1637.08	933.119	1000.69	1308.58	FBgn0033942	1444.77	-0.508558	0.231112	0.00177847	0.0117944	Down	36613	Cpr51A	protein-coding	Cuticular protein 51A	CG10112|Dmel\CG10112	2R	Dmel_CG10112	20250807
15177.5	12845.4	12154.9	8808.55	8928.02	6710.79	FBgn0033988	10770.9	-0.632469	0.140922	1.46e-07	3.96e-06	Down	36674	pcs	protein-coding	parcas	CG7761|Dmel\CG7761|Pcs|prt	2R	Dmel_CG7761	20250705
639.418	325.357	282.574	175.771	150.968	124.288	FBgn0034013	283.063	-0.899549	0.478093	0.000450845	0.00387936	Down	36703	unc-5	protein-coding	unc-5	AAF7419|CG8166|CG8168|CT20824|Dmel\CG8166|Dunc5|UNC-5|UNC5|UNC5D|Unc-5|Unc5|Unc5d|dUnc5|unc5	2R	Dmel_CG8166	20250705
3334.69	2792.44	2530.86	1984.6	1893.23	1935.53	FBgn0034046	2411.89	-0.462298	0.15275	0.000263969	0.00250432	Down	36743	tun	protein-coding	tungus	BcDNA:LD38553|CG8253|Dmel\CG8253|Ntaq1	2R	Dmel_CG8253	20250705
15552.1	14127.5	13141.2	11726.4	11011.9	10410.6	FBgn0034049	12661.6	-0.32231	0.10371	0.000709542	0.00562931	Down	36747	bdg	protein-coding	bedraggled	CG8291|Dmel\CG8291	2R	Dmel_CG8291	20250705
3487.18	3141.49	2665.07	2357.01	2275.79	2092.73	FBgn0034083	2669.88	-0.367657	0.143979	0.00258128	0.0157273	Down	36788	lbk	protein-coding	lambik	CG8434|Dmel\CG8434|Lbk	2R	Dmel_CG8434	20250730
5939.66	6506.36	5992.05	4748.69	4956.96	5109.24	FBgn0034091	5542.16	-0.270891	0.107268	0.00574341	0.0294034	Down	36797	mrj	protein-coding	mrj	CG8448|Dmel\CG8448|MRJ|dMRJ|dmrj|mrjA	2R	Dmel_CG8448	20250730
850189	743552	877321	748564	652140	639952	FBgn0034138	751953	-0.242977	0.0968929	0.00703841	0.0346179	Down	36851	RpS15	protein-coding	Ribosomal protein S15	CG8332|Dmel\CG8332|S15|S19|anon-EST:Posey137|anon-EST:Posey185|s15	2R	Dmel_CG8332	20250724
11012.5	9138.03	9126.39	7412.47	8474.61	6696.39	FBgn0034180	8643.39	-0.311184	0.120459	0.00375335	0.0210996	Down	36912	Ehbp1	protein-coding	Eps15 homology domain containing protein-binding protein 1	2R11|CG15609|Dmel\CG15609|EHBP1|dEHBP-1|dEHBP1|ehbp1	2R	Dmel_CG15609	20250705
2020.18	2508.16	2075.22	1857.96	1169.24	1340.62	FBgn0034219	1828.56	-0.425876	0.188623	0.00319442	0.0187815	Down	36960	mthl4	protein-coding	methuselah-like 4	CG6536|Dmel\CG6536|Mthl4|anon-WO0170980.55|anon-WO0170980.56	2R	Dmel_CG6536	20250705
2331.82	1344.01	1354.1	913.113	605.336	1106.38	FBgn0034225	1275.79	-0.649697	0.281548	0.000498303	0.00421203	Down	36968	veil	protein-coding	veil	CG4827|Dmel\CG4827|NT5E-1|NT5E1	2R	Dmel_CG4827	20250705
12370.2	10791	9470.31	9172.99	8596.48	8429.19	FBgn0034240	9805.03	-0.266585	0.113438	0.00938169	0.0431988	Down	36986	MESR4	protein-coding	Misexpression suppressor of ras 4	CG4903|Dmel\CG4903|EP(2)0988|EP0386|EP0988|EP988|MSR4|Mesr4|mesr4	2R	Dmel_CG4903	20250807
750.764	344.587	303.374	276.805	138.679	84.5091	FBgn0034296	316.453	-0.727021	0.505799	0.00221013	0.0139245	Down	37059	CG10912	protein-coding	uncharacterized protein	Dmel\CG10912	2R	Dmel_CG10912	20250705
15788.9	14142.6	14510.7	12472.3	10274	9159.43	FBgn0034390	12724.6	-0.406778	0.121091	0.00014937	0.00156275	Down	37166	CG15093	protein-coding	uncharacterized protein	CG 15093|CT34968|Dmel\CG15093	2R	Dmel_CG15093	20250724
14877.8	14244	17344.9	12916.2	13377.3	11706.2	FBgn0034398	14077.7	-0.248957	0.106194	0.0105379	0.0473914	Down	37174	CG15098	protein-coding	uncharacterized protein	Dmel\CG15098|dmCG15098	2R	Dmel_CG15098	20250807
10669.4	12676.8	11548.6	9167.76	8412.68	7939.77	FBgn0034405	10069.1	-0.393134	0.109932	7.73e-05	0.000894154	Down	37181	Jheh2	protein-coding	Juvenile hormone epoxide hydrolase 2	CG15102|CT34977|DmEH|Dmel\CG15102|JHEH 2|jheh2	2R	Dmel_CG15102	20250807
16310	11872.9	14747	9513.87	10881.1	9962.29	FBgn0034417	12214.5	-0.424626	0.124204	0.000101887	0.00111924	Down	37197	CG15117	protein-coding	uncharacterized protein	Dmel\CG15117	2R	Dmel_CG15117	20250730
1186.96	823.771	1188	544.224	743.23	718.164	FBgn0034443	867.391	-0.435391	0.225431	0.0060137	0.0305943	Down	37229	cer	protein-coding	crammer	CER|CG10460|Crammer|D/CTLA-2|Dmel\CG10460	2R	Dmel_CG10460	20250807
636.694	650.628	594.955	274.297	353.542	279.609	FBgn0034467	464.954	-0.754496	0.303513	0.000173578	0.00176837	Down	37263	CG15128	protein-coding	uncharacterized protein	Dmel\CG15128	2R	Dmel_CG15128	20250705
2455.08	2765.34	2460.28	2056.49	1855.66	1919.04	FBgn0034491	2251.98	-0.314537	0.136447	0.00755107	0.0367398	Down	37289	Hsl	protein-coding	Hormone-sensitive lipase	A|CG11055|DmHSL|Dmel\CG11055|HSL|anon-56Ea|dHSL|dhsl|hsl	2R	Dmel_CG11055	20250807
1369.82	1155.88	1587.41	1045.25	965.116	826.365	FBgn0034494	1158.31	-0.367819	0.186751	0.0101702	0.0461459	Down	37294	CG10444	protein-coding	uncharacterized protein	Dmel\CG10444|dSLC5A3	2R	Dmel_CG10444	20250705
123720	137682	115086	85846.6	66536.7	72713.4	FBgn0034501	100264	-0.68557	0.118032	7.6e-11	4.33e-09	Down	37302	CG13868	protein-coding	uncharacterized protein	Dmel\CG13868|anon-WO0153538.60	2R	Dmel_CG13868	20250705
10039	9741.14	7464.47	7106	5775.16	4595.78	FBgn0034570	7453.6	-0.519074	0.161836	8.28e-05	0.000941835	Down	37379	CG10543	protein-coding	uncharacterized protein	Dmel\CG10543	2R	Dmel_CG10543	20250705
4838.24	4046.89	4969.45	3798.34	3663.66	3268.87	FBgn0034573	4097.58	-0.299379	0.126957	0.00740462	0.036157	Down	37382	Sou	protein-coding	Souji	CG3295|Dmel\CG3295	2R	Dmel_CG3295	20250705
1269.86	676.632	713.086	407.33	176.67	226.807	FBgn0034588	578.397	-1.41042	0.419671	2.07e-06	4.15e-05	Down	37399	CG9394	protein-coding	uncharacterized protein	Dmel\CG9394|anon-EST:Posey227	2R	Dmel_CG9394	20250807
8357.31	8199.18	6716.9	5704.81	5360.44	5996.22	FBgn0034590	6722.48	-0.379844	0.119689	0.000360271	0.00322715	Down	37403	Magi	protein-coding	magi	CG15656|CG30388|CG4117|D-MAGI|Dmel\CG30388|Ima|ima|magi	2R	Dmel_CG30388	20250807
1690.23	2213.14	2115.19	1044.95	896.863	1226.89	FBgn0034642	1531.21	-0.779359	0.209909	2.13e-06	4.27e-05	Down	37463	CG15674	protein-coding	uncharacterized protein	Dmel\CG15674	2R	Dmel_CG15674	20250605
927.431	1305.27	1008.53	837.161	385.662	472.96	FBgn0034662	822.837	-0.585775	0.298749	0.0017711	0.0117784	Down	37487	CG13492	protein-coding	uncharacterized protein	Dmel\CG13492	2R	Dmel_CG13492	20250807
2821.6	1832.86	2043.25	1726.42	1480.26	1430.21	FBgn0034728	1889.1	-0.378168	0.177802	0.00665458	0.0330093	Down	37564	rad50	protein-coding	rad50	6339|CG6339|Dmel\CG6339|Dmrad50|RAD50|Rad-50|Rad50|dRad50	2R	Dmel_CG6339	20250817
290796	383149	298453	291083	205056	233256	FBgn0034743	283632	-0.341057	0.126944	0.00223797	0.0140739	Down	37580	RpS16	protein-coding	Ribosomal protein S16	CG4046|Dmel\CG4046|Rp S16|S16|S9|bs32d05.y1	2R	Dmel_CG4046	20250817
6066.21	5835.96	4521.28	3214.75	3151.25	2592.21	FBgn0034897	4230.28	-0.783734	0.161583	1.13e-08	3.96e-07	Down	37755	Sesn	protein-coding	Sestrin	BEST:GH20113|BcDNA:GH20113|CG11299|Dmel\CG11299|dSesn|sesn	2R	Dmel_CG11299	20250807
1427.59	1001.36	1057.76	677.614	220.968	658.118	FBgn0034935	840.569	-0.728138	0.370421	0.000771485	0.00604021	Down	37806	Orcokinin	protein-coding	orcokinin	BcDNA:RH09340|CG13565|CG1565|Dmel\CG13565|OK|OK-A|OK-B|Orco|orcokinin	2R	Dmel_CG13565	20250807
9921.11	9374.36	8881.28	7560.17	6161.92	7928.25	FBgn0035024	8304.51	-0.319978	0.117201	0.00232366	0.0144991	Down	37923	CG11414	protein-coding	uncharacterized protein	Dmel\CG11414|ZNF598|znf598	2R	Dmel_CG11414	20250705
59.1495	55.3497	110.256	10.8501	11.1997	5.36311	FBgn0035042	42.0281	-1.1479	1.06619	0.000973979	0.00730709	Down	37942	CG3640	protein-coding	uncharacterized protein	Dmel\CG3640	2R	Dmel_CG3640	20250730
3083.34	3640.57	3842.57	2810.3	2436.36	2338.42	FBgn0035082	3025.26	-0.382247	0.14135	0.00149658	0.0103151	Down	37988	CG2811	protein-coding	uncharacterized protein	BcDNA:RE67445|Dmel\CG2811	2R	Dmel_CG2811	20250705
2485.74	3086.29	2678.59	2172.15	2022.32	1914.33	FBgn0035099	2393.24	-0.339676	0.142003	0.00498278	0.0263205	Down	38019	CG6845	protein-coding	uncharacterized protein	BEST:LD22345|Dmel\CG6845	3L	Dmel_CG6845	20250705
22096.2	22206.2	19561.7	17792.6	16240.4	16652.3	FBgn0035101	19091.6	-0.295575	0.0961604	0.000949111	0.00715349	Down	38021	p130CAS	protein-coding	p130CAS	CG1212|CT1293|DCas|Dcas|Dmel\CG1212|p130Cas|p130cas	3L	Dmel_CG1212	20250705
4204.51	4141.7	3680.44	3087.63	3256.3	2789.84	FBgn0035137	3526.74	-0.325282	0.126065	0.00340742	0.0196261	Down	38063	CG1233	protein-coding	uncharacterized protein	Dmel\CG1233	3L	Dmel_CG1233	20250705
30592.4	26747.9	20239.9	15053.7	11795.9	11481.6	FBgn0035142	19318.6	-0.945968	0.153936	7.97e-12	5.66e-10	Down	38070	Hipk	protein-coding	Homeodomain interacting protein kinase	CG17090|DHIPK2|Dmel\CG17090|HIPK|HIPK2|HipK|dhipk2|hipK|hipk	3L	Dmel_CG17090	20250705
1587.7	512.201	1085.48	400.887	135.341	246.336	FBgn0035154	661.325	-1.72418	0.471883	6.91e-07	1.62e-05	Down	38083	hiro	protein-coding	highroad	CG3344|Dmel\CG3344	3L	Dmel_CG3344	20250807
80.0883	106.852	179.654	31.8368	29.5382	10.7899	FBgn0035167	73.1264	-0.942777	0.829151	0.00159845	0.0108609	Down	38098	Gr61a	protein-coding	Gustatory receptor 61a	CG13888|Dmel61a|Dmel\CG13888|GR61a|Gr61D1	3L	Dmel_CG13888	20250807
7714.85	6834.22	5658.54	4133.04	4195.5	3807	FBgn0035173	5390.53	-0.650041	0.143852	1.1e-07	3.08e-06	Down	38104	CG13907	protein-coding	uncharacterized protein	Dmel\CG13907	3L	Dmel_CG13907	20250705
47.8759	71.5975	203.036	26.1629	15.5223	28.0905	FBgn0035187	65.3809	-0.632906	0.712816	0.00608099	0.0307831	Down	38121	Trhn	protein-coding	Tryptophan hydroxylase neuronal	CG9122|CT9937|DTRH|DTRHn|Dmel\CG9122|TRH|TRHn|TrH|Trh|dTrh|trh	3L	Dmel_CG9122	20250807
6658.19	6646.23	5798.82	4811.65	4109.55	4553.21	FBgn0035227	5429.61	-0.431758	0.121129	5.58e-05	0.000681614	Down	38176	Iml1	protein-coding	Increased minichromosome loss 1	CG12090|Dmel\CG12090|GATOR1|IMl1|SEA1|iml|iml1	3L	Dmel_CG12090	20250705
17668.1	18663.1	15777.3	15312.7	11966.4	13811.2	FBgn0035237	15533.2	-0.291118	0.111854	0.00408479	0.022512	Down	38186	CG13917	protein-coding	uncharacterized protein	Dmel\CG13917	3L	Dmel_CG13917	20250705
5486.69	4581.05	4849.47	2732.89	2421.74	3250.96	FBgn0035246	3887.13	-0.738115	0.157311	2.87e-08	9.05e-07	Down	38195	CG13928	protein-coding	uncharacterized protein	Dmel\CG13928	3L	Dmel_CG13928	20250705
1155.8	1088.04	1164.7	841.315	816.463	701.454	FBgn0035308	961.295	-0.369758	0.182571	0.00891873	0.0415799	Down	38273	CG15822	protein-coding	uncharacterized protein	Dmel\CG15822	3L	Dmel_CG15822	20250705
1725.74	2113.92	1830.6	1281.03	1266.54	1044.94	FBgn0035321	1543.8	-0.510795	0.17891	0.000283818	0.00267084	Down	38286	CG1275	protein-coding	uncharacterized protein	Cyt-b561-1|Dmel\CG1275|anon-WO0118547.260	3L	Dmel_CG1275	20250705
65182.8	53500.1	50232.7	36606.4	35851.1	35455.9	FBgn0035346	46138.2	-0.58877	0.111953	4.2e-09	1.69e-07	Down	38313	CG1146	protein-coding	uncharacterized protein	Dmel\CG1146	3L	Dmel_CG1146	20250705
31261.5	26255.4	21515.9	18667.6	16098.5	15685.3	FBgn0035397	21580.7	-0.563101	0.135726	1.32e-06	2.85e-05	Down	38369	PAN3	protein-coding	Poly(A) specific ribonuclease subunit PAN3	CG11486|Dmel\CG11486|Pan3|pan3	3L	Dmel_CG11486	20250705
6614.29	3335.51	4286.32	1852.89	1276.52	1672.24	FBgn0035495	3172.96	-1.46437	0.231578	9.01e-13	7.8e-11	Down	38485	CG14989	protein-coding	uncharacterized protein	BcDNA:GH06302|Dmel\CG14989	3L	Dmel_CG14989	20250705
7026.62	6609.17	5876.24	4820.53	4508.01	3831.22	FBgn0035497	5445.3	-0.483531	0.131814	2.21e-05	0.000317988	Down	38487	CG14995	protein-coding	uncharacterized protein	CT34848|Dmel\CG14995|NEST:bs15f01|NEST:bs17f06|anon-WO0140519.252|bs17f06.y1	3L	Dmel_CG14995	20250705
180088	197710	167180	142266	118285	130029	FBgn0035499	155926	-0.429862	0.10155	3.79e-06	7.05e-05	Down	38490	Chd64	protein-coding	Chd64	CG-14996|CG14996|CT34849|Dmel\CG14996|anon-EST:Liang-1.80|clone 1.80	3L	Dmel_CG14996	20250807
45943.7	40270.3	38217.3	33686	35794.7	31966.3	FBgn0035533	37646.4	-0.25902	0.0977982	0.00434997	0.0237165	Down	38534	Cip4	protein-coding	Cdc42-interacting protein 4	CG11341|CG15015|CIP4|DCIP4|Dmel\CG15015|cip4|dCIP4|dcip4	3L	Dmel_CG15015	20250807
20484.3	17655	17253.2	8476.95	8280.9	6146.23	FBgn0035542	13049.4	-1.22531	0.13703	3.76e-21	8.75e-19	Down	38543	TP53INP	protein-coding	Tumor protein p53 inducible nuclear protein	CG11347|DOR|Dmel\CG11347|dDOR	3L	Dmel_CG11347	20250724
37059	30451.5	26595	22016.9	20955.9	15926.1	FBgn0035625	25500.7	-0.582615	0.144863	1.9e-06	3.87e-05	Down	38638	Blimp-1	protein-coding	Blimp-1	BLIMP-1|Blimp1|CG5249|Dmel\CG5249|blimp-1|dBlimp-1|dBlimp1	3L	Dmel_CG5249	20250705
14698.9	12023	11162.3	6942.5	5790.93	5185.44	FBgn0035626	9300.51	-1.01993	0.144098	1.87e-14	2.09e-12	Down	38639	lin-28	protein-coding	lin-28	BcDNA:RE05342|CG17334|Dmel\CG17334|EP(3)0915|LIN-28|LIN28B|Lin-28|Lin28|lin28	3L	Dmel_CG17334	20250705
2220.77	1983.08	1608.56	907.073	726.151	1260.87	FBgn0035656	1451.08	-0.813665	0.247967	1.01e-05	0.000164656	Down	38674	CG10479	protein-coding	uncharacterized protein	Dmel\CG10479	3L	Dmel_CG10479	20250705
865.245	351.711	193.982	121.278	80.9497	55.0277	FBgn0035666	278.032	-2.01237	0.618321	2.94e-06	5.69e-05	Down	38684	Jon65Aii	protein-coding	Jonah 65Aii	CG6580|Dmel\CG6580|Jon65A|SP153	3L	Dmel_CG6580	20250705
9864.28	11160.7	4608.17	3130.31	2819.38	1500.81	FBgn0035670	5513.94	-1.26205	0.549784	6.31e-05	0.000752668	Down	38688	CG10472	protein-coding	uncharacterized protein	Dmel\CG10472|SP78|anon-WO0140519.101	3L	Dmel_CG10472	20250807
27838.4	18194.8	21264.1	14074	16563.9	13902.2	FBgn0035708	18639.6	-0.499341	0.141877	3.29e-05	0.000442336	Down	38741	axed	protein-coding	axundead	Axed|CG8398|Dmel\CG8398|anon-EST:Posey31	3L	Dmel_CG8398	20250705
39737.4	35696.4	36988.6	32250.4	29085.1	29406.1	FBgn0035715	33860.6	-0.276624	0.0915122	0.00125537	0.0088936	Down	38750	Ist1	protein-coding	Ist1	CG10103|Dist1|Dmel\CG10103	3L	Dmel_CG10103	20250730
1125	926.539	936.802	602.42	687.2	555.793	FBgn0035719	805.625	-0.481451	0.216201	0.00209388	0.0133264	Down	38755	tow	protein-coding	target of wingless	CG14821|Dmel\CG14821|Tow	3L	Dmel_CG14821	20250705
103215	91661.7	91541.5	74027.3	66922.2	58339.9	FBgn0035720	80951.3	-0.466704	0.106856	1.42e-06	2.99e-05	Down	38756	CG10077	protein-coding	uncharacterized protein	BcDNA:HL01868|BcDNA:HL07910|DmRH5|Dmel\CG10077|cg10077|p90	3L	Dmel_CG10077	20250817
6880.54	6917.51	6191.71	5292.41	5207.81	4577.85	FBgn0035766	5844.64	-0.346668	0.114258	0.000750019	0.00591585	Down	38812	eco	protein-coding	Establishment of cohesion	CG8598|Deco|Dmel\CG8598|ECO|Eco|Eco1|deco	3L	Dmel_CG8598	20250705
6977.28	5571.32	5570.15	4483.84	4202.95	4225.24	FBgn0035769	5171.8	-0.41067	0.126735	0.000216883	0.00213473	Down	38817	CTCF	protein-coding	CTCF	CG8591|Dmel\CG8591|dCTCF	3L	Dmel_CG8591	20250807
139897	134180	141166	97343.3	91389.7	88842.6	FBgn0035770	115470	-0.543452	0.0874807	2.51e-11	1.66e-09	Down	38818	pst	protein-coding	pastrel	CG8588|Dm-65|Dmel\CG8588|Pst	3L	Dmel_CG8588	20250705
1033.33	175.004	367.124	83.9692	80.1705	74.9716	FBgn0035779	302.428	-2.34859	0.572177	2.49e-07	6.39e-06	Down	38828	CG8562	protein-coding	uncharacterized protein	CT15463|Dmel\CG8562	3L	Dmel_CG8562	20250705
16094.8	13582.6	14555.5	12030	11236.8	10122.8	FBgn0035850	12937.1	-0.351847	0.108193	0.000350068	0.00315915	Down	38913	Atg18a	protein-coding	Autophagy-related 18a	ATG18|ATG18.1|ATG18a|Atg18|Atg18A|CG7986|Dmel\CG7986|atg18|atg18.1|atg18a	3L	Dmel_CG7986	20250817
1982.39	2121.81	1849.31	1281.24	1117.55	1000.69	FBgn0035877	1558.83	-0.673083	0.187268	5.61e-06	9.91e-05	Down	38943	CG7083	protein-coding	uncharacterized protein	Dmel\CG7083	3L	Dmel_CG7083	20250705
27586.2	22032	22997.4	19787.2	17629.8	18883.4	FBgn0035879	21486	-0.317908	0.106576	0.00109545	0.00801162	Down	38945	GAPcenA	protein-coding	GTPase activating protein and centrosome-associated	CG7112|Dmel\CG7112|FBgn 35879|FBgn0035879|GapcenA	3L	Dmel_CG7112	20250705
22254.7	23737.1	23739.2	19368	17195.7	17040.5	FBgn0035904	20555.9	-0.338877	0.0953319	0.000131117	0.00139333	Down	38972	GstO3	protein-coding	Glutathione S transferase O3	CG6776|DmGSTO3|Dmel\CG6776|GSTO3|T14	3L	Dmel_CG6776	20250705
16995.4	15013.8	13245.8	9951.77	8370.29	7947.72	FBgn0035983	11920.8	-0.715905	0.133781	9.38e-10	4.39e-08	Down	39079	CG4080	protein-coding	uncharacterized protein	4080|Dmel\CG4080	3L	Dmel_CG4080	20250705
4188.32	5325.92	3650.17	3383.62	2322.72	2752.06	FBgn0035986	3603.8	-0.496292	0.174761	0.000340494	0.00309678	Down	39082	CG4022	protein-coding	uncharacterized protein	Dmel\CG4022	3L	Dmel_CG4022	20250705
1690.01	2053.52	2482.25	377.144	518.25	456.185	FBgn0035993	1262.89	-2.14777	0.220112	4.7e-24	1.37e-21	Down	39091	Nf-YA	protein-coding	Nuclear factor Y-box A	CG3891|Dmel\CG3891|NF-YA|dNF-YA	3L	Dmel_CG3891	20250705
2115.89	1162.99	732.793	129.389	158.473	24.1519	FBgn0036023	720.614	-2.73862	0.974357	6.59e-06	0.000112719	Down	39124	CG18179	protein-coding	uncharacterized protein	BEST:LP02275|Dmel\CG18179|SP152	3L	Dmel_CG18179	20250705
52105.1	26409.4	19957	9847.03	4003.5	2484.44	FBgn0036024	19134.4	-1.33965	0.940856	0.000419399	0.00367087	Down	39125	CG18180	protein-coding	uncharacterized protein	Dmel\CG18180|SP151	3L	Dmel_CG18180	20250807
8460.39	7323.27	6143.58	5466.93	4044.55	5203.58	FBgn0036043	6107.05	-0.468527	0.149263	0.000171989	0.00175658	Down	39147	Ae2	protein-coding	Anion exchanger 2	BcDNA:RE59468|CG8177|DAE|Dmel\CG8177|ae2|anon-EST:Posey259	3L	Dmel_CG8177	20250705
805.882	1034.93	1119.63	173.013	117.483	145.081	FBgn0036144	566.003	-2.67095	0.28357	2.87e-22	7.07e-20	Down	39262	GlcAT-P	protein-coding	Glucuronyltransferase P	CG6207|DGlcAT-P|DmGlcAT-BSII|Dmel\CG6207|dGlcAT-BSII|dGlcAT-P	3L	Dmel_CG6207	20250807
6208.26	5048.56	4134.95	3034.16	3625.66	4333.1	FBgn0036165	4397.45	-0.365707	0.158847	0.0049705	0.0262897	Down	39284	chrb	protein-coding	charybde	BcDNA:GH09771|CG7533|Charybde|Charybdis|Chrb|Dmel\CG7533|EP(3)1035|anon-EST:Liang-2.51|char|clone 2.51	3L	Dmel_CG7533	20250705
6596.98	4293.43	4766.86	3719.85	3212.87	2870.29	FBgn0036196	4243.38	-0.541877	0.172419	8.34e-05	0.000945521	Down	39319	CG11658	protein-coding	uncharacterized protein	Dmel\CG11658|FBXO12|Fbxo25|anon-WO0118547.413|dFBXO25	3L	Dmel_CG11658	20250807
180374	199544	180320	153690	134552	154230	FBgn0036213	167118	-0.30496	0.0923817	0.000414222	0.00363245	Down	39338	RpL10Ab	protein-coding	Ribosomal protein L10Ab	BcDNA:RH06366|CG7283|Dmel\CG7283|L1|L10Ab|RpL10|RpL10A|RpL10Ae|RpL10a|Rpl10a|Rpl10ab|anon-EST:Posey188	3L	Dmel_CG7283	20250817
28073.1	30209.1	27562.1	23143.4	22319.8	20012.4	FBgn0036258	25220	-0.348806	0.0960652	9.13e-05	0.00102162	Down	39386	eIF3l	protein-coding	eukaryotic translation initiation factor 3 subunit l	CG5642|Dmel\CG5642	3L	Dmel_CG5642	20250705
19285.4	15406.6	14045.2	11544.4	12320.7	14328.2	FBgn0036373	14488.4	-0.288151	0.12369	0.00860207	0.0405448	Down	39521	Tgi	protein-coding	Tondu-domain-containing Growth Inhibitor	CG10741|Dmel\CG10741|NEST:bs23g10|SdBP|tgi	3L	Dmel_CG10741	20250705
605.019	507.74	456.417	179.502	191.456	180.551	FBgn0036381	353.448	-1.24299	0.358487	1.83e-06	3.76e-05	Down	39530	CG8745	protein-coding	uncharacterized protein	Dmel\CG8745	3L	Dmel_CG8745	20250705
9055.86	8421	5820.03	6096.97	4669.56	5463.48	FBgn0036398	6587.82	-0.406087	0.154475	0.00148345	0.0102506	Down	39551	upSET	protein-coding	upSET	CG9007|Dmel\CG9007|UpSET|Upset	3L	Dmel_CG9007	20250724
3312.14	3578.82	2688.31	1608.29	892.805	605.579	FBgn0036422	2114.33	-1.4706	0.287733	1.09e-09	4.95e-08	Down	39580	CG3868	protein-coding	uncharacterized protein	Dmel\CG3868	3L	Dmel_CG3868	20250807
3932.4	3910.41	2938.65	1765.77	1685.32	1307.86	FBgn0036449	2590.07	-1.08765	0.182823	2.62e-11	1.71e-09	Down	39611	bmm	protein-coding	brummer	ATGL|Atgl|BMM|Bmm|CG5295|DmATGL|Dmel\CG5295|SCAP|TGL	3L	Dmel_CG5295	20250807
11120.5	8898.6	10092.6	4754.95	6259.74	5313.53	FBgn0036485	7740	-0.815049	0.141714	7.47e-11	4.28e-09	Down	39653	FucTA	protein-coding	alpha1
4998.84	4866.73	3873.95	2750.49	2959.43	2562.1	FBgn0036534	3668.59	-0.636099	0.151581	5.54e-07	1.32e-05	Down	39722	DCP2	protein-coding	Decapping protein 2	BEST:LD07107|CG6169|DCp2p|Dcp2|Dmel\CG6169|LD07107|dDCP2|dDcp|dDcp2|dcp2|l(3)tb	3L	Dmel_CG6169	20250705
192113	163873	147266	136225	124425	133907	FBgn0036663	149635	-0.305988	0.103361	0.00127699	0.00901533	Down	39878	CG9674	protein-coding	uncharacterized protein	Dmel\CG9674|GS	3L	Dmel_CG9674	20250724
5811.52	6708.28	6511.22	5141.72	4906.78	4940.67	FBgn0036666	5670.03	-0.294397	0.109845	0.00320938	0.0187817	Down	39881	TSG101	protein-coding	Tumor susceptibility gene 101	CG9712|DmTSG101|Dmel\CG9712|ESCRT-I|Ept|Tsg1-1|Tsg101|Vps23|burs|dTSg101|dTsg101|dVps23|ept|tsg101|vps23	3L	Dmel_CG9712	20250730
4207.02	3269.9	3622.3	2775.25	2588.08	2671.39	FBgn0036668	3188.99	-0.377927	0.135997	0.00125527	0.0088936	Down	39883	Zcchc7	protein-coding	Zinc finger CCHC-type containing 7	CG9715|Dmel\CG9715|dZcchc7	3L	Dmel_CG9715	20250705
5894.94	5817.79	4870.26	3294.82	2765.68	3312.34	FBgn0036684	4325.97	-0.745634	0.145998	3.22e-09	1.34e-07	Down	39902	CG3764	protein-coding	uncharacterized protein	Dmel\CG3764	3L	Dmel_CG3764	20250705
880.545	657.137	486.233	417.207	237.046	372.246	FBgn0036713	508.402	-0.56906	0.323222	0.00302084	0.0180276	Down	39933	Mip	protein-coding	Myoinhibiting peptide precursor	ASB|AST-B|Ast-B|AstB|AstB-1|AstB/MIP|CG6456|DAP-B|DmMIP1|DmMIP2|DmMIP3|DmMIP4|DmMIP5|Dmel\CG6456|Drm-MIP|Drm-MIP-1|Drm-MIP-2|Drm-MIP-3|Drm-MIP-4|Drm-MIP-5|MIP|MIP-1|MIP-2|MIP-3|MIP-4|MIP-5|MIP1|MIP2|MIP3|MIP4|MIP5|mip	3L	Dmel_CG6456	20250807
2682.1	2760.52	2416.76	1721.01	1710.57	2256.25	FBgn0036735	2257.87	-0.35575	0.15379	0.00528215	0.0275091	Down	39957	Edc3	protein-coding	Enhancer of decapping 3	CG6311|DmEDC3|Dmel\CG6311|EDC3|LSM16|LSm16|Lsm16	3L	Dmel_CG6311	20250817
349.194	251.247	108.401	96.0611	85.2073	32.2556	FBgn0036767	153.728	-0.693588	0.591683	0.00374269	0.0210834	Down	39993	CG16775	protein-coding	uncharacterized protein	Dmel\CG16775	3L	Dmel_CG16775	20250705
743.371	769.906	937.983	375.117	383.192	438.695	FBgn0036773	608.044	-0.797831	0.274484	3.9e-05	0.000508263	Down	40000	CG13698	protein-coding	uncharacterized protein	Dmel\CG13698	3L	Dmel_CG13698	20250705
3715.16	3159.34	2789.42	1694.71	2055.71	1755.13	FBgn0036801	2528.25	-0.697983	0.173351	7.92e-07	1.83e-05	Down	40032	MYPT-75D	protein-coding	Myosin phosphatase targeting subunit 75D	CG6896|Dmel\CG6896|MYPT75-D|MYPT75D|Mypt-75d|mypt75D	3L	Dmel_CG6896	20250705
61434.5	48220.2	63515.2	48021.9	48161.1	44693.4	FBgn0036805	52341.1	-0.255221	0.106845	0.0090707	0.0420476	Down	40036	Chmp1	protein-coding	Charged multivesicular body protein 1	CG4108|CHMP1|Dmel\CG4108|VPS46	3L	Dmel_CG4108	20250807
11111.5	8636.13	7633.46	6316.11	6020.85	5091.29	FBgn0036814	7468.22	-0.54815	0.150409	1.25e-05	0.000196748	Down	40046	CG14073	protein-coding	uncharacterized protein	Dmel\CG14073|Nirvana	3L	Dmel_CG14073	20250705
791903	676492	729433	622543	580056	610218	FBgn0036825	668441	-0.249682	0.088906	0.00284633	0.0171242	Down	40060	RpL26	protein-coding	Ribosomal protein L26	CG6846|Dmel\CG6846|L24|L26|RPL26|Rp L26|lincRNA.S5499	3L	Dmel_CG6846	20250817
184.581	335.059	582.705	40.6655	9.48635	0	FBgn0036831	192.083	-0.790134	1.18875	0.00209392	0.0133264	Down	40067	CG6839	protein-coding	uncharacterized protein	Dmel\CG6839	3L	Dmel_CG6839	20250705
1471.81	597.523	621.503	422.148	256.998	341.043	FBgn0036836	618.505	-0.981168	0.417214	0.000106237	0.00116546	Down	40072	CG11619	protein-coding	uncharacterized protein	Dmel\CG11619	3L	Dmel_CG11619	20250705
27179.4	21340.3	18770.5	11166.3	10979	8960.71	FBgn0036837	16399.4	-1.05499	0.143125	2.3e-15	2.97e-13	Down	40073	CG18135	protein-coding	uncharacterized protein	Dmel\CG18135	3L	Dmel_CG18135	20250807
16474	15565.2	14309.9	10212.9	8120.49	10003.9	FBgn0036844	12447.7	-0.64505	0.123632	3.1e-09	1.29e-07	Down	40081	Mkp3	protein-coding	Mitogen-activated protein kinase phosphatase 3	CG14080|CG14081|DMKP-3|DMKP3|Dmel\CG14080|Dmkp3|MKP3|dMKP3|mkp-3|mkp3	3L	Dmel_CG14080	20250705
936.177	971.198	703.539	277.896	132.796	385.283	FBgn0036857	567.815	-1.42875	0.411786	1.39e-06	2.96e-05	Down	40097	Aldh7A1	protein-coding	Aldehyde dehydrogenase 7 family member A1	ALDH7A1|CG9629|Dmel\CG9629	3L	Dmel_CG9629	20250730
2499.47	1800.5	1362.03	1035.2	1027.81	979.273	FBgn0036882	1450.71	-0.691128	0.238491	6.54e-05	0.000776774	Down	40124	Dred	protein-coding	Dctn1-related	CG9279|Dmel\CG9279|P150B	3L	Dmel_CG9279	20250705
1004.8	1123.89	776.699	623.606	585.225	638.711	FBgn0036896	792.155	-0.431452	0.21661	0.00549869	0.0284186	Down	40143	wnd	protein-coding	wallenda	CG8789|DLK|DLK/ZPK|Dmel\CG8789|MAPKKK|Wallenda|Wnd|Wnd/DLK	3L	Dmel_CG8789	20250807
24718.7	25119.4	23882	18098.4	15087.1	16247.7	FBgn0036910	20525.5	-0.524953	0.102733	1.93e-08	6.29e-07	Down	40161	Cyp305a1	protein-coding	Cytochrome P450 305a1	305a1|AAF49108.1|CG8733|CYP305A1|CYP305A1-Dm|Cyp305A1|Dmel\CG8733	3L	Dmel_CG8733	20250705
658.635	738.751	716.471	466.214	294.638	445.312	FBgn0036927	553.337	-0.501201	0.266465	0.00386934	0.0215812	Down	40188	Gabat	protein-coding	gamma-aminobutyric acid transaminase	149085_at|CG7433|Dmel\CG7433|GABA|GABAT|Q9VW68|gabat	3L	Dmel_CG7433	20250807
403.257	657.888	390.266	253.359	219.094	113.629	FBgn0036935	339.582	-0.757152	0.428718	0.00104059	0.00770039	Down	40196	CG14186	protein-coding	uncharacterized protein	Dmel\CG14186	3L	Dmel_CG14186	20250705
170.192	90.6873	129.724	30.7014	24.9983	52.2178	FBgn0036970	83.0868	-0.663744	0.630192	0.00483468	0.0257554	Down	40236	Spn77Bc	protein-coding	Serpin 77Bc	CG6289|Dmel\CG6289|FBgn0036970|Spn77	3L	Dmel_CG6289	20250730
6491	6475.89	4640.3	3183.13	2561.17	3160.97	FBgn0036975	4418.74	-0.896306	0.168025	8.25e-10	3.9e-08	Down	40241	CG5618	protein-coding	uncharacterized protein	Dmel\CG5618	3L	Dmel_CG5618	20250705
6956.1	6394.53	5799.58	4726.22	4451.56	4121.77	FBgn0036980	5408.29	-0.45209	0.12243	2.8e-05	0.000385159	Down	40249	RhoBTB	protein-coding	Rho-related BTB domain containing	28574635|CG5701|Dmel\CG5701|RhoGTPase|RhoX	3L	Dmel_CG5701	20250807
988.906	757.081	791.948	431.076	316.534	597.693	FBgn0036984	647.206	-0.588016	0.290945	0.00151946	0.0104459	Down	40254	CG13248	protein-coding	uncharacterized protein	CAT-4|Dmel\CG13248|dCat-4	3L	Dmel_CG13248	20250705
16299.3	12024.8	12673.3	7942.49	8799.71	7367.86	FBgn0037007	10851.3	-0.689093	0.13944	1e-08	3.64e-07	Down	40278	BNIP3	protein-coding	BNIP3	BBH1|Bnip3|CG5059|Dmel\CG5059	3L	Dmel_CG5059	20250807
30592.3	28298.4	25411.6	21530	18758.8	18687.9	FBgn0037016	23879.8	-0.458696	0.107013	2.22e-06	4.4e-05	Down	40289	CG13252	protein-coding	uncharacterized protein	Dmel\CG13252	3L	Dmel_CG13252	20250705
16501.2	13357.1	14170.3	8613.53	8192.38	7208.71	FBgn0037057	11340.5	-0.821422	0.124985	4.15e-13	3.84e-11	Down	40339	CG10512	protein-coding	uncharacterized protein	Dmel\CG10512	3L	Dmel_CG10512	20250705
1231.56	1085.45	1503.51	876.713	665.781	479.249	FBgn0037065	973.71	-0.650701	0.268666	0.000360378	0.00322715	Down	40350	CG12974	protein-coding	uncharacterized protein	Dmel\CG12974	3L	Dmel_CG12974	20250705
18531.7	15938.1	16248.7	13700.7	14264.2	13276.5	FBgn0037094	15326.6	-0.262072	0.0982983	0.00406594	0.0224233	Down	40386	CG7611	protein-coding	uncharacterized protein	Dmel\CG7611|WDR26	3L	Dmel_CG7611	20250705
1232.64	1674.28	1268.24	698.733	494.709	514.035	FBgn0037138	980.439	-1.13101	0.25143	4.06e-08	1.24e-06	Down	40434	P5CDh1	protein-coding	delta-1-Pyrroline-5-carboxylate dehydrogenase 1	CG7145|DmP5CDh1|Dmel\CG7145|P5CDh	3L	Dmel_CG7145	20250807
885.153	847.554	867.789	493.44	390.661	226.04	FBgn0037163	618.439	-0.910881	0.339951	5.3e-05	0.000654145	Down	40468	laza	protein-coding	lazaro	CG11440|Dmel\CG11440|LPP|LPP-like|Laza|WUN-like	3L	Dmel_CG11440	20250705
37927.1	38458.9	36151.1	28507.8	23158.3	23868	FBgn0037207	31345.2	-0.520338	0.10592	5.65e-08	1.67e-06	Down	40514	Mes2	protein-coding	Mesoderm-expressed 2	CG11100|Dmel\CG11100|MES2|adfR|mes-2|mes2	3L	Dmel_CG11100	20250705
218.373	209.161	193.752	70.4791	14.2948	44.3209	FBgn0037238	125.064	-1.33318	0.801906	0.000264836	0.00250963	Down	40551	CG1090	protein-coding	uncharacterized protein	Dmel\CG1090	3R	Dmel_CG1090	20250705
1999.75	1857.83	1905.58	1358.45	1514.83	1260.3	FBgn0037240	1649.46	-0.366386	0.153673	0.00404358	0.0223151	Down	40553	Cont	protein-coding	Contactin	CG1084|CONT|CT1481|D-Axonin|DCONT|Dmel\CG1084|cont	3R	Dmel_CG1084	20250807
185.396	357.962	286.895	62.2521	92.27	72.2358	FBgn0037265	176.168	-1.30604	0.589973	7.29e-05	0.000851749	Down	40582	spartin	protein-coding	spartin	CG12001|Dmel\CG12001|Spartin|dSp	3R	Dmel_CG12001	20250705
7767.88	9826.22	9777.47	7392.36	6798.72	7172.73	FBgn0037298	8122.56	-0.300567	0.116058	0.00397329	0.0220317	Down	40623	CG2604	protein-coding	uncharacterized protein	CT40966|Dmel\CG2604|Sccpdh1	3R	Dmel_CG2604	20250705
8949.26	9514.08	7890.73	6470.55	4859.84	6205.52	FBgn0037336	7315	-0.499655	0.13558	1.75e-05	0.000262424	Down	40666	CG2519	protein-coding	uncharacterized protein	Dmel\CG2519	3R	Dmel_CG2519	20250705
8594.02	6999.46	6235.13	5302.47	4845.54	4511.13	FBgn0037363	6081.29	-0.481359	0.138653	4.73e-05	0.000592338	Down	40700	Atg17	protein-coding	Autophagy-related 17	ATG17|Atg17/Fip200|CG1347|Dmel\CG1347|FIP200|Fip200|RB1CC1|atg17|dAtg17|fip200	3R	Dmel_CG1347	20250705
627.236	435.187	349.908	208.484	27.8315	114.741	FBgn0037387	293.898	-1.23561	0.690515	0.000234265	0.00226744	Down	40728	CG1213	protein-coding	uncharacterized protein	CT30783|Dmel\CG1213	3R	Dmel_CG1213	20250705
6027.42	5542.43	5123.55	4096.01	3445.63	3575.27	FBgn0037442	4635.05	-0.504552	0.13039	7.98e-06	0.000132797	Down	40791	gzl	protein-coding	godzilla E3 ubiquitin protein ligase	CG10277|Dmel\CG10277|godzilla|godzilla[CG10277]	3R	Dmel_CG10277	20250705
5758.44	4598	4395.22	2982.34	3342.43	3195.76	FBgn0037536	4045.37	-0.535005	0.144267	1.11e-05	0.000178875	Down	40945	CG2698	protein-coding	uncharacterized protein	Dmel\CG2698	3R	Dmel_CG2698	20250705
1388.44	1331.71	1679.58	1210.53	786.457	926.797	FBgn0037551	1220.59	-0.399896	0.198967	0.00702095	0.0345529	Down	40961	Arl8	protein-coding	ADP ribosylation factor-like 8	BcDNA:LD29185|CG7891|Dmel\CG7891|Gie|Q9VHV5|arl8	3R	Dmel_CG7891	20250807
107144	114344	100722	99759	79515.9	87270.1	FBgn0037607	98125.8	-0.238653	0.100018	0.00998131	0.045463	Down	41027	CG8036	protein-coding	uncharacterized protein	Dmel\CG8036|Transk|anon-WO0118547.344	3R	Dmel_CG8036	20250817
447.381	606.475	618.373	115.881	202.684	144.272	FBgn0037635	355.845	-1.61371	0.397087	1.37e-07	3.74e-06	Down	41057	CG9837	protein-coding	uncharacterized protein	Dmel\CG9837	3R	Dmel_CG9837	20250807
11515.4	12433.2	10702.9	9289.85	9043.87	8699.96	FBgn0037659	10280.9	-0.313943	0.101455	0.000786132	0.0061353	Down	41090	Kdm2	protein-coding	Lysine demethylase 2	CG11033|Dmel\CG11033|FBXL19|JHDM1|KDM2|dKDM2|dKdm2|dRAF1|dkdm2|kdm2	3R	Dmel_CG11033	20250807
1820.01	1231.07	709.871	623.406	670.933	515.229	FBgn0037678	928.42	-0.70946	0.321137	0.000465175	0.00397744	Down	41111	CG16749	protein-coding	uncharacterized protein	Dmel\CG16749|SP91	3R	Dmel_CG16749	20250807
14386.2	9928.11	9484.58	7849.01	7195.73	7298.47	FBgn0037705	9357.01	-0.49298	0.147852	6.88e-05	0.000810898	Down	41145	mura	protein-coding	murashka	CG9381|CG9382|Dmel\CG9381|Mura	3R	Dmel_CG9381	20250705
1090.97	1025.2	1014.62	691.271	688.886	358.735	FBgn0037712	811.612	-0.544113	0.269564	0.00207692	0.0132493	Down	41154	CG16789	protein-coding	uncharacterized protein	Dmel\CG16789	3R	Dmel_CG16789	20250705
408.727	521.446	388.248	305.299	199.099	119.201	FBgn0037722	323.67	-0.527244	0.366409	0.00689991	0.0340395	Down	41165	CG8319	protein-coding	uncharacterized protein	Dmel\CG8319	3R	Dmel_CG8319	20250705
8096.4	4887.46	7374.96	4527.67	2998.98	2722.46	FBgn0037724	5101.32	-0.841612	0.217164	9.22e-07	2.08e-05	Down	41169	Fst	protein-coding	Frost	CG9434|Dmel\CG9434|frost|fst	3R	Dmel_CG9434	20250705
1781.68	1718.05	1520.95	1274.89	1300.37	993.97	FBgn0037780	1431.65	-0.353579	0.169998	0.00917162	0.0424429	Down	41230	ohgt	protein-coding	ohgata	CG3925|Crbn|Dmel\CG3925	3R	Dmel_CG3925	20250705
174106	173412	176111	156580	148602	145142	FBgn0037874	162325	-0.198716	0.0807222	0.00973783	0.0445815	Down	41341	Tctp	protein-coding	Translationally controlled tumor protein	CG4800|Dmel\CG4800|TCTP|dTCTP	3R	Dmel_CG4800	20250705
3855.25	4055.75	4278.14	1819.12	2585.64	2551.73	FBgn0037878	3190.94	-0.699052	0.171216	6.13e-07	1.45e-05	Down	41346	CG6693	protein-coding	uncharacterized protein	Dmel\CG6693	3R	Dmel_CG6693	20250724
81201.4	66792.2	72746.3	62693.3	63402.4	57903.6	FBgn0037899	67456.5	-0.231617	0.0956976	0.00944046	0.0433909	Down	41372	RpL24-like	protein-coding	Ribosomal protein L24-like	CG6764|Dmel\CG6764|Rpl24-like	3R	Dmel_CG6764	20250807
463.869	502.941	472.002	196.088	173.21	97.8149	FBgn0037974	317.654	-1.26242	0.433854	1.09e-05	0.000176917	Down	41453	CG12224	protein-coding	uncharacterized protein	Dmel\CG12224	3R	Dmel_CG12224	20250724
26520	21399.7	22362.3	15788.6	13096.2	11607.4	FBgn0037989	18462.4	-0.725373	0.136127	1.02e-09	4.74e-08	Down	41469	ATP8B	protein-coding	ATPase 8B	CG14741|DmCG14741|Dmel\CG14741|atp8b|dATP8B	3R	Dmel_CG14741	20250807
2927.34	3156.33	2384.9	2340.19	2072.93	1587.33	FBgn0038056	2411.5	-0.36321	0.166825	0.00680018	0.0336087	Down	41541	CG5961	protein-coding	uncharacterized protein	Dmel\CG5961|FBXO9	3R	Dmel_CG5961	20250705
823.389	506.783	469.294	180.69	143.442	162.836	FBgn0038063	381.072	-1.6694	0.384438	4.33e-08	1.31e-06	Down	41549	Octbeta2R	protein-coding	Octopamine beta2 receptor	CG18553|CG33976|CG6989|DmCG6989|DmOctbeta2R|Dm_3R:45121|Dmel\CG33976|OCTbeta2R|OctB2R|OctBeta2|Octb2R|Octbeta-like|Octbeta2r|anon-WO0170980.184|anon-WO0170980.185|octb2R|octbeta2R|octbeta2r	3R	Dmel_CG33976	20250807
409.971	606.696	196.696	139.246	89.5965	46.9282	FBgn0038074	248.189	-1.57442	0.646273	3.04e-05	0.000413338	Down	41561	Gnmt	protein-coding	Glycine N-methyltransferase	CG6188|Dmel\CG6188|gnmt	3R	Dmel_CG6188	20250705
509.023	588.815	531.022	316.49	267.24	188.71	FBgn0038098	400.217	-0.689727	0.336516	0.000771662	0.00604021	Down	41589	CG7381	protein-coding	uncharacterized protein	CT22687|Dmel\CG7381	3R	Dmel_CG7381	20250705
3689.23	2944.34	3123.75	2034.78	2079.95	1740.63	FBgn0038100	2602.11	-0.626785	0.162359	2.59e-06	5.08e-05	Down	41591	Paip2	protein-coding	polyA-binding protein interacting protein 2	CG12358|Dmel\CG12358|PAIP2|dPaip2|paip2	3R	Dmel_CG12358	20250705
463.365	480.217	211.018	135.26	26.7385	12.0327	FBgn0038135	221.439	-1.89524	0.866901	4.56e-05	0.000573594	Down	41634	CG8773	protein-coding	uncharacterized protein	Dmel\CG8773	3R	Dmel_CG8773	20250724
5073.84	2000.28	3122.2	1015.68	659.365	525.174	FBgn0038147	2066.09	-1.80818	0.570483	3.55e-06	6.66e-05	Down	41648	CCHa2	protein-coding	CCHamide-2	BcDNA:RE10132|CCH2|CCH2a|CCHamid2|CCM|CCha2|CG14375|Ccha2|Dm-CCHa2|Dmel\CG14375|ccha2	3R	Dmel_CG14375	20250807
124.367	101.259	104.994	19.8764	39.6431	18.7555	FBgn0038170	68.1492	-0.737115	0.70781	0.00356368	0.02032	Down	41676	CG14367	protein-coding	uncharacterized protein	Dmel\CG14367	3R	Dmel_CG14367	20250705
9628.14	7674.27	6954.25	5286.48	6015.98	5775.41	FBgn0038197	6889.09	-0.420415	0.132779	0.000253152	0.00241578	Down	41709	foxo	protein-coding	forkhead box
2458.29	1925.83	1812.07	1333.07	1149.94	1068.69	FBgn0038237	1624.65	-0.648731	0.198384	2.27e-05	0.000324092	Down	41760	Pde6	protein-coding	Phosphodiesterase 6	CG8279|DmPDE5/6|DmPDE6|Dmel\CG8279|PDE5/6|PDE6	3R	Dmel_CG8279	20250705
5379.77	4738.2	5941.68	2478.58	2455.19	1680.36	FBgn0038243	3778.96	-1.20183	0.173461	3.82e-14	4.04e-12	Down	41766	CG8066	protein-coding	uncharacterized protein	Dmel\CG8066	3R	Dmel_CG8066	20250705
3329.55	1755.17	1316.38	636.492	335.663	732.809	FBgn0038257	1351.01	-1.73578	0.349653	2.49e-09	1.07e-07	Down	41786	smp-30	protein-coding	Senescence marker protein-30	CG7390|CT22723|Dca|Dmel\CG7390|Smp-30	3R	Dmel_CG7390	20250705
313.768	595.037	617.015	358.223	216.434	119.072	FBgn0038260	369.925	-0.521909	0.386591	0.00802961	0.0385611	Down	41789	CG14855	protein-coding	uncharacterized protein	Dmel\CG14855	3R	Dmel_CG14855	20250705
2850.31	3257.84	4417.84	2461.29	2691.31	2020.22	FBgn0038292	2949.8	-0.410621	0.171891	0.00267219	0.0161842	Down	41822	CG3987	protein-coding	uncharacterized protein	Dmel\CG3987|anon-WO0140519.215	3R	Dmel_CG3987	20250705
8531.85	7156.97	6386.6	6106.82	5480.07	5085.52	FBgn0038325	6457.97	-0.330782	0.127887	0.00320994	0.0187817	Down	41868	Atg4b	protein-coding	Autophagy-related 4b	APG4|ATG4|AUT2|Atg4|CG6194|DmAtg4-like|Dmel\CG6194|atg4|atg4b	3R	Dmel_CG6194	20250705
13964.9	11557.8	11624.7	9373.23	9152.69	8344.39	FBgn0038326	10669.6	-0.405779	0.112438	6.09e-05	0.000732027	Down	41869	Hibch	protein-coding	3-hydroxyisobutyryl-CoA hydrolase	CG5044|CT16187|Dmel\CG5044|HIBCH	3R	Dmel_CG5044	20250807
1010.65	1322.24	1358.43	501.757	292.298	457.62	FBgn0038330	823.832	-1.40156	0.285907	3.47e-09	1.43e-07	Down	41875	CG14868	protein-coding	uncharacterized protein	Dmel\CG14868	3R	Dmel_CG14868	20250705
1176.86	722.752	991.15	553.332	306.923	365.388	FBgn0038381	686.068	-0.940466	0.334002	3.19e-05	0.000431396	Down	41931	EndoU	protein-coding	Endoribonuclease U-specific	CG3303|Dmel\CG3303|dendoU	3R	Dmel_CG3303	20250705
40098.6	39407.8	39150	30870.6	32603.2	32217.2	FBgn0038391	35724.6	-0.283008	0.0836708	0.000354758	0.00319328	Down	41945	GATAe	protein-coding	GATAe	CG10278|CG10278-PA|Dmel\CG10278|dGATA-E|dGATAe	3R	Dmel_CG10278	20250807
377.006	68.4144	188.97	55.0479	38.8178	0	FBgn0038404	121.376	-0.856762	0.919195	0.00244229	0.0150266	Down	41963	CG8925	protein-coding	uncharacterized protein	Dmel\CG8925	3R	Dmel_CG8925	20250705
446.287	733.443	1014.1	242.814	121.563	52.1976	FBgn0038416	435.068	-2.08016	0.515568	2.44e-07	6.29e-06	Down	41979	CG17930	protein-coding	uncharacterized protein	Dmel\CG17930	3R	Dmel_CG17930	20250705
1143.07	2093.06	1782.94	1327.92	589.478	897.499	FBgn0038466	1305.66	-0.512541	0.273827	0.00361376	0.0205563	Down	42050	CG8907	protein-coding	uncharacterized protein	Dmel\CG8907|LP01469p	3R	Dmel_CG8907	20250705
5871.92	4461.87	6259.04	4017.53	3087.32	2722.03	FBgn0038484	4403.29	-0.624911	0.178762	1.15e-05	0.000184211	Down	42072	CG5246	protein-coding	uncharacterized protein	BcDNA:LP06628|Dmel\CG5246|SP96	3R	Dmel_CG5246	20250807
2046.64	2075	1809.37	1547.29	1564.51	1039.48	FBgn0038488	1680.38	-0.36187	0.177731	0.00935549	0.0431221	Down	42076	m-cup	protein-coding	mann-cup	CG11896|Dmel\CG11896	3R	Dmel_CG11896	20250705
932.897	715.363	813.134	514.952	427.793	433.232	FBgn0038498	639.562	-0.58236	0.252528	0.0007742	0.00604804	Down	42086	beat-IIa	protein-coding	beaten path IIa	BcDNA:RE17794|Beat-IIa|CG14334|CG14335|CT33965|Dmel\CG14334|beat IIa	3R	Dmel_CG14334	20250807
543.444	571.066	422.689	163.006	156.86	93.4317	FBgn0038541	325.083	-1.64031	0.410382	1.81e-07	4.8e-06	Down	42135	TyrRII	protein-coding	Tyramine receptor II	CG16766|DmCG16766|Dmel\CG16766|TAR3|TyRII|TyrR3|TyrRIII|anon-WO0170980.124|anon-WO0170980.125|tyrRII	3R	Dmel_CG16766	20250705
3334.54	4564.36	3111.65	1803.42	864.07	1458.95	FBgn0038603	2522.83	-1.27755	0.247732	1.27e-09	5.71e-08	Down	42203	PKD	protein-coding	Protein Kinase D	150131_at|CG7125|Dmel\CG7125|PKCm|dPKD|pkd	3R	Dmel_CG7125	20250705
224.082	92.9962	84.7505	33.3749	44.8454	17.3864	FBgn0038652	82.9058	-0.720296	0.7011	0.00386054	0.0215682	Down	42257	CG7720	protein-coding	uncharacterized protein	BcDNA:RH05973|Dmel\CG7720|ORE-8|dSLC5A1	3R	Dmel_CG7720	20250705
115.686	115.028	80.9903	25.1513	13.0188	0	FBgn0038653	58.3125	-0.888778	0.989623	0.00217372	0.0137697	Down	42258	Octalpha2R	protein-coding	alpha2-adrenergic-like octopamine receptor	CG18208|DmOctalpha2R|Dmel\CG18208|Octalpha	3R	Dmel_CG18208	20250705
239.008	144	153.308	81.6177	24.0919	48.4186	FBgn0038658	115.074	-0.712895	0.618938	0.00351851	0.0201553	Down	42264	CG14292	protein-coding	uncharacterized protein	Dmel\CG14292	3R	Dmel_CG14292	20250705
103.919	173.015	279.804	25.269	56.0448	58.8767	FBgn0038680	116.155	-0.932164	0.709791	0.00127058	0.00898568	Down	42293	Cyp12a5	protein-coding	Cytochrome P450 12a5	12a5|CG11821|CYP12A5|CYP12a5|Cyp12A5|Dmel\CG11821	3R	Dmel_CG11821	20250705
1116.7	909.693	739.63	482.89	511.268	156.583	FBgn0038681	652.794	-0.778539	0.404747	0.000668819	0.00533744	Down	42294	Cyp12a4	protein-coding	Cytochrome P450 12a4	12a4|CG6042|CYP12A4|Cyp12A4|Dmel\CG6042|P450|Rst(Luf)|cyp12a4	3R	Dmel_CG6042	20250705
2014.3	2530.79	1873.6	1216.36	824.604	1399.71	FBgn0038725	1643.23	-0.707092	0.233636	3.88e-05	0.000507158	Down	42345	CG6184	protein-coding	uncharacterized protein	Dmel\CG6184	3R	Dmel_CG6184	20250705
781.669	736.688	478.264	259.639	92.4135	29.7163	FBgn0038740	396.398	-1.89547	0.643858	6.95e-06	0.000117328	Down	42362	Mrp5	protein-coding	Multidrug resistance protein 5	CG4562|CT14766|DmCG4562|Dme_CG4562|Dmel\CG4562|dMRP5	3R	Dmel_CG4562	20250807
20774.4	17830.6	18294.8	13845.6	13350.6	12189.6	FBgn0038745	16047.6	-0.475269	0.105721	7.18e-07	1.68e-05	Down	42369	ClpX	protein-coding	Caseinolytic protease chaperone subunit	CG4538|Clpx|Dmel\CG4538	3R	Dmel_CG4538	20250817
1755.56	1317.67	1482.21	1012.29	857.207	913.611	FBgn0038755	1223.09	-0.538837	0.197995	0.000332893	0.0030474	Down	42380	Hs6st	protein-coding	Heparan sulfate 6-O-sulfotransferase	CG11683|CG17188|CG18533|CG4451|DmHs6st|Dmel\CG4451|HS6ST|dHS6ST|hs6st	3R	Dmel_CG4451	20250705
176.252	69.4232	161.529	32.4878	11.2091	58.875	FBgn0038799	84.9626	-0.583418	0.644108	0.00777113	0.0375858	Down	42426	MFS9	protein-coding	Major Facilitator Superfamily Transporter 9	CG4288|Dmel\CG4288	3R	Dmel_CG4288	20250705
1125.89	1075.13	473.958	284.327	208.643	53.5344	FBgn0038845	536.914	-1.94293	0.534	8.5e-07	1.93e-05	Down	42482	Alp5	protein-coding	Alkaline phosphatase 5	CG10827|Dmel\CG10827	3R	Dmel_CG10827	20250807
4378.83	4063.84	3553	2907.81	3302.77	2494.53	FBgn0039055	3450.13	-0.365816	0.142342	0.00250986	0.0153727	Down	42734	Rassf	protein-coding	Ras association family member	CG4656|Dmel\CG4656|RASSF|dRASSF|dRASSF1|dRassF|dRassf|dmRASSF|rassf	3R	Dmel_CG4656	20250807
1526.23	1095.64	1260.41	835.737	968.254	551.338	FBgn0039085	1039.6	-0.468721	0.234271	0.00391234	0.0217639	Down	42774	Ugt303B3	protein-coding	UDP-glycosyltransferase family 303 member B3	CG10170|Dmel\CG10170|UGT303B3	3R	Dmel_CG10170	20250705
436.819	404.479	389.654	101.418	46.4928	182.627	FBgn0039098	260.248	-1.3545	0.592783	5.64e-05	0.000687488	Down	42787	GILT3	protein-coding	Gamma-interferon-inducible lysosomal thiol reductase 3	CG13822|Dmel\CG13822|GILT|GILT-3	3R	Dmel_CG13822	20250705
7355.04	7378.87	6716.13	3188.03	3539.66	3023.39	FBgn0039109	5200.19	-1.09391	0.123901	1.7e-20	3.46e-18	Down	42801	CG10365	protein-coding	uncharacterized protein	Chac1|Dmel\CG10365|anon-WO0118547.386	3R	Dmel_CG10365	20250807
1087.15	599.849	466.299	305.569	227.742	432.643	FBgn0039114	519.875	-0.675575	0.378832	0.00151534	0.0104268	Down	42810	Lsd-1	protein-coding	Lipid storage droplet-1	CG10374|DmPLIN1|Dmel\CG10374|LSD-1|LSD1|LSDP1|Lsd1|Lsdp1|PLIN1|Plin1|dLSD1|dPlin1|dmPLIN1|lsd-1|lsd1|plin1	3R	Dmel_CG10374	20250807
7731.1	8822	7084.01	6526.13	4373.79	5548.42	FBgn0039141	6680.91	-0.420667	0.145338	0.000598683	0.00486355	Down	42846	spas	protein-coding	spastin	CG5977|D-spastin|Dmel\CG5977|Dspastin|SPAS|SPAST|Spas|Spastin	3R	Dmel_CG5977	20250807
459.321	508.98	488.232	292.199	238.908	149.761	FBgn0039165	356.234	-0.645642	0.356247	0.00168802	0.0113934	Down	42877	CG6204	protein-coding	uncharacterized protein	Dmel\CG6204|GH20028p	3R	Dmel_CG6204	20250705
2089.59	1504.79	1358.41	1285.12	1037.26	1007.6	FBgn0039188	1380.46	-0.389379	0.194798	0.00789573	0.0380303	Down	42905	Golgin84	protein-coding	Golgin-84	CG17785|Dmel\CG17785|g84	3R	Dmel_CG17785	20250705
10075.1	10634.7	8224.44	5912.49	5000.85	3828.56	FBgn0039209	7279.35	-0.886047	0.166347	8.57e-10	4.03e-08	Down	42930	REPTOR	protein-coding	Repressed by TOR	CG13624|DM23|DM24|Dmel\CG13624|Reptor|anon-WO0153538.65|reptor	3R	Dmel_CG13624	20250705
4598.46	4901.33	4560.27	3035.14	3454.34	3612.91	FBgn0039226	4027.08	-0.402763	0.124045	0.0002286	0.00222584	Down	42953	Ude	protein-coding	Uracil-DNA degrading factor	CG18410|Dmel\CG18410|UDE	3R	Dmel_CG18410	20250705
1490.06	1553.16	1178.68	1011.45	866.99	646.065	FBgn0039249	1124.4	-0.521277	0.22365	0.00115489	0.00832664	Down	42981	CG11168	protein-coding	uncharacterized protein	Dmel\CG11168	3R	Dmel_CG11168	20250705
2531.57	2695.52	2443.63	1749.37	1569.31	1568.35	FBgn0039350	2092.96	-0.54396	0.152296	1.72e-05	0.000259971	Down	43093	jigr1	protein-coding	jing interacting gene regulatory 1	CG17383|Dmel\CG17383|JIGR-1|JIGR1|bs29f05.y1|son	3R	Dmel_CG17383	20250705
2434.9	2207.4	2395.46	1565.61	1447.39	1586.93	FBgn0039430	1939.61	-0.504851	0.15215	6.47e-05	0.000770803	Down	43196	CG5455	protein-coding	uncharacterized protein	CT17296|Dmel\CG5455	3R	Dmel_CG5455	20250705
4786.42	3999.22	3929.7	2312.36	2656.98	2231.38	FBgn0039431	3319.34	-0.732645	0.153859	2.06e-08	6.68e-07	Down	43197	plum	protein-coding	plum	CG6490|CT20213|Dmel\CG6490|Plum	3R	Dmel_CG6490	20250705
7111.92	8279.61	7789.18	3563.67	2397.41	3843.21	FBgn0039464	5497.5	-1.16751	0.168649	4.48e-14	4.67e-12	Down	43240	CG6330	protein-coding	uncharacterized protein	Dmel\CG6330	3R	Dmel_CG6330	20250807
5181.33	4998.25	5257.7	3953.96	4065.08	4343.1	FBgn0039467	4633.24	-0.273067	0.110134	0.00642158	0.0321474	Down	43243	CG14253	protein-coding	uncharacterized protein	Dmel\CG14253	3R	Dmel_CG14253	20250705
169.097	178.446	50.3169	16.2397	38.8051	28.0918	FBgn0039470	80.1661	-0.848707	0.787994	0.00229245	0.0143432	Down	43246	CG6296	protein-coding	uncharacterized protein	DmelL7|Dmel\CG6296	3R	Dmel_CG6296	20250807
361.877	60.6807	102.297	28.0141	0	37.5207	FBgn0039472	98.3982	-0.867714	0.982509	0.00232927	0.0145067	Down	43248	CG17192	protein-coding	uncharacterized protein	DmelL5|Dmel\CG17192	3R	Dmel_CG17192	20250730
5053.2	744.522	5476.54	270.248	228.338	60.3113	FBgn0039474	1972.19	-3.13689	1.15344	4.95e-06	8.92e-05	Down	43250	CG6283	protein-coding	uncharacterized protein	DmelL3|Dmel\CG6283	3R	Dmel_CG6283	20250705
2692.79	1173.78	2359.82	148.228	43.9445	1.34024	FBgn0039475	1069.98	-1.80779	1.73027	0.000211027	0.00208973	Down	43251	CG6277	protein-coding	uncharacterized protein	DmelL2|Dmel\CG6277	3R	Dmel_CG6277	20250807
28758.8	33694.2	27311.7	26454.8	21442.1	21435	FBgn0039492	26516.1	-0.317022	0.112914	0.00189	0.0123571	Down	43271	CG6051	protein-coding	uncharacterized protein	Dmel\CG6051|blr2	3R	Dmel_CG6051	20250705
18705.1	17727.9	14645	14150.7	11474.1	11985.2	FBgn0039507	14781.3	-0.374222	0.119197	0.000423616	0.00369901	Down	43291	mrt	protein-coding	martik	CG3361|Dmel\CG3361	3R	Dmel_CG3361	20250705
366.348	237.309	311.057	199.539	61.3361	106.166	FBgn0039530	213.626	-0.55001	0.445993	0.00758134	0.0368651	Down	43317	Tusp	protein-coding	tusp	CG5586|DMG2-MB6.chr3R.24.043|Dmel\CG5586|TUSP	3R	Dmel_CG5586	20250705
13156.2	10236.3	8271.34	6002.62	6154.15	5953.53	FBgn0039590	8295.69	-0.711548	0.158394	8.59e-08	2.46e-06	Down	43387	CG10011	protein-coding	uncharacterized protein	Dmel\CG10011	3R	Dmel_CG10011	20250705
326.254	480.48	296.424	64.1643	45.6702	105.866	FBgn0039629	219.81	-2.05558	0.511459	2.51e-07	6.42e-06	Down	43431	CG11842	protein-coding	uncharacterized protein	Dmel\CG11842|SP68	3R	Dmel_CG11842	20250807
952.204	1069.47	813.16	624.922	653.79	521.435	FBgn0039631	772.497	-0.432854	0.216287	0.00532491	0.0276786	Down	43433	Sirt7	protein-coding	Sirtuin 7	CG11305|D.mel5|Dmel\CG11305|SIRT7|dSIRT7|dmSRT409	3R	Dmel_CG11305	20250724
10981.1	9713.75	7581.87	7142.6	5226.24	4768.13	FBgn0039633	7568.95	-0.597548	0.171422	1.48e-05	0.000226614	Down	43435	Bicra	protein-coding	BRD4 interacting chromatin remodeling complex associated protein	CG11873|Dmel\CG11873|anon-WO0140519.162	3R	Dmel_CG11873	20250807
606.565	664.016	383.968	246.397	104.948	138.054	FBgn0039640	357.325	-1.37082	0.478661	1.07e-05	0.000174699	Down	43444	superdeath	protein-coding	Suppressor of ER stress-induced death	CG14516|Dmel\CG14516	3R	Dmel_CG14516	20250724
287.139	73.8372	98.0149	36.9599	7.76381	62.8174	FBgn0039645	94.422	-0.55799	0.658384	0.00892628	0.0415901	Down	43451	CG11898	protein-coding	uncharacterized protein	DmCG11898|Dme_CG11898|Dmel\CG11898	3R	Dmel_CG11898	20250724
191.398	334.041	279.945	80.2072	102.668	90.8577	FBgn0039688	179.853	-0.916723	0.520207	0.000553937	0.00455459	Down	43501	Kul	protein-coding	Kuzbanian-like	ADAM10|CG1964|CT3146|Dmel\CG1964|kul	3R	Dmel_CG1964	20250807
2962.98	2672.55	2394.2	1697.02	2060.62	1066.71	FBgn0039714	2142.35	-0.532079	0.215073	0.000720301	0.00569801	Down	43533	Zip99C	protein-coding	Zinc/iron regulated transporter-related protein 99C	CG7816|Dmel\CG7816|ZIP13|ZIP99C|Zip13|cg7816|dZIP13|dZip13|dZip99C	3R	Dmel_CG7816	20250807
1520.2	1486.52	1482.24	1126.99	960.069	799.546	FBgn0039738	1229.26	-0.466899	0.190002	0.0013305	0.00932837	Down	43563	Mgat2	protein-coding	Mannosyl (alpha-1
265.862	349.448	218.927	108.258	60.365	97.6465	FBgn0039768	183.418	-1.00759	0.549389	0.000355027	0.00319328	Down	43612	CG15533	protein-coding	uncharacterized protein	Dmel\CG15533|aSMase	3R	Dmel_CG15533	20250705
202.71	309.892	370.76	66.7613	73.2994	103	FBgn0039769	187.737	-1.34557	0.570993	4.71e-05	0.000592222	Down	43613	CG15534	protein-coding	uncharacterized protein	Dmel\CG15534|aSMase|alphaSmase	3R	Dmel_CG15534	20250705
19716.6	6734.55	4495.08	1297.16	1324.78	154.26	FBgn0039777	5620.4	-1.39281	1.23	0.000524968	0.00438731	Down	43621	Jon99Fii	protein-coding	Jonah 99Fii	CG2229|Dmel\CG2229|Jon99F|Jon99FII|Jon99fii|SP135	3R	Dmel_CG2229	20250705
4020.81	1196.77	1025.7	331.94	470.325	179.726	FBgn0039778	1204.21	-1.51766	0.9526	0.000232246	0.00225595	Down	43622	Jon99Fi	protein-coding	Jonah 99Fi	CG18030|Dmel\CG18030|Jon99F|SP181|SPH181	3R	Dmel_CG18030	20250705
3878.16	2508.53	2606.23	2110.56	1986.33	2161.69	FBgn0039809	2541.92	-0.385394	0.169168	0.00441176	0.0239924	Down	43661	CG15547	protein-coding	uncharacterized protein	Dmel\CG15547	3R	Dmel_CG15547	20250705
9253.43	9050	7161.83	7174.63	5981.68	6011.89	FBgn0039831	7438.91	-0.336833	0.126437	0.00246759	0.015148	Down	43694	CG12054	protein-coding	uncharacterized protein	Dmel\CG12054	3R	Dmel_CG12054	20250807
1646.88	1025.32	966.316	896.654	732.712	652.046	FBgn0039848	986.654	-0.419161	0.231127	0.00870059	0.0408436	Down	43712	Loxl1	protein-coding	Lysyl oxidase-like 1	CG11335|DmLOXL-1|DmLOXL1|Dmel\CG11335|Dmloxl-1|LOX|Lox|dmlox-1|lox	3R	Dmel_CG11335	20250730
1848.15	1517	1334.63	807.967	588.13	760.253	FBgn0039883	1142.69	-0.969012	0.235201	2.68e-07	6.81e-06	Down	43758	RhoGAP100F	protein-coding	Rho GTPase activating protein at 100F	1976|CG1976|DSyd|DSyd-1|DSyd1|Dmel\CG1976|Dsyd-1|RHOGAP100F|Syd-1|Syd1|dSyd-1|dsyd-1|syd-1|syd1	3R	Dmel_CG1976	20250807
6783.69	7371.06	6030.68	5025.13	3867.14	4876.09	FBgn0040071	5658.97	-0.461606	0.136448	7.98e-05	0.000915881	Down	53562	tara	protein-coding	taranis	5472|CG6889|Dmel\CG6889|EP(3)3463|SN3-1|TARA|Tara|anon-WO0257455.25|l(3)03881|l(3)j1C5|l(3)jlC5	3R	Dmel_CG6889	20250807
766.967	627.466	623.271	338.256	314.781	102.98	FBgn0040079	462.287	-0.900973	0.45	0.000338523	0.0030823	Down	34957	pkaap	protein-coding	pkaap	BG:DS02740.4|CG4132|DS02740.4|Dmel\CG4132	2L	Dmel_CG4132	20250730
1219.45	829.31	889.354	536.523	609.364	695.184	FBgn0040252	796.531	-0.434506	0.226393	0.00620955	0.031259	Down	53503	Ugt303A1	protein-coding	UDP-glycosyltransferase family 303 member A1	AC 006491H|CG4772|Dmel\CG4772|UGT303A1|Ugt86Dh	3R	Dmel_CG4772	20250705
5856.61	6440.94	5642.33	4884.19	3765.63	4283.83	FBgn0040259	5145.59	-0.392677	0.128392	0.000467363	0.00399196	Down	53510	Ugt302C1	protein-coding	UDP-glycosyltransferase family 302 member C1	AC 006491A|BEST:GM04645|CG18578|Dmel\CG18578|GM04645|UGT302C1|Ugt86Da|ugt86Da	3R	Dmel_CG18578	20250705
10908	10880.7	10595.6	9544.54	8024.33	7292.02	FBgn0040319	9540.87	-0.323433	0.114368	0.00169712	0.0114259	Down	53581	Gclc	protein-coding	Glutamate-cysteine ligase catalytic subunit	2259|CG2259|DmGCLC|DmGCS|DmGCSh|Dmel\CG2259|GCL|GCLC|GCLc|GCSh|GclC|Gcs|Gcsh|gclC|gclc|mTOR	X	Dmel_CG2259	20250807
425.944	229.469	156.21	140.837	118.968	57.561	FBgn0040342	188.165	-0.510505	0.453268	0.0107441	0.0480532	Down	53540	CG3706	protein-coding	uncharacterized protein	Dmel\CG3706|EG:BAC7A4.20|EG:BACR7A4.20|ESTS:99F6T	X	Dmel_CG3706	20250705
476.486	108.391	68.7765	63.3511	10.3342	69.7879	FBgn0040349	132.854	-0.657267	0.716485	0.00539569	0.0279751	Down	31046	CG3699	protein-coding	uncharacterized protein	CT12411|DECR2|Dmel\CG3699|EG:BACR7A4.14	X	Dmel_CG3699	20250730
14018.1	10749.5	10800.5	9397.67	10432.8	8099.4	FBgn0040360	10583	-0.282714	0.126274	0.0111612	0.0494732	Down	31064	CG14626	protein-coding	uncharacterized protein	Dmel\CG14626|EG:BACR42I17.6	X	Dmel_CG14626	20250705
60467.2	57987.4	69568.3	51449.3	47448	39140.4	FBgn0040364	54343.4	-0.384439	0.113409	0.000164641	0.00169428	Down	31060	CG11378	protein-coding	uncharacterized protein	Dmel\CG11378|EG:BACR42I17.2	X	Dmel_CG11378	20250705
1600.07	1727.71	1486.63	1062.18	1107.56	664.188	FBgn0040397	1274.72	-0.548945	0.22415	0.000673818	0.00537207	Down	31056	CG3655	protein-coding	uncharacterized protein	Dmel\CG3655|EG:103E12.3|RE126B2	X	Dmel_CG3655	20250705
798.469	689.034	626.59	395.769	421.905	506.681	FBgn0040507	573.075	-0.415024	0.234355	0.00974862	0.0446058	Down	38284	ACXD	protein-coding	Adenylyl cyclase X D	AC|CG5712|DACXD|Dmel\CG5712	3L	Dmel_CG5712	20250807
2930.6	3006.59	1999.38	962.147	494.239	393.748	FBgn0040752	1631.12	-1.99475	0.290752	6.5e-14	6.61e-12	Down	50225	Prosap	protein-coding	prosap	BcDNA:GH23107|CG13354|CG30483|CG8122|D-ProSAP|Dmel\CG30483|ProSAP|Shank|anon-WO0118547.149|prosap|shank3	2R	Dmel_CG30483	20250705
333.025	146.986	250.782	59.2905	59.3649	44.4942	FBgn0040763	148.99	-1.60827	0.650408	2.7e-05	0.000374113	Down	50236	CG18336	protein-coding	uncharacterized protein	CG13212|Dmel\CG18336	2R	Dmel_CG18336	20250807
12525.6	13345.9	13066.4	10916.8	10423	9108.74	FBgn0040777	11564.4	-0.309215	0.103327	0.00112839	0.00820095	Down	50250	CG14767	protein-coding	uncharacterized protein	CG8575|Dmel\CG14767|dmCG14767	2R	Dmel_CG14767	20250705
7272.31	5184.1	6189.18	3324.74	3247.11	4359.14	FBgn0040837	4929.43	-0.658804	0.168184	1.61e-06	3.36e-05	Down	50310	CG8620	protein-coding	uncharacterized protein	Dmel\CG8620	3L	Dmel_CG8620	20250605
7136.03	4076.84	5183.26	3174.95	3642.73	3375.51	FBgn0040942	4431.55	-0.542218	0.17958	0.000125973	0.00134394	Down	50416	CG12643	protein-coding	uncharacterized protein	Dmel\CG12643	X	Dmel_CG12643	20250730
31937.1	28491.1	22338	20861.8	18246.7	16827	FBgn0041092	23117	-0.480829	0.131836	2.47e-05	0.000347966	Down	34242	tai	protein-coding	taiman	58/2|CG13109|CG18494|DAIB1|DmTai|DmTaiman|Dmel\CG13109|EP(2)2630|NEST:bs13g05|TAI|Tai|Taiman|bs13g05.y1|l(2)01351|l(2)k05802|l(2)k05809	2L	Dmel_CG13109	20250705
7647.95	6417.87	5895.25	4721.73	3321.33	4532.11	FBgn0041094	5422.71	-0.553329	0.15884	2.2e-05	0.000317428	Down	39270	scyl	protein-coding	scylla	7590|CG7590|Dmel\CG7590|Scyl|Scylla|anon-WO0118547.215|scy	3L	Dmel_CG7590	20250730
7502.01	8633.89	6986.61	6754.57	5862.45	5542.34	FBgn0041096	6880.31	-0.288372	0.120208	0.00719853	0.0352352	Down	39368	rols	protein-coding	rolling pebbles	ANTS|Ants|CG12277|CG17155|CG32096|CG5679|Dmel\CG32096|Rol/Ants|Rols|Rols6|Rols7|anon-WO0257455.19|ants|ants/rols|l(3)08232|l(3)68Fd|l(3)j2A6|rols7|rols\ants	3L	Dmel_CG32096	20250807
15006.6	11485	11657.5	7476.18	8237.65	8043.47	FBgn0041156	10317.7	-0.608969	0.129976	6.87e-08	2.01e-06	Down	38884	exex	protein-coding	extra-extra	CG8254|DHB9|Dmel\CG8254|Exex|HB9|Hb9|dHB9|dHb9|dhb9|hb9	3L	Dmel_CG8254	20250705
37922.7	45024	38958.9	40837.5	25916.6	26292	FBgn0041184	35825.3	-0.305224	0.138737	0.0104252	0.0469365	Down	35085	Socs36E	protein-coding	Suppressor of cytokine signaling at 36E	CG15154|Dmel\CG15154|SCOS36E|SOCS|SOCS36|SOCS36E|SocS36E|Socs|Socs36|Socs36e|anon-EST:Liang-2.2|clone 2.2|dSOCS|dmSocs36E|socs36E|socs36e|socs60E1	2L	Dmel_CG15154	20250807
24722.7	30182.7	22681.8	21181.5	16698.5	17790.9	FBgn0041582	22209.7	-0.404722	0.123691	0.00020602	0.00204762	Down	37864	tamo	protein-coding	tamo	60B|CG4057|Dmel\CG4057	2R	Dmel_CG4057	20250705
2566.9	2605.74	2246.01	1935.23	1511.99	1772.11	FBgn0041585	2106.33	-0.393352	0.15385	0.00203055	0.0130045	Down	37040	Orai	protein-coding	orai	BcDNA:LD03241|CG11430|CRACM1|DOrai|Dmel\CG11430|ORAI|ORAI1|Olf186-F|Orai1|dOrai|dOrai1|dorai|l(2)k11505|olf186-F|orai	2R	Dmel_CG11430	20250705
6059.93	4402.44	3779.08	2482.99	2718.93	2518.34	FBgn0041604	3660.28	-0.767526	0.182923	2.77e-07	7.01e-06	Down	39596	dlp	protein-coding	dally-like	CG17703|CG32146|CG5031|CT16138|D-gpcB|DLP|Dally-like|Dlp|Dly|Dmel\CG32146|dly	3L	Dmel_CG32146	20250817
526.324	506.642	493.505	236.025	271.252	364.004	FBgn0041605	399.625	-0.454883	0.279735	0.00894291	0.0416211	Down	64877	cpx	protein-coding	complexin	BcDNA:GH27718|BcDNA:HL04936|BcDNA:RH26459|BcDNA:RH31085|CG32490|CPX|Cpx|DmCpx|Dmel\CG32490|dmCplx	3R	Dmel_CG32490	20250807
1363.98	1305.78	1316.19	618.005	734.713	852.108	FBgn0041629	1031.8	-0.676485	0.219861	3.84e-05	0.000503697	Down	31808	Hexo2	protein-coding	Hexosaminidase 2	CG1787|DmHex2|Dmel\CG1787|HEX 2|HEX2|HEXO2	X	Dmel_CG1787	20250730
18743.3	21467.7	14955.8	9441.67	4516.14	10396.3	FBgn0041707	13253.5	-0.721386	0.378969	0.000919613	0.00696339	Down	40644	7B2	protein-coding	7B2	CG1168|Dmel\CG1168|FBgn0040073|d7B2	3R	Dmel_CG1168	20250705
5408.49	6948.49	5319.51	3244.9	3126.38	2928.02	FBgn0042085	4495.96	-0.855356	0.148113	6.6e-11	3.84e-09	Down	35560	Bap170	protein-coding	Brahma associated protein 170kD	BAP 170|BAP170|BcDNA:GH12174|CG3274|Dmel\CG3274|bap170|hfl	2R	Dmel_CG3274	20250705
24547.4	24282.5	23013.5	20451.3	17887.7	17634.4	FBgn0042102	21302.8	-0.319863	0.09653	0.000358967	0.0032216	Down	59141	CG18745	protein-coding	uncharacterized protein	Dmel\CG18745	3R	Dmel_CG18745	20250705
2448.75	2694.57	3653.52	1510.69	1890.05	2003.25	FBgn0042105	2366.81	-0.546022	0.189446	0.000190164	0.00190632	Down	59144	CG18748	protein-coding	uncharacterized protein	CR18748|Dmel\CG18748	3R	Dmel_CG18748	20250705
6723.95	7042.33	5984.55	5185.53	4676.47	4163.11	FBgn0042135	5629.32	-0.416705	0.125511	0.000155754	0.00161508	Down	59173	Gdap2	protein-coding	Gdap2	CG12040|CG18812|CG18813|Dmel\CG18812	2R	Dmel_CG18812	20250705
607.109	750.165	574.68	176.826	74.1621	303.646	FBgn0043005	414.431	-1.363	0.520775	2.23e-05	0.00031924	Down	117368	prt	protein-coding	portabella	CG10251|Dmel\CG10251	3R	Dmel_CG10251	20250705
556.885	630.957	340.442	228.806	223.974	93.8758	FBgn0043470	345.823	-0.931111	0.47724	0.000343732	0.00311475	Down	36214	lambdaTry	protein-coding	lambdaTry	CG12350|Dmel\CG12350|LambdaTry|SP76	2R	Dmel_CG12350	20250705
677.268	470.22	550.335	294.85	340.256	77.7896	FBgn0043471	401.786	-0.585334	0.423108	0.0050975	0.026822	Down	36215	kappaTry	protein-coding	kappaTry	CG12388|Dmel\CG12388|KappaTry|SPH109	2R	Dmel_CG12388	20250705
13166.6	5890.32	5398.21	2498.06	610.363	647.432	FBgn0043575	4701.84	-1.34911	0.982565	0.000448469	0.0038671	Down	35862	PGRP-SC2	protein-coding	Peptidoglycan recognition protein SC2	CG14745|CG14745 PGRP|Dmel\CG14745|PCRP-SC2|PGRP SC|PGRP-SC|pgrp-sc|pgrp-sc2	2R	Dmel_CG14745	20250807
237.494	161.008	247.064	82.1989	37.0611	2.67877	FBgn0043783	127.918	-0.907788	0.841046	0.00189265	0.0123645	Down	40406	CG32444	protein-coding	uncharacterized protein	BcDNA:GH08902|CG12562|CG14576|CT3430|Dmel\CG32444|aldose 1-epi	3L	Dmel_CG32444	20250705
433.807	434.469	622.976	38.9694	58.8854	52.1483	FBgn0043841	273.542	-3.12758	0.389387	2.79e-17	4.37e-15	Down	34652	vir-1	protein-coding	virus-induced RNA 1	BEST:GH02216|CG15493|CG31764|CG5453|Dmel\CG31764|Vir-1|Vir1|vir1	2L	Dmel_CG31764	20250807
599.377	545.361	405.879	72.3247	17.299	56.297	FBgn0043854	282.756	-3.13838	0.474502	8.36e-13	7.4e-11	Down	33890	slam	protein-coding	slow as molasses	CG9506|Dmel\CG9506|Slam|wdo	2L	Dmel_CG9506	20250807
5813.72	5696.75	5442.13	3809.75	3879.95	4377.77	FBgn0045842	4836.68	-0.423199	0.117516	5.3e-05	0.000654145	Down	34894	yuri	protein-coding	yuri gagarin	BG:DS05639.1|BG:DS07851.11|CG11860|CG12635|CG31732|Dmel\CG31732|Yuri	2L	Dmel_CG31732	20250807
2235.66	2120.33	1804.6	1509.55	1579.98	1462.36	FBgn0046225	1785.41	-0.331429	0.150704	0.00849291	0.0401698	Down	41376	CG17230	protein-coding	uncharacterized protein	BcDNA:GH24095|CG5286|Dmel\CG17230	3R	Dmel_CG17230	20250705
47419.7	44907.8	36044.3	31902.3	26397.4	26203.2	FBgn0050015	35479.1	-0.529989	0.12391	1.06e-06	2.35e-05	Down	36147	CG30015	protein-coding	uncharacterized protein	CG7699|CG7701|Dmel\CG30015|anon-EST:Posey2	2R	Dmel_CG30015	20250705
4027.35	3141.23	3017.48	2745.73	2585.82	1848.03	FBgn0050020	2894.27	-0.370649	0.166692	0.00572542	0.0293297	Down	36156	CG30020	protein-coding	uncharacterized protein	BEST:LD40262|CG12941|CG18353|Dmel\CG30020|p190	2R	Dmel_CG30020	20250705
524.504	428.779	457.331	244.403	310.493	81.5665	FBgn0050049	341.179	-0.511669	0.390118	0.00901198	0.0418946	Down	246416	CG30049	protein-coding	uncharacterized protein	CG30049-PA|Dmel\CG30049	2R	Dmel_CG30049	20250705
1802.01	1616.74	1320.1	769.299	759.258	1353.31	FBgn0050089	1270.12	-0.468741	0.234514	0.0039284	0.0218274	Down	36736	CG30089	protein-coding	uncharacterized protein	CG12305|CG12966|CG12967|Dmel\CG30089	2R	Dmel_CG30089	20250605
7425.54	8747.44	7432.6	7112.74	5430.44	5354.65	FBgn0050372	6917.23	-0.323399	0.129995	0.00443307	0.0240728	Down	35783	Asap	protein-coding	ArfGAP with SH3 domain
4641.29	4539.71	3256.33	3293.88	2976.9	2531.54	FBgn0050389	3539.94	-0.380653	0.156446	0.00314727	0.0185643	Down	37410	CG30389	protein-coding	uncharacterized protein	BcDNA:AT02070|CG10518|CG4126|Dmel\CG30389	2R	Dmel_CG30389	20250705
1543.64	1605.47	1645.26	1090.76	835.636	922.158	FBgn0050414	1273.82	-0.593723	0.194438	7.29e-05	0.000851749	Down	37705	CG30414	protein-coding	uncharacterized protein	CG3487|Dmel\CG30414|FBgn0050414|SP62	2R	Dmel_CG30414	20250705
2153.3	1844.12	2143.81	1721.67	1416.07	1307.73	FBgn0050421	1764.45	-0.344571	0.160473	0.00855656	0.0403734	Down	37954	Usp15-31	protein-coding	Ubiquitin specific protease 15/31	CG30421|CG3872|CG9189|DUSP31|Dmel\CG30421|Q9W117|USP43|Usp15|Usp31	2R	Dmel_CG30421	20250807
33248.1	29448.2	22699.1	22242.5	19814.5	23388.3	FBgn0050460	25140.1	-0.316138	0.124121	0.00399709	0.0221185	Down	36924	CG30460	protein-coding	uncharacterized protein	CG15607|CG15608|Dmel\CG30460|anon-WO0140519.237	2R	Dmel_CG30460	20250705
286.838	299.211	407.239	191.123	65.4253	165.225	FBgn0050503	235.844	-0.537302	0.420489	0.00785719	0.037912	Down	246656	CG30503	protein-coding	uncharacterized protein	BcDNA:RH50933|CG1672|Dmel\CG30503	2R	Dmel_CG30503	20250705
1458.5	1054.78	1269.31	526.489	702.21	505.776	FBgn0051054	919.511	-0.93682	0.256602	1.84e-06	3.77e-05	Down	12798280	CR31054	pseudo	pseudo	CG31054|Dmel\CR31054|Dmel_CG31054	3R	Dmel_CR31054	20250423
2430.16	2673.15	2857.81	1854.1	1528.57	2257.94	FBgn0051075	2266.96	-0.371867	0.162539	0.00487033	0.0258438	Down	43244	CG31075	protein-coding	uncharacterized protein	150697_at|CG6309|CT19744|Dmel\CG31075|GH20910p	3R	Dmel_CG31075	20250730
2151.29	1762.61	1730.01	672.131	455.032	465.49	FBgn0051183	1206.09	-1.74627	0.230133	1.3e-16	1.92e-14	Down	41927	CG31183	protein-coding	uncharacterized protein	CG11846|CG4224|Dmel\CG31183|DrGC-2|FBgn0038379|GYC|Gyc89A	3R	Dmel_CG31183	20250807
10457	11463	10311	9031.26	8595.55	8780.09	FBgn0051211	9772.97	-0.252521	0.0979461	0.00550396	0.0284278	Down	41443	CG31211	protein-coding	uncharacterized protein	CG14732|CG18546|Dmel\CG31211|anon-WO03070958.3|cDNA	3R	Dmel_CG31211	20250705
7646.7	8110.5	6075.53	5464.2	4582.08	4074.84	FBgn0051224	5992.31	-0.524257	0.149318	2.64e-05	0.000368316	Down	42237	CG31224	protein-coding	uncharacterized protein	CG17796|CG7696|Dmel\CG31224|l(3)c00083	3R	Dmel_CG31224	20250705
1156.93	1115.37	468.818	475.249	182.851	101.617	FBgn0051233	583.473	-1.31545	0.571152	5.68e-05	0.000690854	Down	42557	CG31233	protein-coding	uncharacterized protein	CG5839|Dmel\CG31233|anon-WO0140519.125|anon-WO0140519.65	3R	Dmel_CG31233	20250724
280.737	152.681	193.786	34.3477	65.6298	62.261	FBgn0051313	131.574	-1.1547	0.677657	0.000333012	0.0030474	Down	318677	CG31313	protein-coding	uncharacterized protein	BcDNA:RH02566|Dmel\CG31313	3R	Dmel_CG31313	20250807
2598.1	3869.29	2911.42	1982.49	1371.95	2024.28	FBgn0051324	2459.59	-0.634081	0.206937	5.24e-05	0.000650097	Down	43177	Cipc	protein-coding	Clock interacting protein circadian	BcDNA:RH68619|CG14555|CG14557|CG31324|Dmel\CG31324	3R	Dmel_CG31324	20250807
1475.21	1165.78	1034.37	453.663	387.412	315.523	FBgn0051431	805.327	-1.54118	0.266574	2.41e-11	1.61e-09	Down	326138	CG31431	protein-coding	uncharacterized protein	CG13414|CT32770|Dmel\CG31431	3R	Dmel_CG31431	20250705
7750.79	6059.13	5299.8	4073.61	4610.27	5555.72	FBgn0051632	5558.22	-0.325505	0.147447	0.0087418	0.0409191	Down	33957	sens-2	protein-coding	senseless-2	CG11243|CG17373|CG31632|D.m Sens-2|Dmel\CG31632|Sens-2|sens2	2L	Dmel_CG31632	20250705
18384.4	16601.3	11699.3	9771.05	8103.43	7152.65	FBgn0051635	11952	-0.803122	0.169095	1.81e-08	5.98e-07	Down	33928	CG31635	protein-coding	uncharacterized protein	BcDNA:GM03875|CG13768|CG13769|CT33252|Dmel\CG31635	2L	Dmel_CG31635	20250807
389.907	227.185	296.285	121.37	151.371	165.707	FBgn0051708	225.304	-0.493243	0.363773	0.00977211	0.0446882	Down	34231	DIP-zeta	protein-coding	Dpr-interacting protein zeta	31708|CG13103|CG13104|CG13105|CG31708|CT32337|CT32338|DIPzeta|Dmel\CG31708	2L	Dmel_CG31708	20250705
254.658	255.405	218.044	153.367	87.0979	68.219	FBgn0051849	172.798	-0.508039	0.418623	0.0101929	0.0461924	Down	318981	Mgat3	protein-coding	beta-1
6609.1	5219.51	4331.06	3152.96	2563.33	2948.26	FBgn0052062	4137.37	-0.795455	0.175343	5.24e-08	1.57e-06	Down	39198	Rbfox1	protein-coding	RNA-binding Fox protein 1	A2BP1|A2bp1|BcDNA:GM06073|CG14155|CG18441|CG32062|Dmel\CG32062|Rbox1|cg18441|dA2BP1|rbfox1	3L	Dmel_CG32062	20250807
3312.41	2322.71	3086.05	262.066	270.581	207.7	FBgn0052207	1576.92	-3.50158	0.2043	8.55e-68	1.39e-64	Down	10178801	hpRNA:CR32207	ncRNA	hairpin RNA:CR32207	BcDNA:LD41276|CG32207|CR32207|Dmel\CR32207|Dmel_CG32207|esi-4.1|hp-CR32207	3L	Dmel_CR32207	20250705
38319.2	26151.8	22854.9	12716.3	12957.8	11186.1	FBgn0052264	20697.7	-1.17756	0.159387	1.57e-15	2.09e-13	Down	38438	CG32264	protein-coding	uncharacterized protein	CG10857|CG10860|CG12604|CG14978|Dmel\CG32264	3L	Dmel_CG32264	20250705
4636.5	4382.29	3714.17	3635.85	2920.06	2899.96	FBgn0052296	3698.14	-0.339912	0.138912	0.00432375	0.023621	Down	38338	Mrtf	protein-coding	Myocardin-related transcription factor	CG12188|CG14951|CG32296|DMRTF|Dmel\CG32296|MAL-D|MRTF|Mal-D|dMRTF|dMrtf|mal|mal-d	3L	Dmel_CG32296	20250807
2780.02	3081.82	2471.45	1552.03	1305.3	1211.61	FBgn0052311	2067.04	-0.938252	0.178569	1.29e-09	5.76e-08	Down	2769001	zormin	protein-coding	zormin	BcDNA:GH09541|CG11850|CG11952|CG11953|CG1282|CG32307|CG32309|CG32310|CG32311|CG33484|CG5699|CT36990|Dmel\CG33484|Zormin	3L	Dmel_CG33484	20250705
28124.2	30935.6	22830.2	21110.2	15902.7	16241	FBgn0052369	22524	-0.531662	0.137772	6.26e-06	0.000108619	Down	38873	CG32369	protein-coding	uncharacterized protein	CG13684|CG7388|Dmel\CG32369	3L	Dmel_CG32369	20250705
835.715	361.62	773.905	337.749	180.153	57.5793	FBgn0052483	424.454	-1.07207	0.600453	0.000334077	0.00304864	Down	318050	CG32483	protein-coding	uncharacterized protein	Dmel\CG32483	3L	Dmel_CG32483	20250705
39001.9	36815.7	36350	22849	21420.2	22187.9	FBgn0052495	29770.8	-0.721032	0.0928997	7.32e-17	1.12e-14	Down	318053	Gss2	protein-coding	Glutathione synthetase 2	32495|CG32495|Dmel\CG32495|GS|gss	X	Dmel_CG32495	20250705
19315	15408.6	16469.6	10464	9912.69	8432.89	FBgn0052521	13333.8	-0.769229	0.129169	2.25e-11	1.51e-09	Down	33098	Mnr	protein-coding	Membrane-bound Notch regulator	CG1726|CG1735|CG32521|Dmel\CG32521|mnr	X	Dmel_CG32521	20250705
27237.6	28919.6	24903.9	23767.5	20953.4	18163.8	FBgn0052626	23991	-0.313396	0.110568	0.00178978	0.0118349	Down	32352	AMPdeam	protein-coding	AMP deaminase	AMP deam|CG11058|CG11065|CG15762|CG32626|Dmel\CG32626	X	Dmel_CG32626	20250807
14061.6	11251	10599.8	9801.33	8309.58	8268.3	FBgn0052666	10381.9	-0.371179	0.124884	0.000743599	0.0058709	Down	32097	Drak	protein-coding	Death-associated protein kinase related	CG11713|CG1760|CG32666|DRak|Dmel\CG32666|EP(X)1452|EP1452|drak	X	Dmel_CG32666	20250705
10273	9518.78	9495.49	6857.97	7553.33	6512.21	FBgn0052672	8368.46	-0.427593	0.108062	1.25e-05	0.000196915	Down	32001	Atg8a	protein-coding	Autophagy-related 8a	ATG8|ATG8/LC3|ATG8A|ATG8a|Atg-8a|Atg8|Atg8/LC3|Atg8A|Atg8alpha|BcDNA:LD05816|CG1534|CG32672|DmAtg8a|Dmel\CG32672|DrAtg8a|LC3|LC3/Atg8|agt8a|atg8|atg8A|atg8a|dAtg8|dAtg8a	X	Dmel_CG32672	20250817
7007.56	6266.99	6592.77	4669.63	5117.73	4811.49	FBgn0052675	5744.36	-0.385873	0.110814	0.00011669	0.00125847	Down	326232	Tango5	protein-coding	Transport and Golgi organization 5	CG1534|CG32675|Dmel\CG32675|TANGO5|vmp1	X	Dmel_CG32675	20250705
25782.4	22359	21744.5	19815.2	19897.8	17774.2	FBgn0052685	21228.9	-0.245551	0.100427	0.00823357	0.0392856	Down	31942	ZAP3	protein-coding	ZAP3	CG12646|CG12647|CG2971|CG32685|Dmel\CG32685|Zap3	X	Dmel_CG32685	20250724
858.659	483.115	558.815	322.037	188.864	121.711	FBgn0052687	422.2	-1.14412	0.467605	5.29e-05	0.000654062	Down	31980	CG32687	protein-coding	uncharacterized protein	BcDNA:RH29237|CG2143|CG2892|CT6984|CT7080|Cg32687|Dmel\CG32687	X	Dmel_CG32687	20250705
2633.58	2903.19	1934.98	1614.75	1417.58	1442.83	FBgn0052702	1991.15	-0.587365	0.189854	6.68e-05	0.000789992	Down	326235	Cubn	protein-coding	Cubilin	CG2996|CG32702|CT7882|Dmel\CG32702|cubilin|dCubn|tok-like	X	Dmel_CG32702	20250705
750.806	562.98	601.125	369.956	38.8027	231.457	FBgn0052823	425.854	-0.73312	0.544531	0.002481	0.0152073	Down	318231	Sdic3	protein-coding	Sperm-specific dynein intermediate chain 3	CG32823|Dmel\CG32823|Sdic|Sdic:CG32823	X	Dmel_CG32823	20250705
224.04	80.2201	92.7079	25.2476	6.90037	32.0859	FBgn0052843	76.867	-1.17211	0.955804	0.000795558	0.00618607	Down	36475	Dh31-R	protein-coding	Diuretic hormone 31 Receptor	CG17043|CG17415|CG32843|DH31|DH31-R|DH31-R1|DH31R|Dh31-R1|Dh31R|Dh31r|DmeCG32843|Dmel\CG32843|anon-WO0170980.136|anon-WO0170980.137|dh31-R1	2R	Dmel_CG32843	20250807
584.344	326.151	201.307	214.159	172.61	73.2727	FBgn0053080	261.974	-0.500754	0.428399	0.0111266	0.0493842	Down	31491	CG33080	protein-coding	uncharacterized protein	CG15774|CG15775|CG3141|Dmel\CG33080	X	Dmel_CG33080	20250705
4865.26	4556.6	3424.76	2995.29	2508.02	2236.41	FBgn0053087	3431.06	-0.601694	0.17487	1.69e-05	0.000256672	Down	35799	LRP1	protein-coding	LDL receptor protein 1	CG30368|CG33087|CG8706|CT9297|Dm CG33087|Dmel\CG33087|LRP-1|Lrp1|dmLRP1|lrp1	2R	Dmel_CG33087	20250807
612.024	878.307	661.807	458.002	325.919	366.309	FBgn0053126	550.395	-0.584903	0.284624	0.00143234	0.00994011	Down	33324	NLaz	protein-coding	Neural Lazarillo	BcDNA:RE67583|CG16933|CG33126|CT33980|DNLaz|Dmel\CG33126|Nlaz|nlaz	2L	Dmel_CG33126	20250730
814.512	395.068	507.751	299.205	236.182	205.831	FBgn0053181	409.758	-0.76066	0.3842	0.000637727	0.00512955	Down	318916	CG33181	protein-coding	uncharacterized protein	CG1521|CG32714|Dmel\CG33181	X	Dmel_CG33181	20250807
4579.12	3622.53	2943.93	2469.69	2096.06	2213.84	FBgn0053182	2987.53	-0.580709	0.178196	3.94e-05	0.000511194	Down	318918	Kdm4B	protein-coding	Lysine demethylase 4B	CG33182|CG4037|Dmel\CG33182|KDM4B|Kdm4b|dJMJD2(2)|dKDM4B|dKdm4B|kdm4b	2R	Dmel_CG33182	20250705
2574.02	2253.89	1792.72	969.08	1128.84	923.098	FBgn0053207	1606.94	-1.01546	0.203184	4.71e-09	1.88e-07	Down	41899	pxb	protein-coding	pxb	BcDNA:RE16319|CG14873|CG14874|CG33207|CG33207/Pxb|Dmel\CG33207|Pxb	3R	Dmel_CG33207	20250705
4046.63	3357.26	2860.24	2360.1	2062.91	1685.47	FBgn0053229	2728.77	-0.606836	0.184503	2.86e-05	0.000392768	Down	2768996	CG33229	protein-coding	uncharacterized protein	CG16971|CG32492|Dmel\CG33229	3L	Dmel_CG33229	20250705
472.974	506.291	246.53	235.477	55.5782	55.5453	FBgn0053513	262.066	-0.937885	0.641934	0.000958219	0.00720878	Down	31107	Nmdar2	protein-coding	NMDA receptor 2	79G8T|CG14793|CG14794|CG33513|CT34603|DmelNmdar2|Dmel\CG33513|DrNR2|EG:80H7.7|ESTS:79G8T|NMDA-R2|NMDAR|NMDAR2|NR2|NmdaR2|anon-sts34|dNR2|dnmdar-II|dsNR2|nmdar2|nr2	X	Dmel_CG33513	20250705
1471.06	1807.4	1485.94	1310.95	1110.85	815.278	FBgn0053523	1333.58	-0.375086	0.193728	0.0101859	0.0461914	Down	38668	CG33523	protein-coding	uncharacterized protein	BcDNA:GH09028|CG10727|CG10977|CG32410|Dmel\CG33523|Vap-33B|dVAP-B	3L	Dmel_CG33523	20250705
1465.17	1432.29	1193.07	804.712	480.111	590.926	FBgn0053547	994.382	-0.929152	0.262477	2.83e-06	5.52e-05	Down	42150	Rim	protein-coding	Rab3 interacting molecule	CG33547|CG7301|CG7305|CG7321|DRIM|DmRIM|Dmel\CG33547|RIM|UNC-10/RIM|dm-Rim|rim|rim-1	3R	Dmel_CG33547	20250807
569.132	730.05	961.67	212.706	110.428	144.318	FBgn0053556	454.717	-2.11944	0.360662	4.73e-11	2.85e-09	Down	3346238	form3	protein-coding	formin 3	CG14824|CG18138|CG32384|CG33556|CG8633|Dmel\CG33556|Form3|Formin3|INF2|ah1644|form|formin/DIA-like	3L	Dmel_CG33556	20250807
7577.33	7485.99	6703.36	5334.38	5649.4	6230.9	FBgn0053558	6496.9	-0.287809	0.111567	0.00444973	0.0241431	Down	2768716	mim	protein-coding	missing-in-metastasis	CG33352|CG33558|CG9469|Dm_2R:10851|Dmel\CG33558|MIM|Mim|anon-EST:fe1E4|dmim	2R	Dmel_CG33558	20250724
6062.86	4912.42	6145.44	3825.58	4138.59	2963.74	FBgn0062928	4674.77	-0.536531	0.15536	2.9e-05	0.000396839	Down	3771790	hpRNA:CR33940	ncRNA	hairpin RNA:CR33940	BcDNA:RH57193|CR33940|Dmel\CR33940|esi-4.1|hp-pncr009|pncr009|pncr009:3L	3L	Dmel_CR33940	20250705
10662.8	12363	9269.43	7525.05	6265.26	6264.07	FBgn0063485	8724.94	-0.604031	0.137733	3.04e-07	7.6e-06	Down	39864	Lasp	protein-coding	lasp	CG3849|Dmel\CG3849|anon-73Bd|cDNA B|lasp	3L	Dmel_CG3849	20250817
51649.9	43617.2	46398.9	35990.3	39989.5	39577.6	FBgn0064225	42870.6	-0.25989	0.0956895	0.00355758	0.02032	Down	3355124	RpL5	protein-coding	Ribosomal protein L5	CG17489|Dmel\CG17489|E-2d|L18|L5|M(2)40B|RPL5|Rp L5|Rpl5|dRPL5|yip6	2L	Dmel_CG17489	20250817
4212.85	3805.96	3617.31	3025.4	3104.94	2932.29	FBgn0067783	3449.79	-0.297358	0.121957	0.00611264	0.0308973	Down	42429	DPCoAC	protein-coding	Dephosphocoenzyme A carrier	CG4241|Dmel\CG4241|att|att-ORFA|dPCoAC	3R	Dmel_CG4241	20250705
1520.55	1434.97	1366.69	1049.76	858.169	990.833	FBgn0082585	1203.5	-0.425811	0.177228	0.00224131	0.0140774	Down	246397	sprt	protein-coding	sprite	CG30023|CG9026|Dmel\CG30023	2R	Dmel_CG30023	20250705
2743.57	3097.49	2530.44	2073.23	1884.2	1291.73	FBgn0085390	2270.11	-0.510647	0.188728	0.000446571	0.0038613	Down	35738	Dgk	protein-coding	Diacyl glycerol kinase	CG12820|CG1535|CG18654|CG34361|DAGK|DGK|DGKb|Dmel\CG34361|Dmel_CG12820|Dmel_CG18654|dDGK|dgk	2R	Dmel_CG34361	20250705
16377.9	14211.6	12432.6	6293.44	5713.47	6841.32	FBgn0085405	10311.7	-1.14529	0.12943	1.24e-20	2.59e-18	Down	42638	CG34376	protein-coding	uncharacterized protein	CG13845|CG13846|CG13851|CG31160|Dmel\CG34376|Dmel_CG13845|Dmel_CG31160	3R	Dmel_CG34376	20250705
4846.81	3076.36	3731.44	2550.54	1640.04	2311.62	FBgn0085415	3026.13	-0.677653	0.209965	2.22e-05	0.00031924	Down	5740303	CG34386	protein-coding	uncharacterized protein	CG14496|CG14497|Dmel\CG34386|Dmel_CG14496|Dmel_CG14497	2R	Dmel_CG34386	20250705
15643.5	16470.7	15987.4	8698.18	6929.12	7209.42	FBgn0085423	11823.1	-1.03532	0.116736	1.24e-20	2.59e-18	Down	33552	GramD1B	protein-coding	GRAM domain containing 1B	BcDNA:RE58243|CG15411|CG3304|CG34394|Dmel\CG34394|Dmel_CG15411|Dmel_CG3304	2L	Dmel_CG34394	20250705
38257	29771.2	25484.9	14655.8	14870.5	12113.9	FBgn0085430	22525.5	-1.11024	0.143673	1.48e-16	2.15e-14	Down	50356	Dora	protein-coding	Dorado	CG15037|CG17757|CG32542|CG34401|CG7307|CG7317|Dmel\CG34401|Dmel_CG17757|Dmel_CG32542|Zswim8|dora|pelado|pldo	X	Dmel_CG34401	20250807
31585.6	23887.9	21956.2	19398.8	19599.5	19232.9	FBgn0085436	22610.2	-0.343682	0.12133	0.0014324	0.00994011	Down	5740252	Not1	protein-coding	Not1	CG1874|CG1884|CG34407|Dmel\CG34407|Dmel_CG1874|Dmel_CG1884|NOT|NOT1|anon-EST:Liang-1.29|anon-WO0118547.221|clone 1.29|not1	2R	Dmel_CG34407	20250807
16127.6	13996	11355.1	7791.53	6183.08	6021.72	FBgn0085443	10245.8	-0.986653	0.149775	5.07e-13	4.64e-11	Down	31987	spri	protein-coding	sprint	CG12638|CG15297|CG15298|CG15299|CG15300|CG15301|CG32674|CG32680|CG33175|CG34414|Dmel\CG34414|Dmel_CG32680|Dmel_CG33175|Rin1|Spri|anon-WO03040301.275	X	Dmel_CG34414	20250705
1179.82	1205.55	1043.16	837.136	571.759	772.472	FBgn0085446	934.984	-0.443657	0.211305	0.0039143	0.0217639	Down	31591	CG34417	protein-coding	uncharacterized protein	BcDNA:GH23906|CG3950|CG3960|Dmel\CG34417|Dmel_CG3950|Dmel_CG3960	X	Dmel_CG34417	20250807
5495.96	4298.21	3903.99	2793.76	2455.47	2539.41	FBgn0085450	3581.13	-0.71323	0.164648	1.83e-07	4.83e-06	Down	5740414	Snoo	protein-coding	Sno oncogene	CG34421|CG7093|CG7233|Dmel\CG34421|Dmel_CG7093|Dmel_CG7233|DskiL|Sno|SnoA|SnoI|SnoN|SnoN2|dSki|dSno|dSnoN|dsno|dsnoN|l(2)SH1402|l(2)SH2 1402|snoN|snoo	2L	Dmel_CG34421	20250705
206.082	251.988	325.102	72.3297	59.9993	169.264	FBgn0085452	180.794	-0.562751	0.468761	0.00723353	0.0353852	Down	5740313	CG34423	protein-coding	uncharacterized protein	CG11079|Dmel\CG34423|Dmel_CG11079|anon-WO0118547.139	2R	Dmel_CG34423	20250807
2890.76	2156.44	2532.88	1618.74	1673.01	1948.51	FBgn0085453	2136.72	-0.409227	0.160419	0.0017793	0.0117944	Down	37699	Mthfs	protein-coding	Methenyltetrahydrofolate synthetase	CG11079|CG34424|Dmel\CG34424|MTHF|anon-WO0118547.139	2R	Dmel_CG34424	20250705
2016.62	1732.24	2064.88	873.691	945.945	1048.42	FBgn0086251	1446.97	-0.910399	0.190839	1.5e-08	5.11e-07	Down	35380	del	protein-coding	deadlock	CG9252|DEL|Del|Dmel\CG9252	2L	Dmel_CG9252	20250807
73515.6	77893.6	72593.9	62977.6	51877.4	51371.4	FBgn0086346	65038.3	-0.381964	0.10098	3.87e-05	0.000506497	Down	43330	ALiX	protein-coding	ALG-2 interacting protein X	AIP1|ALIX|Aip1|AliX|Alix|CG12876|DAIP1|Dmel\CG12876|Snf7|alix	3R	Dmel_CG12876	20250705
32236.4	33346.9	28295	21207.1	15417	14805.4	FBgn0086347	24218	-0.798731	0.14201	1.59e-10	8.71e-09	Down	34445	Myo31DF	protein-coding	Myosin 31DF	CG7438|Dm IA|DmIA|Dmel\CG7438|DroMIA|IA|MYOIA|Mhc1|Myo-IA|Myo1A|Myo1D|Myo1a|MyoIA|MyoID|mhc1|myo1D|myo31DF|myoID|souther	2L	Dmel_CG7438	20250705
48985.2	47787	51394.6	38068.1	38979.7	37179.4	FBgn0086355	43732.3	-0.343062	0.0850456	1.9e-05	0.000280543	Down	43582	Tpi	protein-coding	Triose phosphate isomerase	CG2171|Dmel\CG2171|ND14|TPI|TPIS|sgk|tpi|wstd	3R	Dmel_CG2171	20250807
10097.1	10342.9	8782.51	7728.41	7885.12	6259.31	FBgn0086358	8515.88	-0.350886	0.120143	0.00103505	0.00768035	Down	37216	Tab2	protein-coding	TAK1-associated binding protein 2	7417|CG7417|Dmel\CG7417|ORF1|TAB|TAB2|cg7417|dTAB2|dTab2|galere|tab-2|tab2	2R	Dmel_CG7417	20250705
10398.9	10795.9	10437	8682.84	8826.21	8297.09	FBgn0086384	9572.98	-0.260001	0.0950193	0.00334825	0.0194261	Down	32979	Mer	protein-coding	Merlin	BG01543|CG14228|D-Mer|Dmel\CG14228|Dmerlin|EMR2|Emr2|MER|NF2|mer	X	Dmel_CG14228	20250807
4579.49	4412.4	4023.58	3021.48	3257.03	2851.52	FBgn0086450	3690.92	-0.432217	0.127023	0.000100112	0.00110123	Down	31858	su(r)	protein-coding	suppressor of rudimentary	CG2194|Dmel\CG2194|Dreg-3|Pyd1|Reg-3|Su(r)|pyd1	X	Dmel_CG2194	20250705
18498.4	22322.3	20671	18549.6	14889.7	15631.2	FBgn0086656	18427	-0.277035	0.110356	0.00576338	0.0294871	Down	35933	shrb	protein-coding	shrub	CG8055|CHMP4C|DmSNF2|Dmel\CG8055|Dvps32|ESCRT|ESCRT-III|Shrb|Shrub|Snf7|Snf7/Vps32|Vps32|anon-WO0118547.180|vps32|vps32/snf7	2R	Dmel_CG8055	20250807
43910.5	43552.2	41949.4	31618.7	27371.6	32089.8	FBgn0086676	36748.7	-0.460287	0.0967329	2.41e-07	6.22e-06	Down	45380	spin	protein-coding	spinster	25/11|CG8428|Dmel\CG8428|Spin|bnch|l(2)10403|l(2)W5|l(2)k02511|l(2)k09905|l(2R)W5	2R	Dmel_CG8428	20250807
10157	10843.3	7736.92	7792.86	5703.83	6352.26	FBgn0086686	8097.69	-0.430764	0.145669	0.000447875	0.00386607	Down	41776	l(3)L1231	protein-coding	lethal (3) L1231	BEST:LD14744|CG7832|Dmel\CG7832|LD14744	3R	Dmel_CG7832	20250807
7144.05	7690.74	5313.25	4958.04	3800.27	4643.92	FBgn0086690	5591.71	-0.474516	0.154203	0.000198517	0.0019803	Down	3772382	Plp	protein-coding	Pericentrin-like protein	AKAP450|CG13459|CG18648|CG33957|CG6735|CP309|Cp309|D-PLP|D-Plp|DPLP|DPlp|Dmel\CG33957|Dplp|PACT|PCNT|PLP|Pact|cp309|d-plp|dPLP|dplp|l(3)s2172|pPlp|plp	3L	Dmel_CG33957	20250807
45969.9	44097.4	43058	36235.4	30701.4	31800.7	FBgn0086706	38643.8	-0.387355	0.095811	1.28e-05	0.000200757	Down	39027	pix	protein-coding	pixie	ABCE1|BEST:GH18088|CG5651|DmCG5651|Dmel\CG5651|E3-c|Pix	3L	Dmel_CG5651	20250705
852.333	715.652	618.507	490.597	310.461	425.978	FBgn0086906	568.921	-0.51561	0.273	0.00340924	0.0196261	Down	44013	sls	protein-coding	sallimus	0020/01|CG18242|CG18245|CG18857|CG1915|CT41299|D-Titin|D-titin|Dmel\CG1915|KZ|Ket|Kettin|MCP|SLS|Sls|TITIN|Titin|anon-CREST|d-titin|ket|kettin|l(3)62Ca|l(3)Ca|l(3)S002001|l(3)dre8|l(3)j1D7|l(3)rL182|sal|sam|sls/kettin|titin	3L	Dmel_CG1915	20250807
37940.4	41236	36950.8	33649	30550.1	31814.3	FBgn0087013	35356.8	-0.245652	0.0902916	0.00377988	0.0212195	Down	40581	Karybeta3	protein-coding	Karyopherin beta 3	CG1059|Dmel\CG1059|Imp beta3|Karbeta3|Kary-beta3|karybeta3|l(3)82CDd|l(3)j3A4|l(3)j7E8	3R	Dmel_CG1059	20250705
2264.76	2790.46	2485.07	1612.2	1498.75	1796.67	FBgn0250785	2074.65	-0.49917	0.160647	0.000141017	0.00148305	Down	35343	vari	protein-coding	varicose	38E.21|CG9326|Dmel\CG9326|Vari|l(2)03953|l(2)03953b|l(2)38EFa|szar	2L	Dmel_CG9326	20250705
49045.3	50410.7	45853.8	33614.7	28306.2	29967.3	FBgn0250906	39533	-0.613658	0.1024	4.45e-11	2.72e-09	Down	33461	Pgk	protein-coding	Phosphoglycerate kinase	169C9S|CG3127|Dmel\CG3127|ESTS:169C9S|PGK|anon-sts18|l(2)23AB3|l(2)23Ac|pgk|pgk1	2L	Dmel_CG3127	20250705
1561.62	1270.18	897.899	802.514	801.371	488.785	FBgn0259108	970.395	-0.537161	0.265128	0.00214884	0.0136333	Down	5740544	futsch	protein-coding	futsch	22C10|22C10/FUTSCH|22C20|22c10|CG14772|CG3064|CG34387|Dmel\CG34387|Dmel_CG14772|Dmel_CG3064|EG:49E4.1|FUTSCH|Futch|Futsch|MAP-1b|MAP-IB|MAP1B|MAb22C10|Mab 22C10|Mab22C10|Mab22c10|Map-1B|Map1B|Olk|lincRNA.936|mAb 22C10|mAb-22C10|mAb22C10|mAb22c10|map1b|olk|ssC10	X	Dmel_CG34387	20250705
14889.6	13413.8	12042.7	8616.59	8992.88	9861.66	FBgn0259173	11302.9	-0.489619	0.115151	1.85e-06	3.78e-05	Down	38786	corn	protein-coding	cornetto	CG32386|CG32390|CG42278|CG8621|Corn|Dmel\CG42278|Dmel_CG32386|Dmel_CG32390	3L	Dmel_CG42278	20250705
63345.7	51294.2	42116.7	36206.9	32549.3	27550	FBgn0259176	42177.1	-0.611334	0.14575	6.86e-07	1.61e-05	Down	34665	bun	protein-coding	bunched	1550|Bun|BunA|CG31857|CG42281|CG5461|Dm_2L:60722|Dmel\CG42281|Dmel_CG31857|Dmel_CG5461|EP(2)0488|TSC-22|Tsc22|bnc|l(2)00255|l(2)02687|l(2)05479|l(2)06475|l(2)k02903|l(2)rI043|shs	2L	Dmel_CG42281	20250705
26266.4	25759.7	21514.8	15684	12458.7	12761.8	FBgn0259221	19074.2	-0.788875	0.127785	5.59e-12	4.14e-10	Down	36488	ATP8A	protein-coding	ATPase 8A	Atp8a|CG17034|CG30061|CG42321|DmCG42321|Dmel\CG42321|Dmel_CG17034|Dmel_CG30061|anon-WO0153538.54	2R	Dmel_CG42321	20250807
1769.16	1334.94	1399.53	586.878	632.707	608.561	FBgn0259244	1055.3	-1.18395	0.216237	3.07e-10	1.58e-08	Down	7354466	CG42342	protein-coding	uncharacterized protein	CG11769|CG14888|CG14889|CG14890|CG42243|Dmel\CG42342|Dmel_CG11769|Dmel_CG14888|Dmel_CG14889|Dmel_CG14890	3R	Dmel_CG42342	20250724
2481.33	2054.26	1619.06	1626.13	849.014	1483.96	FBgn0259246	1685.63	-0.407352	0.219203	0.00887402	0.0414189	Down	35977	brp	protein-coding	bruchpilot	BRP|Brp|Bruchpilot|CG12932|CG12933|CG1931|CG30336|CG30337|CG34146|CG42344|Cast|Dmel\CG42344|Dmel_CG12932|Dmel_CG34146|MAbnc82|Mabnc82|NC82|Nc82|mAb nc82|mAbnc82|nc-82|nc82	2R	Dmel_CG42344	20250807
7373.88	7889.12	6414.69	3241.47	2612.84	2502.95	FBgn0259685	5005.82	-1.32384	0.14611	7.42e-22	1.78e-19	Down	42896	crb	protein-coding	crumbs	0509/20|1384/04|CG6383|CRB|CT19912|Crb|Crbs|Crumbs|DmCrb|Dmel\CG6383|crumb|far|l(3)07207|l(3)S050920|l(3)S058104|l(3)j1B5	3R	Dmel_CG6383	20250807
12223.7	10843.4	9348.2	8107.26	7433.97	8051.21	FBgn0259699	9334.63	-0.391685	0.117817	0.000193976	0.00193738	Down	32576	CG42353	protein-coding	uncharacterized protein	CG9216|Dmel\CG42353|Dmel_CG9216|FBgn0259699	X	Dmel_CG42353	20250705
12427.6	11698.9	9665.29	8147.6	7792.67	8662.12	FBgn0259700	9732.37	-0.392358	0.116842	0.000171511	0.0017539	Down	7354437	CG42354	protein-coding	uncharacterized protein	CG9216|Dmel\CG42354|Dmel_CG9216	X	Dmel_CG42354	20250705
655.027	436.306	266.534	168.31	267.292	89.8923	FBgn0259725	313.893	-0.66727	0.463292	0.00295207	0.017682	Down	7354410	CG42379	protein-coding	uncharacterized protein	CG9865|CG9865(uORF2)|Dmel\CG42379|Dromel_CG9865_FBtr0071680_uorf2	2R	Dmel_CG42379	20250705
5331.63	4088.89	3068.87	3034.41	2378.05	2964.98	FBgn0259745	3477.81	-0.424447	0.177885	0.00236648	0.0146711	Down	44653	wech	protein-coding	wech	CG1624|CG42396|Dmel\CG42396|Dpld|Wech|dpld|lin-41	2R	Dmel_CG42396	20250817
15267.6	14584	12180.2	9411.42	8527.33	8368.92	FBgn0259923	11389.9	-0.610665	0.121157	1.09e-08	3.89e-07	Down	32646	Septin4	protein-coding	Septin 4	04-Sep|CG9699|Dmel\CG9699|Sep4|dSEPT4|sep4	X	Dmel_CG9699	20250807
31150.1	27335.2	26749.3	21662.5	22694.5	24104.9	FBgn0259938	25616.1	-0.27926	0.0969547	0.00194074	0.0125478	Down	44669	cwo	protein-coding	clockwork orange	AAF24476.1|CG17100|CWO|Cwo|Dmel\CG17100|GM05287|bHLHe49|dcwo|mel_cwo	3R	Dmel_CG17100	20250705
30472.9	22482.4	17886.1	18402	18563.3	15330.1	FBgn0259984	20522.8	-0.340604	0.144802	0.00546133	0.0282614	Down	34772	kuz	protein-coding	kuzbanian	11410|34Da|ADAM10|BG:DS07660.3|CG7147|CT22079|Dmel\CG7147|GS11410|KUZ|Kuz|br38|l(2)03782|l(2)34Da|l(2)br38|l(2)c00136|l(2)k01403|l34Da|soy nut	2L	Dmel_CG7147	20250807
4072.45	4539.62	2183.83	1589.77	1112.15	712.062	FBgn0259998	2368.31	-1.50535	0.294863	1.09e-09	4.95e-08	Down	35409	CG17571	protein-coding	uncharacterized protein	38C.22|Dmel\CG17571|SP83|anon-38C.22	2L	Dmel_CG17571	20250705
112124	97641.8	79511.8	83109.9	66378.5	68776.1	FBgn0260003	84590.4	-0.338998	0.121699	0.00170953	0.0114669	Down	42327	Dys	protein-coding	Dystrophin	CG17750|CG31175|CG34157|CG7240|CG7243|CG7344|DLP|DLP1|DLP186|DLP2|DLP3|DYS|DmDLP|DmDYS|Dmel\CG34157|Dp117|Dp186|Dp205|GI3046716|IDLP|det|dmDLP|dmDp186|dmDys|dys	3R	Dmel_CG34157	20250817
12502.6	13109.7	11400.2	11162.9	9269.86	8873.77	FBgn0260632	11053.2	-0.28481	0.112778	0.00526742	0.0274675	Down	35047	dl	protein-coding	dorsal	CG6667|DL|Dl|Dmel\CG6667|Dor|Dorsal|GSd447|NF-KB|NF-kappaB|NFkappaB|anon-EST:GressD7|dL|fs(2)k10816|mat(2)dorsal|p65	2L	Dmel_CG6667	20250807
1855.1	826.737	871.319	402.799	395.07	389.608	FBgn0260660	790.106	-1.34867	0.347255	3.32e-07	8.27e-06	Down	38769	Mp	protein-coding	Multiplexin	CG14822|CG33171|CG42543|CG8645|CG8647|COL18A1|CT14872|Dmel\CG42543|Dmel_CG33171|Dmel_CG8647|Dmp|dmp|mp|multiplexin	3L	Dmel_CG42543	20250807
1741.72	1283.98	1589.54	1021.59	846.053	1105.99	FBgn0260756	1264.81	-0.457029	0.194785	0.00193669	0.0125478	Down	8674073	CG42554	protein-coding	uncharacterized protein	CG13886|CT33419|Dmel\CG42554|Dmel_CG13886	3L	Dmel_CG42554	20250705
8039.89	6456.83	9172.03	5446.65	6000.24	6054.81	FBgn0260767	6861.74	-0.355758	0.130842	0.00180861	0.0119207	Down	37598	CG42565	protein-coding	uncharacterized protein	CG13512|Dmel\CG42565|Dmel_CG13512	2R	Dmel_CG42565	20250807
2337.77	2461.13	2733.04	1772.73	1636.26	1810.77	FBgn0260775	2125.28	-0.425828	0.146318	0.000542731	0.00448966	Down	37869	DnaJ-60	protein-coding	DnaJ-like-60	CG12240|CG42567|DmJ60|Dmel\CG42567|Dmel_CG12240|DnaJ60|anon-WO0172774.147	2R	Dmel_CG42567	20250705
23164.8	20059.9	16746.5	15179.1	11762.2	13875.3	FBgn0260794	16798	-0.470042	0.132226	3.91e-05	0.000508787	Down	40596	ctrip	protein-coding	circadian trip	CG14656|CG17735|CG42574|CTRIP|CTRIP/TRIP12|Ctrip|Dmel\CG42574|Dmel_CG14656|Dmel_CG17735|TRIP12	3R	Dmel_CG42574	20250807
13667.7	12149.5	9165.22	9046.13	6768.42	7898.29	FBgn0260866	9782.53	-0.455149	0.147922	0.000240869	0.00232308	Down	37575	dnr1	protein-coding	defense repressor 1	CG12489|DNR1|Dmel\CG12489|Dnr-1|Dnr1|Mylip|dNR1	2R	Dmel_CG12489	20250730
47182.9	44932.4	41325	40186.5	33793.3	36470.6	FBgn0260934	40648.5	-0.239894	0.0970447	0.00788254	0.0379892	Down	2768852	par-1	protein-coding	par-1	27C1|BcDNA:RH48823|CG11960|CG16701|CG30131|CG30132|CG8201|DPAR-1|DPar1|Dmel\CG8201|EMK|MARK|PAR-1|PAR1|Par-1|Par1|anon-WO0210402.19|dMARK|dPAR-1|dPAR1|dPar-1|dPar1|l(2)27C1|l(2)k06323|par1	2R	Dmel_CG8201	20250817
16937.8	13454.2	12913.9	11782.2	11121.2	9998.91	FBgn0260938	12701.4	-0.332367	0.119166	0.00178135	0.0117955	Down	32547	tay	protein-coding	tay bridge	CG9056|Dmel\CG9056|Tay|XI|dAUTS2|l(1)13Ff|l(1)14Ac|l(1)XI	X	Dmel_CG9056	20250705
9680.77	8806.61	7151.35	5423.3	4681.34	3712.28	FBgn0260941	6575.94	-0.798064	0.166062	1.38e-08	4.79e-07	Down	39399	app	protein-coding	approximated	APP|App|CG17144|CG42318|CG5620|CR32097|Dmel\CG42318|Dmel_CG17144|Dmel_CG5620	3L	Dmel_CG42318	20250705
2585.7	3709.33	3435.35	2376.12	2080.58	2313.52	FBgn0261064	2750.1	-0.404688	0.156817	0.00171415	0.0114746	Down	34110	Rbsn-5	protein-coding	Rabenosyn-5	CG8506|Dmel\CG8506|EEA1|MENE (2L)-C|MENE(2L)-C|Rbsn|Rbsn5|rbsn|rbsn-5	2L	Dmel_CG8506	20250807
2588.15	2189.58	2085.3	1187.86	538.731	1475.28	FBgn0261090	1677.48	-0.822459	0.304162	6.77e-05	0.000798415	Down	39630	Sytbeta	protein-coding	Synaptotagmin beta	CG13462|CG3020|CG42333|Dmel\CG42333|Dmel_CG13462|Dmel_CG3020|SYT-beta|Syt V|Syt beta|Syt13|SytV|dsytbeta|syt13|sytbeta	3L	Dmel_CG42333	20250807
20756.2	18263.1	18244.3	10812.7	12828.9	9318.18	FBgn0261258	15037.2	-0.730386	0.132684	3.68e-10	1.86e-08	Down	40368	rgn	protein-coding	regeneration	BcDNA:GH11973|CG6014|Dmel\CG6014|RGN|l(3)00534	3L	Dmel_CG6014	20250705
20105.5	19094.9	14005.3	12305.8	10863.8	10454.3	FBgn0261260	14471.6	-0.57391	0.139695	1.42e-06	2.99e-05	Down	8674055	mgl	protein-coding	Megalin	CG12139|CG12654|CG15316|CG34339|CG34352|CG42611|CT7830|Dm CG34352|Dmel\CG42611|Dmel_CG12139|Dmel_CG12654|Dmel_CG34339|Dmel_CG34352|LDLR|LRP-2|Mgl|SOSIE|anon-WO0140519.108|lrp2|megalin	X	Dmel_CG42611	20250724
65375	60820.5	54830.6	29227	26149.8	28460.7	FBgn0261283	44143.9	-1.08107	0.101977	5.67e-28	2.56e-25	Down	40155	SREBP	protein-coding	Sterol regulatory element binding protein	CG8522|Dmel\CG8522|HLH106|HlH106|SREBF1|SREBP1|Srebp|dSREBP|dSrebp|dsrebp|l(3)76BDw|srebp	3L	Dmel_CG8522	20250807
4930.43	4622.94	3926.57	2961.46	3099.94	2914.67	FBgn0261360	3742.67	-0.498181	0.135515	1.84e-05	0.000273947	Down	40153	CG42637	protein-coding	uncharacterized protein	Dmel\CG42637|Dmel_CG8742	3L	Dmel_CG42637	20250705
7585.18	6647.49	6105.31	5570.76	4888.11	5232.62	FBgn0261383	6004.91	-0.313125	0.118465	0.00313234	0.0185165	Down	31496	IntS6	protein-coding	Integrator 6	CG3125|Dmel\CG3125|Int6|l(1)G0060	X	Dmel_CG3125	20250724
2478.13	2565.03	2825.98	2224.34	2010.45	1563.4	FBgn0261436	2277.89	-0.328813	0.155072	0.0103717	0.0467763	Down	40528	DhpD	protein-coding	Dihydropterin deaminase	CG18143|Dmel\CG18143	3R	Dmel_CG18143	20250705
95216.2	82139.1	75550.5	65739.9	66349.3	63179.6	FBgn0261461	74695.8	-0.329708	0.0993182	0.000327787	0.0030149	Down	32898	RhoGAP18B	protein-coding	Rho GTPase activating protein at 18B	5-131|CG17015|CG42274|CG7481|CG7502|CG7531|Dmel\CG42274|Dmel_CG7481|Dmel_CG7502|whir	X	Dmel_CG42274	20250705
11775.6	12912.8	13547.3	10377.3	8787.37	7326.69	FBgn0261545	10787.8	-0.446787	0.129793	7.5e-05	0.000870189	Down	36403	CG42663	protein-coding	uncharacterized protein	BcDNA:SD15892|CG12488|CG13486|CG18356|Dmel\CG42663|Dmel_CG12488|Dmel_CG18356	2R	Dmel_CG42663	20250705
33634.9	28193.8	23678.4	19444.2	19686	21599.3	FBgn0261547	24372.8	-0.421405	0.121716	9e-05	0.0010098	Down	39900	Exn	protein-coding	Ephexin	BcDNA:GH03693|CG14060|CG3799|CG42665|Dmel\CG42665|Dmel_CG14060|Dmel_CG3799|exn	3L	Dmel_CG42665	20250705
10003.1	8925.22	7891.92	7240.79	6560.1	5219.63	FBgn0261550	7640.13	-0.405525	0.136154	0.000534009	0.00444461	Down	42412	Orp8	protein-coding	Oxysterol-binding protein-related protein 8	CG15684|CG42668|CG5077|Dmel\CG42668|Dmel_CG15684|Dmel_CG5077	3R	Dmel_CG42668	20250705
24423.8	20979	18103.7	18325.2	14663.1	15000.8	FBgn0261552	18582.6	-0.336128	0.122492	0.00197384	0.0127314	Down	44258	ps	protein-coding	pasilla	BcDNA:RE47781|CG16765|CG16776|CG16777|CG18509|CG42670|CG8144|Dmel\CG42670|Dmel_CG16765|Dmel_CG16777|EP(3)3406|NOVA1|PS|Pasilla|cg8144|l(3)10615	3R	Dmel_CG42670	20250817
7238.93	7640.21	6223.59	5046.33	5228.95	5087.18	FBgn0261554	6077.53	-0.39271	0.116446	0.000162511	0.00167448	Down	37433	Arms	protein-coding	Ankyrin repeat-rich membrane spanning	ARMS|CG10074|CG15665|CG30386|CG30387|CG42672|Dmel\CG42672|Dmel_CG30386|Dmel_CG30387|KIDINS220|dARMS	2R	Dmel_CG42672	20250705
38067.1	33582.6	29399.6	30363.7	25019.5	23697	FBgn0261556	30021.6	-0.296556	0.116553	0.00462755	0.0248235	Down	40205	CG42674	protein-coding	uncharacterized protein	CG13811|CG13812|CG32223|CG42348|CG7323|Dmel\CG42674|Dmel_CG13811|Dmel_CG32223|Dmel_CG42348|Dmel_CG7323	3L	Dmel_CG42674	20250705
27390.8	25980.8	19783.8	21405.3	17066.4	14865.6	FBgn0261563	21082.1	-0.366451	0.137315	0.00190297	0.0124155	Down	43946	wb	protein-coding	wing blister	2|2Lan|2]]|A1|BEST:CK02229|BG:DS03792.1|BG:DS03792.2|CG15288|CG32970|CG42677|CK02229|CT35236|DLAM|Dmel\CG42677|Dmel_CG15288|Dmel_CG32970|LM-A/alpha2|LanA1|LanWb|Wb|alpha1|alpha[[1|fus5|l(2)09437|l(2)34Fb|l(2)br1|l34Fb	2L	Dmel_CG42677	20250705
39506.2	35578.4	31660.4	28083.5	26096	26980.1	FBgn0261570	31317.4	-0.348735	0.101205	0.000181492	0.00182839	Down	32754	raskol	protein-coding	raskol	CG15816|CG32559|CG32560|CG42270|CG42684|CG5898|CG5960|Dmel\CG42684|Dmel_CG15816|Dmel_CG32559|Dmel_CG32560|Dmel_CG42270|FBpp0112350	X	Dmel_CG42684	20250724
2778.93	804.583	557.014	284.2	38.8048	14.715	FBgn0261575	746.374	-0.651753	0.97098	0.00429227	0.0234806	Down	43072	tobi	protein-coding	target of brain insulin	CG11909|CT33098|Dmel\CG11909|Tobi	3R	Dmel_CG11909	20250705
726893	748725	719127	671520	571718	585357	FBgn0261592	670557	-0.236041	0.0894919	0.00505122	0.0266301	Down	31700	RpS6	protein-coding	Ribosomal protein S6	(Rp)S6|CG10944|DS6|Dmel\CG10944|M(1)7BC|M(1)7C|RPS6|Rp S6|Rps6|S6|S6e|air8|air[8]|anon-WO02059370.61|hen|l(1)air8|l(1)air[8]|l(1)hen|pp30|rpS6|rps6	X	Dmel_CG10944	20250817
542654	542036	553340	454610	343772	385032	FBgn0261596	470241	-0.415298	0.104936	1.41e-05	0.000217685	Down	37589	RpS24	protein-coding	Ribosomal protein S24	BcDNA:RE59324|CG3751|Dmel\CG3751|Rp S24|S24|S24e|l(2)SH2 2053|l(2)SH2053|rpS24	2R	Dmel_CG3751	20250807
48220.7	57544.5	51096.7	43510.8	39262.3	36717.6	FBgn0261599	46058.8	-0.345683	0.10173	0.000220614	0.00216101	Down	41200	RpS29	protein-coding	Ribosomal protein S29	BcDNA:AT13329|BcDNA:AT28563|BcDNA:RH06643|CG8495|Dmel\CG8495|M(3)85E|M(3)LS5|Rps29|S14|anon-EST:fe3B4|anon-WO0118547.360|chr3R:5604479..5604622	3R	Dmel_CG8495	20250817
2999.73	2567.05	2717.02	1656.03	1396.61	1380.69	FBgn0261610	2119.52	-0.80523	0.169383	1.77e-08	5.93e-07	Down	31507	CG42699	protein-coding	uncharacterized protein	CG15770|CG4064|Dmel\CG42699|Dmel_CG15770|Dmel_CG4064	X	Dmel_CG42699	20250705
49903.3	43410.6	33572.2	29862.2	27507.4	25123.8	FBgn0261618	34896.6	-0.536429	0.134345	3.41e-06	6.45e-05	Down	53567	larp	protein-coding	La related protein	0031/08|0225/29|BcDNA:LD02611|CG14065|CG14066|CG42551|Dmel\CG42551|Dmel_CG14065|Dmel_CG14066|Larp|dlarp|l(3)S003108|l(3)S022529|larp1	3R	Dmel_CG42551	20250807
13778.2	10440.6	8527.4	5930.53	5021.64	4635.34	FBgn0261703	8055.62	-0.98823	0.168501	4.45e-11	2.72e-09	Down	32457	gce	protein-coding	germ cell-expressed bHLH-PAS	CG15032|CG42739|CG6211|Dmel\CG42739|Dmel_CG15032|Dmel_CG6211|Dmgce|GCE|Gce|Gce/Met2	X	Dmel_CG42739	20250807
7400.58	5982.24	4748.32	4489.61	4248.48	4525.58	FBgn0261793	5232.47	-0.35328	0.144188	0.00383442	0.021437	Down	31773	Trf2	protein-coding	TATA box binding protein-related factor 2	CG11195|CG18009|Dmel\CG18009|TLF|TRF2|TRF2S|dTRF2|dTRF2L|dTRF2S|dTrf2|l(1)G0039|l(1)G0071|l(1)G0295|l(1)G0425|p79/TRF2|trf2	X	Dmel_CG18009	20250807
2788.62	2854.79	2045.84	1230.66	984.634	972.461	FBgn0261808	1812.84	-1.16814	0.198828	3.43e-11	2.2e-09	Down	41339	cu	protein-coding	curled	CG31299|CG4782|CG4796|Dmel\CG31299|Noct|no|no(cu)|noc|noct|nocturnin	3R	Dmel_CG31299	20250724
1998.46	1856.43	1340.95	1096.08	993.599	1218.89	FBgn0261823	1417.4	-0.471552	0.196758	0.00149439	0.0103087	Down	36612	Asx	protein-coding	Additional sex combs	ASX|CG8787|Dmel\CG8787|FBgn0261823|xen	2R	Dmel_CG8787	20250705
16996	14437.2	11649.7	10290.3	9643.77	8341.85	FBgn0261859	11893.1	-0.513926	0.140407	1.66e-05	0.00025203	Down	41817	CG42788	protein-coding	uncharacterized protein	CG18442|CG31304|CG6934|CG6960|Dmel\CG42788|Dmel_CG31304|Dmel_CG6934|anon-WO0118547.79	3R	Dmel_CG42788	20250730
5938.75	5276.85	5634.02	3168.08	4268.86	2838.64	FBgn0261930	4520.87	-0.599609	0.162798	6.69e-06	0.000114159	Down	31003	vnd	protein-coding	ventral nervous system defective	CG6172|Dm vnd|Dm-NK2|Dmel\CG6172|EC6|EG:118B3.1|HDC16822|NK-2|NK2|Nkx2|VND|Vnd|dNK-2|l(1)1Bf|l(1)EA142|l(1)EC6|l(1)GA100|l(1)GA122|l(1)RC24|l(1)VA208|l(1)VE769|lab|nk-2|vnd/NK-2	X	Dmel_CG6172	20250807
6124.23	5076.38	3897.55	3709.24	2962.98	2801.41	FBgn0261934	4095.3	-0.534021	0.175121	0.000122789	0.00131341	Down	38747	dikar	protein-coding	dikar	CG10115|CG32393|CG32394|CG42799|Dikar|Dmel\CG42799|Dmel_CG32393|Dmel_CG32394	3L	Dmel_CG42799	20250705
1238.84	1729.13	1371.86	972.265	1071.18	860.527	FBgn0261975	1207.3	-0.404538	0.190328	0.00525609	0.0274436	Down	10178814	CG42806	protein-coding	uncharacterized protein	Dmel\CG42806	2R	Dmel_CG42806	20250605
16954.1	18845.7	16084.7	15486	12113.1	12286	FBgn0261985	15294.9	-0.320841	0.115359	0.00198819	0.0127961	Down	38059	Ptpmeg	protein-coding	Protein tyrosine phosphatase Meg	CG1228|Dmel\CG1228|MEG1|Meg|PTP-meg|PTPMEG|anon-WO0118547.211|dMEG1|dPtpmeg|dptpmeg|ptmpeg|ptpmeg|scc	3L	Dmel_CG1228	20250730
687.725	362	413.956	269.858	218.136	101.705	FBgn0262007	342.23	-0.700165	0.438185	0.00190848	0.0124161	Down	39179	Srg2	protein-coding	Sting-regulated gene 2	CG42825|CG6640|Dmel\CG42825|Dmel_CG6640|GH19118|anon-WO0140519.30|srg2	3L	Dmel_CG42825	20250705
3013.17	2374.76	2037.14	1959.03	1331.23	1714.49	FBgn0262103	2071.64	-0.406105	0.183991	0.0043096	0.0235595	Down	37152	Sik3	protein-coding	Salt-inducible kinase 3	CG15072|CG18604|CG42856|Dmel\CG42856|Dmel_CG15072|Dmel_CG18604|EMK/KIAA0999|SIK|SIK3	2R	Dmel_CG42856	20250807
117348	101901	101991	67820.7	72335.9	62735.9	FBgn0262109	87355.3	-0.615508	0.102393	3.89e-11	2.46e-09	Down	10178964	lncRNA:CR42862	ncRNA	long non-coding RNA:CR42862	BcDNA:GH06422|CG13878|CG16971|CG32477|CR32477|CR42862|Dmel\CR42862|Dmel_CG16971|Dmel_CR32477|anon-EST:fe1H7	3L	Dmel_CR42862	20250705
18523.8	17649.2	16394	14569.9	12476.4	11738.5	FBgn0262114	15225.3	-0.382021	0.108985	0.000110981	0.00120612	Down	36102	RanBPM	protein-coding	Ran-binding protein M	CG11763|CG42236|Dmel\CG42236|Dmel_CG11763|l(2)k05201	2R	Dmel_CG42236	20250807
23739.9	21056.8	15981.6	13594.2	11855.2	11706.3	FBgn0262127	16322.3	-0.623119	0.142677	2.8e-07	7.06e-06	Down	41783	kibra	protein-coding	kibra	CG12600|CG33967|CG7552|DmKibra|Dmel\CG33967|Kbr|Kib|Kibra|ORE-2|RE26350|WWC1|kbr|kib|l(3)02404|l(3)j5C3|l(3)neo42	3R	Dmel_CG33967	20250705
1144.65	1007.51	850.817	563.102	348.252	537.97	FBgn0262508	742.051	-0.787638	0.289541	7.4e-05	0.000860178	Down	38981	CG43078	protein-coding	uncharacterized protein	CG17926|CG32352|CG32353|CG32355|CG6239|Dmel\CG43078|Dmel_CG32352|Dmel_CG32353|Dmel_CG32355|lincRNA.473	3L	Dmel_CG43078	20250705
18207.6	15395.7	13282.7	10555.3	12665.5	9098.86	FBgn0262579	13200.9	-0.442894	0.138736	0.000186044	0.00186963	Down	38895	Sarm	protein-coding	Sterile alpha and Armadillo motif	CG13680|CG13681|CG34373|CG43119|CG7905|CG7915|Dmel\CG43119|Dmel_CG13680|Dmel_CG13681|Dmel_CG34373|Dmel_CG7915|ECT4|Ect4|Ect4/SARM|Edis|SARM|SARM1|anon-WO0118547.272|circRNA Edis|circ_1705|circ_Ect4|dSARM|dSARM1|dSarm|dSarm1|dsarm|ect4|sarm	3L	Dmel_CG43119	20250807
86776.8	70009	58847.5	53453.4	45347.8	48590.3	FBgn0262582	60504.1	-0.468975	0.127972	2.61e-05	0.000365453	Down	53560	cic	protein-coding	capicua	CG43122|CG5060|CG5067|CIC|CiC|Cic|Dmel\CG43122|Dmel_CG5060|Dmel_CG5067|E(Dl)D49|cics|fet	3R	Dmel_CG43122	20250807
32010.6	27484.7	23686.9	16034.1	16714.9	18274	FBgn0262614	22367.5	-0.638797	0.124625	5.38e-09	2.12e-07	Down	41062	pyd	protein-coding	polychaetoid	CG11782|CG11962|CG12409|CG31349|CG43140|CG9729|CG9731|CG9763|CT36877|DZO-1|Dmel\CG43140|Dmel_CG31349|Dmel_CG9731|Pch|Pyd|Pyd/ZO-1|Tamou|ZO-1|ZO1|dzo-1|pyd(Z01)|tam|xvt	3R	Dmel_CG43140	20250817
61558.6	49098.7	45165.1	40042.1	40656.9	42256.6	FBgn0262617	46463	-0.291711	0.110215	0.0035931	0.0204673	Down	41256	Nuak	protein-coding	Nuak family kinase	CG11870|CG11871|CG11872|CG43143|Dmel\CG43143|Dmel_CG11870|Dmel_CG11872|EMK/KIAA0537|NUAK|Nuak1|Omphk1	3R	Dmel_CG43143	20250705
12880.3	12727.2	10400.6	8018.33	6916.34	5464.4	FBgn0262656	9401.2	-0.732165	0.153946	2.13e-08	6.86e-07	Down	31310	Myc	protein-coding	Myc	CG10798|D-Myc|DM|DMYc|Diminutive|Dm|Dmel\CG10798|Dmyc|EG:BACN5I9.1|MYC|anon-WO03040301.171|bHLHe57|c-MYC|c-Myc|c-myc|cMyc|d-myc|dMYC|dMyc|dMyc1|dm|dm/dMyc|dm/myc|dmyc|dmyc1|l(1)G0139|l(1)G0354|l(1)G0359|myc	X	Dmel_CG10798	20250807
13976.7	13356.1	11296	10201.6	10881.9	9682.04	FBgn0262714	11565.7	-0.280856	0.108649	0.00458286	0.0246455	Down	39455	Sap130	protein-coding	Sin3A-associated protein 130	BcDNA:LD21213|CG11006|Dmel\CG11006|SAP130|l(3)06924	3L	Dmel_CG11006	20250817
14547.7	13192.2	10336.8	4425.44	2718.18	5026.36	FBgn0262728	8374.44	-1.57953	0.194437	1.3e-18	2.35e-16	Down	37746	Pal2	protein-coding	Peptidyl-alpha-hydroxyglycine-alpha-amidating lyase 2	CG5472|Dmel\CG5472|PAL|PAL2|Pal|anon-WO0149856.5|dPAL2	2R	Dmel_CG5472	20250705
18854.6	18816	15634.5	14599.7	11551.2	13446.2	FBgn0262739	15483.7	-0.365843	0.116	0.000434158	0.00377166	Down	36544	AGO1	protein-coding	Argonaute-1	AGO-1|Ago|Ago-1|Ago1|Agp1|CG6671|Dm Ago1|DmAgo1|Dmel\CG6671|MRE20|ago-1|ago1|ago1-1|anon-WO0257455.29|argonaute1|dAGO1|dAgo1|dmAgo1|l(2)04845|l(2)4845|l(2)k00208|l(2)k08121	2R	Dmel_CG6671	20250807
22150.5	22777.2	23143.2	20008.1	18427.3	19084.4	FBgn0262782	20931.8	-0.218332	0.0880476	0.00854635	0.0403734	Down	34414	Mdh1	protein-coding	Malate dehydrogenase 1	CG5362|CT17038|Dmel\CG5362|MDH|MDH-1|MDH1|Mdh|Mdh-1|Mdh2|MdhD|Q9VKX2|cMdh|sMdh	2L	Dmel_CG5362	20250730
14791.9	15715.1	13344.6	12821.8	11724.7	9834.56	FBgn0262872	13038.8	-0.295484	0.114958	0.00434037	0.0236959	Down	45683	milt	protein-coding	milton	2L6|CG13777|CG31630|CG43227|Dmel\CG43227|Dmel_CG13777|Dmel_CG31630|Milt|Milton|anon-WO0153538.19|dmilton|l(2)k04704	2L	Dmel_CG43227	20250705
156.848	157.162	113.888	32.4692	48.2974	14.7099	FBgn0263079	87.2292	-0.965318	0.770779	0.0012752	0.0090105	Down	35117	CG43338	protein-coding	uncharacterized protein	CG15165|CG31790|CG42627|Dmel\CG43338|Dmel_CG31790	2L	Dmel_CG43338	20250705
8859.21	8764.89	7540.11	7606.59	6486.74	5281.04	FBgn0263106	7423.1	-0.301972	0.131507	0.00847846	0.0401248	Down	38643	DnaJ-1	protein-coding	DnaJ-like-1	CG10578|DNAJ-1|DNAJ1|DROJ1|DmHsp40|Dmel\CG10578|DnaJ1|DnaJ1 64EF|Dnaj-1|DroJ1|EU3500|HSP40|HSP40/HDJ1|Hdj1|Hsp-40|Hsp40|anon-WO0140519.166|anon-WO0172774.135|dHDJ1|dHDJ1/HSP40|dHSP40|dHdj1|dhdJ1|dhdj-1|dhdj1|dnaJ-1|dnaj-1|droj1|hsp40	3L	Dmel_CG10578	20250807
26109.2	21530.5	20163.4	18035.6	17295.1	18682.3	FBgn0263108	20302.7	-0.281468	0.107816	0.00424875	0.0232738	Down	38376	BtbVII	protein-coding	BTB-protein-VII	BTB-VII|BTBVII|BcDNA:GH07729|CG11494|CG14956|CG43365|Dmel\CG43365|Dmel_CG11494|Dmel_CG14956	3L	Dmel_CG43365	20250705
349.975	556.646	363.406	250.304	190.695	135.803	FBgn0263111	307.805	-0.609135	0.379162	0.00311628	0.0184349	Down	32158	cac	protein-coding	cacophony	13|CAC|CG1522|CG15928|CG43368|Ca-alpha1A|Ca[[V]]2.1|Cac|Cac1|Cactus|DMCA1A|Dmca1A|Dmcalpha1A|Dmel\CG43368|Dmel_CG1522|Dmel_CG15928|EE171|H18|H47|L13|P18|alpha1A|cac1|cact|cactus|can|dCac1|dmca1A|l(1)11Aa|l(1)13|l(1)L13|ldg|nbA|nonB|opm18|opm47	X	Dmel_CG43368	20250807
387.903	322.214	339.103	149.613	115.605	56.123	FBgn0263131	228.427	-1.13588	0.544276	0.000138958	0.00146329	Down	39835	CG43373	protein-coding	uncharacterized protein	AC|CG12436|CG32158|CG42513|Dmel\CG43373|Dmel_CG12436|Dmel_CG32158|Dmel_CG42513|dADCY5	3L	Dmel_CG43373	20250724
47366.4	47686.2	39672.9	31179.2	26753.4	25460.2	FBgn0263197	36353.1	-0.632562	0.116848	1.15e-09	5.22e-08	Down	36978	Patronin	protein-coding	patronin	BcDNA:LD17191|CG18459|CG18460|CG18462|CG30102|CG33130|CG6516|Dmel\CG33130|Patr|Ssp4|l(2)k07433|patronin|ptrn|ssp4	2R	Dmel_CG33130	20250807
1608.17	1925.55	1754.86	1188.54	714.337	753.145	FBgn0263199	1324.1	-0.798622	0.246066	1.21e-05	0.000191234	Down	39031	Galk	protein-coding	Galactokinase	CG5288|CT16885|Dmel\CG5288|GALK|cg5288|dGALK	3L	Dmel_CG5288	20250807
1479.26	1573.97	1495.49	725.225	596.707	521.313	FBgn0263219	1065.33	-1.18384	0.217324	3.57e-10	1.82e-08	Down	2769008	Dscam4	protein-coding	Down syndrome cell adhesion molecule 4	CG13672|CG18630|CG33274|CG42330|CG7060|CT21829|DSCAM|Dmel\CG42330|Dmel_CG13672|Dmel_CG33274	3L	Dmel_CG42330	20250705
1292.12	2053.66	1304.19	789.91	358.452	909.628	FBgn0263220	1117.99	-0.841967	0.340768	0.000125034	0.00133567	Down	31955	Hk	protein-coding	Hyperkinetic	CG17779|CG2287|CG32688|CG34319|CG43388|Dm_X:51771|Dmel\CG43388|Dmel_CG32688|Dmel_CG34319|HK|hk|lincRNA.975	X	Dmel_CG43388	20250807
546.857	316.31	254.353	166.693	137.153	188.078	FBgn0263234	268.241	-0.598167	0.399799	0.00400034	0.0221214	Down	34637	Phae1	protein-coding	Phaedra 1	CG16996|Dmel\CG16996|SP134	2L	Dmel_CG16996	20250705
673.292	290.271	377.433	60.6164	31.8683	25.4908	FBgn0263235	243.162	-3.20998	0.484002	6.27e-13	5.6e-11	Down	34638	Phae2	protein-coding	Phaedra 2	CG16997|Dmel\CG16997|SP147	2L	Dmel_CG16997	20250705
6239.02	5158.26	4980.91	4017.48	4331.28	4048.99	FBgn0263352	4795.99	-0.332617	0.123611	0.00236435	0.0146711	Down	38963	Unr	protein-coding	Upstream of N-ras	BcDNA:LD13080|CG7015|CR32028|Dmel\CG7015|Dmel_CR32028|MRE30|UNR|dUNR|dUnr|dunr|unr	3L	Dmel_CG7015	20250705
7551.29	7325.32	6530.32	1622.78	1372.95	1233.36	FBgn0263354	4272.67	-2.31571	0.142679	2.03e-60	2.75e-57	Down	326165	CG42784	protein-coding	uncharacterized protein	BcDNA:GH04046|BcDNA:HL01958|CG16850|CG16851|CG31846|CG31847|CR31846|Dm_2L:67149|Dmel\CG42784|Dmel_CG16850|Dmel_CG31846|Dmel_CG31847|Dmel_CR31846|mdcds_2231	2L	Dmel_CG42784	20250705
582.472	686.91	651.661	383.574	165.626	418.851	FBgn0263390	481.516	-0.533241	0.334348	0.00521626	0.0273008	Down	42710	Nha2	protein-coding	Na[+]/H[+] hydrogen antiporter 2	CG31052|CG43205|CG43442|CG4682|CG4693|DMG8-chr3R.34.001|DmNHA2|Dmel\CG43442|Dmel_CG31052|TANGO12|Tango12|nha2|tango12	3R	Dmel_CG43442	20250705
305150	226486	211477	186840	171705	165214	FBgn0263392	211145	-0.430106	0.123485	7.66e-05	0.000886564	Down	38347	Tet	protein-coding	Ten-Eleven Translocation (TET) family protein	CG2083|CG43444|CG9973|DMAD|DNA 6mA|Dmel\CG43444|Dmel_CG2083|Dmel_CG9973|Idax|TET|dTET|dTet	3L	Dmel_CG43444	20250807
7544.57	5061.68	5733.18	3819.37	3842.36	4608.71	FBgn0263397	5101.65	-0.465736	0.154367	0.000262962	0.00249768	Down	36589	Ih	protein-coding	I[[h]] channel	BcDNA:GH25778|CG8585|CR30068|DMIH|DmIh|Dmel\CG8585|Dmel_CR30068|I[[h]]	2R	Dmel_CG8585	20250705
6460.4	6144.23	5012.59	2999.67	3060.26	3135.99	FBgn0263490	4468.86	-0.874959	0.140586	4.35e-12	3.37e-10	Down	2768685	mld	protein-coding	molting defective	CG13620|CG31312|CG33343|CG34100|CG9469|DTS-3|Dmel\CG34100|L(3)3[DTS]|Mld|l(3)3[DTS]|l(3)DTS3	3R	Dmel_CG34100	20250807
70146.2	57357.7	55661.2	38953.4	37408	35421.7	FBgn0263593	49158	-0.65895	0.112442	6.67e-11	3.85e-09	Down	35790	Lpin	protein-coding	Lipin	CG8709|DLpin|DmLipin|DmLpin|Dmel\CG8709|EP2431|LIPIN|anon-WO0118547.133|dLipin	2R	Dmel_CG8709	20250705
136568	116446	102163	92365	83404.4	79064.5	FBgn0263706	101668	-0.417225	0.112484	3.72e-05	0.000490424	Down	32729	CG43658	protein-coding	uncharacterized protein	CG12432|CG8557|Dmel\CG43658|Dmel_CG12432|Dmel_CG8557	X	Dmel_CG43658	20250807
10919.3	10437.9	9668.6	5531.34	5883.27	5570.2	FBgn0263773	8001.78	-0.827056	0.111457	9.86e-16	1.34e-13	Down	44380	fok	protein-coding	fledgling of Klp38B	38B.11|CG10746|CG42849|CG43690|Dmel\CG43690|Dmel_CG10746|Dmel_CG42849|Fok|l(2)k07614|noncoding_3938	2L	Dmel_CG43690	20250705
5013.23	5104.07	4542.39	3971.23	3293.9	3545.5	FBgn0263832	4245.05	-0.366585	0.124263	0.000828711	0.00638353	Down	38478	Rcd5	protein-coding	Reduction in Cnn dots 5	CG1135|Dmel\CG1135|MCRS1|MCRS2|dMCRS1|dMCRS2|l(3)r0166|l(3)rG166|p78	3L	Dmel_CG1135	20250817
10883.8	11783	9588.83	8594.18	7631.82	7860.27	FBgn0263929	9390.32	-0.362946	0.111771	0.000325072	0.00300009	Down	41788	jvl	protein-coding	javelin-like	CG33330|CG3563|CG43162|Dmel\CG43162|Dmel_CG33330|Dmel_CG3563|Jvl|anon-WO0153538.4|anon-WO0153538.5	3R	Dmel_CG43162	20250705
1596.53	3371.17	2225.25	1687.44	1471.71	1528.91	FBgn0263996	1980.17	-0.406902	0.209662	0.00758864	0.0368785	Down	14462810	CG43739	protein-coding	uncharacterized protein	Dm_2L:110584|Dmel\CG43739	2L	Dmel_CG43739	20250705
8743.14	6538.77	6912.75	5516.75	5622.41	5306.3	FBgn0264078	6440.02	-0.358575	0.125712	0.00119487	0.00856185	Down	32425	Flo2	protein-coding	Flotillin 2	CG11547|CG14409|CG32593|DmFlo2|Dmel\CG32593|FLO2|FLO[Dm]-2|Flo|Flo-2|flo2|mdcds_54791|reggie-1	X	Dmel_CG32593	20250705
522.216	277.097	357.104	206.23	151.422	67.3203	FBgn0264087	263.565	-0.733274	0.489601	0.00194041	0.0125478	Down	34038	Slob	protein-coding	Slowpoke binding protein	CG13792|CG43756|CG6772|Dmel\CG43756|Dmel_CG13792|Dmel_CG6772|SLOB|slob	2L	Dmel_CG43756	20250705
7573.97	6054.75	5429.46	3428.16	3661.96	2988.32	FBgn0264090	4856.1	-0.836533	0.158408	1.09e-09	4.95e-08	Down	32889	CG43759	protein-coding	uncharacterized protein	CG12527|CG14188|CG32541|CG42506|Dmel\CG43759|Dmel_CG32541|Dmel_CG42506|EP(X)1644|LD15404	X	Dmel_CG43759	20250605
48750.3	44190.6	41548.6	36831	37777.9	34732.7	FBgn0264357	40638.5	-0.265791	0.0933193	0.00231419	0.014457	Down	42515	SNF4Agamma	protein-coding	SNF4/AMP-activated protein kinase gamma subunit	0050/42|0127/19|AMPK|AMPK-gamma|AMPKgamma|AMPgamma|CG17299|CG5806|Dmel\CG17299|EP3015b|FBgn0025803|SNF4|SNF4A|SNF4A-gamma|SNF4Ag|SNF4a|SNF4gamma|Snfg|Snfgamma|anon-WO0118547.338|anon-WO0118547.575|anon-WO0257455.21|l(3)S005042|l(3)S012719|loe|loeI|snf4	3R	Dmel_CG17299	20250705
860.898	1066.83	810.648	416.692	177.65	393.721	FBgn0264386	621.073	-1.17082	0.375875	6.85e-06	0.000116182	Down	31550	Ca-alpha1T	protein-coding	Ca[2+]-channel protein alpha[[1]] subunit T	CG12544|CG15899|CG4222|Ca-alphaT-RC|Ca1G|Caalpha1T|DmalphaG|Dmca1G|Dmel\CG15899|T-type Ca[2+]|alpha1T|alphaIT|ca-alpha1T|cat	X	Dmel_CG15899	20250807
3400.24	2730.2	2444.14	1662.7	1722	1559.99	FBgn0264449	2253.21	-0.671881	0.177351	2.56e-06	5.04e-05	Down	31031	CG43867	protein-coding	uncharacterized protein	CG12467|CG14632|CG14633|CG42248|Dmel\CG43867|Dmel_CG12467|Dmel_CG14632|Dmel_CG14633|Dmel_CG42248|EG:34F3.1|EG:34F3.2	X	Dmel_CG43867	20250705
24801.7	16788.5	16192.6	13801.2	12700.3	10778.4	FBgn0264490	15843.8	-0.521902	0.154031	4.25e-05	0.000542542	Down	44936	Eip93F	protein-coding	Ecdysone-induced protein 93F	CG18389|Dmel\CG18389|E93|Eip93|Eip93f|anon-WO02059370.58|eip93F|eip93f|l(3)93|l(3)ry93|lincRNA.833|psg11	3R	Dmel_CG18389	20250807
3437.01	2621.26	1874.95	1896.78	1615.18	1952.5	FBgn0264542	2232.95	-0.370375	0.186666	0.00965158	0.0442412	Down	32202	hwt	protein-coding	heavyweight	43921|BcDNA:GH02424|CG11146|CG15729|CG32653|CG42251|CG43921|Dmel\CG43921|Dmel_CG11146|Dmel_CG15729|Dmel_CG32653|Dmel_CG42251|lincRNA.981	X	Dmel_CG43921	20250705
3437.54	2279.28	2189.88	1555.03	1602.79	1053.2	FBgn0264605	2019.62	-0.715568	0.233814	3.3e-05	0.000443185	Down	14462875	CG43954	protein-coding	uncharacterized protein	Dmel\CG43954	3L	Dmel_CG43954	20250705
19783	20598.1	17667.3	11576.2	11205.8	7001.16	FBgn0264894	14638.6	-0.874989	0.166689	1.3e-09	5.76e-08	Down	34732	CG44085	protein-coding	uncharacterized protein	CG6043|CG6108|Dmel\CG44085|Dmel_CG6043|Dmel_CG6108	2L	Dmel_CG44085	20250705
1930.37	1967.97	1642.79	1353.66	1123.54	1355.75	FBgn0264953	1562.35	-0.399004	0.166121	0.00287978	0.0173	Down	34112	Piezo	protein-coding	piezo	CG18103|CG31608|CG44122|CG8486|DmPIEZO|DmPiezo|Dmel\CG44122|Dmel_CG18103|Dmel_CG8486|Dmpiezo|OrfKD|anon-EST:Liang-1.32|clone 1.32|fos28F|fos500|piezo	2L	Dmel_CG44122	20250705
26944.4	22749.1	20908.8	18295.2	18338.2	17184.4	FBgn0264962	20736.7	-0.339421	0.107608	0.000536347	0.00445492	Down	36658	Pcf11	protein-coding	Pcf11 cleavage and polyadenylation factor subunit	CG10228|Dmel\CG10228|Inr-a|PCF11|anon-WO0118547.146|dPcf11|l(2)k08015|pcf11	2R	Dmel_CG10228	20250807
6303.31	6018.77	6380.19	4522.39	5623.6	4714.76	FBgn0265140	5593.84	-0.276329	0.117284	0.00869563	0.0408436	Down	3772109	Meltrin	protein-coding	meltrin	CG31314|CG31385|CG7649|CT23341|DMeltrin|Dmel\CG7649|FBgn0051314|Neu3|meltrin	3R	Dmel_CG7649	20250807
7014.62	6321.71	5767.49	3494.82	2607.96	4808.64	FBgn0265182	5002.54	-0.663748	0.194239	1.19e-05	0.000190081	Down	19835727	CG44247	protein-coding	uncharacterized protein	Atf-2|CG30420|CG3749|Dmel\CG44247|FBgn0050420	2R	Dmel_CG44247	20250705
8218.26	7926.39	7271.84	5796.47	6186.18	6720.95	FBgn0265194	7020.02	-0.277296	0.108907	0.0052173	0.0273008	Down	36694	Trpm	protein-coding	Transient receptor potential cation channel
604.481	1131.72	574.295	419.792	136.519	214.288	FBgn0265413	513.516	-1.09704	0.485822	9.82e-05	0.00108138	Down	31831	CG44325	protein-coding	uncharacterized protein	CG15366|CG7267|Dmel\CG44325|Dmel_CG15366|Dmel_CG7267	X	Dmel_CG44325	20250705
13968.5	9049.24	8382.73	5740.78	5670.4	6749.01	FBgn0265487	8260.11	-0.667073	0.177848	3.08e-06	5.9e-05	Down	36945	mbl	protein-coding	muscleblind	BG01127|CG10941|CG14477|CG33197|Dmel\CG33197|MBL|Mbl|chaste|chst|cht|l(2)01038|l(2)k01212|l(2)k05507|mb1|mbn|mm|n(2)k07110	2R	Dmel_CG33197	20250807
29305.1	29532.2	22397.8	19202.2	13575.3	13419.5	FBgn0265512	21238.7	-0.723366	0.156344	4.21e-08	1.28e-06	Down	36072	mlt	protein-coding	mulet	CG12214|Dmel\CG12214|TBCE-like|TBCEL|Tbcel|ms(2)3|ms(2)4210|ms(2)ry-3|ms(2)ry3	2R	Dmel_CG12214	20250724
28529.7	18907.7	16731.8	16742.2	14721.6	14924.5	FBgn0265523	18426.2	-0.364339	0.1479	0.00336781	0.0195069	Down	32225	Smr	protein-coding	Smrter	CG12719|CG4013|Dmel\CG4013|E52|SMR|SMRTER|anon-WO0153538.73|l(1)G0060|l(1)G0361|lincRNA.983|smr	X	Dmel_CG4013	20250817
5592.9	5424.3	4054.86	3931.99	3529.88	3173.57	FBgn0265778	4284.58	-0.399294	0.146203	0.00118597	0.00850675	Down	33881	PDZ-GEF	protein-coding	PDZ domain-containing guanine nucleotide exchange factor	CG9491|D-PDZGEF|DGEF|Dmel\CG9491|Dzy|EC2-8|GEF|Gef26|PDF-GEF Dizzy|dPDZ-GEF|dizzy|dzy|gef26|l(2)k13720	2L	Dmel_CG9491	20250807
15178.8	16176.7	14816.2	12526.7	12311.2	9225.03	FBgn0265991	13372.4	-0.369389	0.121132	0.000591579	0.00481546	Down	36740	Zasp52	protein-coding	Z band alternatively spliced PDZ-motif protein 52	CG12968|CG12969|CG30084|CG8242|Dmel\CG30084|Z(210)|ZASP|ZASP52|Zasp|Zbp210|dzasp|tun|zasp|zasp52	2R	Dmel_CG30084	20250807
31325.6	22508	21326	17567.5	15725.5	13832	FBgn0266019	20380.8	-0.57703	0.146985	3.02e-06	5.8e-05	Down	32136	rudhira	protein-coding	rudhira	CG1905|CG32662|CG32663|CG43154|DRudh|Dmel\CG43154|Dmel_CG32662|Dmel_CG32663|Drudh|Rudh|anon-EST:Liang-2.41|clone 2.41	X	Dmel_CG43154	20250705
1545.43	1975.06	1858.57	863.953	711.717	520.687	FBgn0266064	1245.9	-1.22289	0.237962	1.61e-09	7.03e-08	Down	41823	Glys	protein-coding	Glycogen synthase	CG6904|CG6940|Dmel\CG6904|GS|GlyS|Gys|anon-WO0118547.108|dGS	3R	Dmel_CG6904	20250807
6309.21	5156.08	4392.03	3625.74	3050.77	2041.74	FBgn0266098	4095.93	-0.706165	0.207565	9.91e-06	0.000162608	Down	44531	rg	protein-coding	rugose	AKAP|Akap550|CG15464|CG15466|CG44835|CG6775|DAKAP550|Dmel\CG44835|Dmel_CG15464|Dmel_CG6775|Rg|fas	X	Dmel_CG44835	20250730
2156.96	2274.43	1883.22	1545.59	1231.31	1125.22	FBgn0266101	1702.79	-0.541506	0.185282	0.000173804	0.00176846	Down	39099	CG44838	protein-coding	uncharacterized protein	CG14180|CG18632|CG32043|CG3628|Dmel\CG44838|Dmel_CG14180|Dmel_CG32043|anon-WO0118547.368|anon-WO0118547.427	3L	Dmel_CG44838	20250817
4903.89	4514.08	3864.68	2947.9	3100.74	2933.36	FBgn0266136	3710.77	-0.475462	0.135276	4.29e-05	0.000546734	Down	8674026	Gyc76C	protein-coding	Guanylyl cyclase at 76C	CG32215|CG42636|CG8742|DGC1|Dmel\CG42636|Dmel_CG8742|DrGC-1|GYC 76C|drgc|gim|gyc76C|l(3)76BDl|l(3)L0090	3L	Dmel_CG42636	20250705
17514.3	16784.8	15159.1	12103.8	14325.8	12630.9	FBgn0266411	14753.1	-0.295455	0.104378	0.00204397	0.0130801	Down	43580	sima	protein-coding	similar	7951|CG31031|CG45051|CG7951|DMU43090|Dmel\CG45051|Dmel_CG31031|Dmel_CG7951|HIF alpha|HIF-1|HIF-1a|HIF-1alpha|HIF-alpha/sima|HIF1|HIF1A|HIF1alpha|HIFalpha|Hif-1A|Hif1alpha|Hifalpha|SIMA|Sima|bHLHe56|dHIF-1alpha|dHIF-alpha|hif|l(3)j11B7	3R	Dmel_CG45051	20250807
743.259	904.746	1389.99	342.191	336.035	222.39	FBgn0266417	656.435	-1.56812	0.335167	8.96e-09	3.32e-07	Down	39813	ringer	protein-coding	ringmaker	CG34249|CG45027|CG45057|CG4893|Dmel\CG45057|Dmel_CG34249|Dmel_CG4893|HDC10482|TPPP|mdcds_27436	3L	Dmel_CG45057	20250807
10085.1	8770.86	7360.67	5827.08	4787.9	4597.14	FBgn0266418	6904.79	-0.696405	0.151508	5.58e-08	1.65e-06	Down	42676	wake	protein-coding	wide awake	CG17622|CG17623|CG42686|CG45058|CG6954|Dmel\CG45058|Dmel_CG17622|Dmel_CG17623|Dmel_CG42686|Dmel_CG6954|WAKE|Wide awake|ban	3R	Dmel_CG45058	20250807
4655.82	4702.52	4890.38	3721.89	2721.65	2998.72	FBgn0266450	3948.5	-0.494504	0.143995	4.74e-05	0.000592338	Down	33861	Kr-h1	protein-coding	Kruppel homolog 1	44/11|CG18783|CG45074|CG9167|Dmel\CG45074|Dmel_CG18783|Kr h|Kr-H1|Kr-h|P381|Pow|kr-h1|l(2)05208|l(2)10642	2L	Dmel_CG45074	20250817
4897.12	4157.18	3719.66	3451.15	3126.13	3213.62	FBgn0266525	3760.81	-0.30752	0.131883	0.00745588	0.0363418	Down	19836220	CG45092	protein-coding	uncharacterized protein	Dmel\CG45092	2R	Dmel_CG45092	20250605
28282.7	25359.1	23567.8	19837.1	21710.4	22256	FBgn0266557	23502.2	-0.240525	0.0994052	0.00904601	0.0420049	Down	33185	kis	protein-coding	kismet	136/31|2532|5841|BEST:GM02209|CG18326|CG3660|CG3696|DmelPex20|Dmel\CG3696|EC2-7|EK2-4|EP(2)0474|EP474|FBtr0078144|GM02209|KIS|KIS-L|Kis|Kismet|Pex20|Su(Pc)21AB|anon-WO0172774.164|anon-WO0257455.5|kiss|l(2)07812|l(2)k08827|l(2)k11324|l(2)k13631|l(2)k14112|l(2)k16510|l(2)s3527|l(2)s4771|l(2)s4793	2L	Dmel_CG3696	20250817
750.41	1360.44	710.03	638.883	313.384	590.429	FBgn0266758	727.263	-0.472204	0.299286	0.00842352	0.0399345	Down	42929	Esyt2	protein-coding	Extended synaptotagmin-like protein 2	CG6643|Dmel\CG6643|E-Syt2|Esyt|Tricalbin|dESyt|dEsyt	3R	Dmel_CG6643	20250730
23497.5	17473.4	18630.7	14571.9	13965.6	13579.4	FBgn0266918	16953.1	-0.432299	0.118318	3.97e-05	0.000512914	Down	38367	CG32486	protein-coding	uncharacterized protein	CG14954|CG16745|Dmel\CG32486|anon-WO0118547.267|l(2)SH3 095|l(3)SH095	3L	Dmel_CG32486	20250705
13635.5	11653.1	9587.81	8173.49	7512.74	7853.25	FBgn0267033	9735.98	-0.483713	0.131129	2.04e-05	0.000298235	Down	32353	mamo	protein-coding	maternal gene required for meiosis	CG11071|CG11072|CG11075|CG11082|CG32606|CG32611|CG34346|CG44132|CG45477|CR44656|Dmel\CG45477|Dmel_CG11071|Dmel_CG11072|Dmel_CG32606|Dmel_CG32611|Dmel_CG34346|Dmel_CG44132|Mamo|lincRNA.990	X	Dmel_CG45477	20250807
388.074	344.175	419.334	177.704	224.224	153.808	FBgn0267035	284.553	-0.586077	0.348568	0.0031435	0.0185555	Down	19835032	asRNA:CR45479	ncRNA	antisense RNA:CR45479	CR45479|Dmel\CR45479	X	Dmel_CR45479	20250423
1703.77	1356.54	1179.96	681.611	489.667	595.688	FBgn0267041	1001.21	-1.10663	0.247638	4.84e-08	1.46e-06	Down	19836163	asRNA:CR45485	ncRNA	antisense RNA:CR45485	CR45485|Dmel\CR45485	X	Dmel_CR45485	20250423
11329	7989.24	8142.92	22.5453	75.0375	5.34835	FBgn0267160	4594.02	-7.65675	0.886647	1.89e-19	3.57e-17	Down	19835798	asRNA:CR45600	ncRNA	antisense RNA:CR45600	CR45600|Dmel\CR45600	3R	Dmel_CR45600	20250423
6631.18	5973.2	5334.24	3910.05	3532.4	2984.01	FBgn0267336	4727.51	-0.694252	0.150881	5.52e-08	1.64e-06	Down	41217	Glut4EF	protein-coding	Glucose transporter 4 enhancer factor	BcDNA:GH25505|BcDNA:GM06804|BcDNA:RE66512|BcDNA:RH63124|CG11676|CG12802|CG12804|CG12805|CG32469|CG33975|CG34360|CG43757|D-Glut4EF|Dmel\CG34360|Dmel_CG12802|Dmel_CG33975|Glut|stretch	3R	Dmel_CG34360	20250724
9082.28	9261.61	7124.11	6780.38	6561.72	6251.5	FBgn0267390	7510.27	-0.31522	0.119894	0.00320907	0.0187817	Down	39686	dop	protein-coding	drop out	CG6498|Dmel\CG6498|MAST 205|MAST205	3L	Dmel_CG6498	20250705
18114.6	17391.1	16062.7	13744.2	11687.8	9368.22	FBgn0267408	14394.8	-0.482253	0.1323	2.45e-05	0.000346067	Down	41894	AOX1	protein-coding	Aldehyde oxidase 1	CG18522|CT42272|DmAO1|Dmel\CG18522|LPO|PO|Po|lpo	3R	Dmel_CG18522	20250807
1142.57	1189.74	962.094	465.944	358.299	558.13	FBgn0267472	779.463	-1.06756	0.270578	4.54e-07	1.09e-05	Down	26067150	asRNA:CR45822	ncRNA	antisense RNA:CR45822	CR45822|Dmel\CR45822	3L	Dmel_CR45822	20250423
1765.47	2121.58	1798.07	1165.82	802.784	963.292	FBgn0267485	1436.17	-0.805724	0.214417	1.64e-06	3.39e-05	Down	26067163	asRNA:CR45835	ncRNA	antisense RNA:CR45835	CR45835|Dmel\CR45835	3L	Dmel_CR45835	20250423
28218.9	26502.6	26051.7	22821.1	21202.3	19664	FBgn0267487	24076.8	-0.305248	0.0948072	0.000547761	0.0045175	Down	38160	Ptp61F	protein-coding	Protein tyrosine phosphatase 61F	BEST:LP01280|CG9178|CG9181|CPtp62A|DCPTP62A|DPTP61F|Dmel\CG9181|PTP1B|PTP1b|PTP61F|Ptp-61F|Ptp61f|R-PTP 61F|anon-WO0118547.297|anon-WO0140519.98|dPTP61F|dptp61F|ptp61F	3L	Dmel_CG9181	20250705
336.466	304.644	299.061	178.954	137.005	140.721	FBgn0267794	232.809	-0.531352	0.35326	0.00610396	0.0308802	Down	26067100	lncRNA:CR43174	ncRNA	long non-coding RNA:CR43174	CG43173|CG43174|CR43173|CR43174|Dmel\CR43174|mdcds_28406	3L	Dmel_CR43174	20250705
4858.22	4032.77	3645.3	2821.22	2930.62	3077.04	FBgn0267824	3560.86	-0.411757	0.139336	0.000541184	0.00448572	Down	26067067	PRAS40	protein-coding	Proline-rich Akt substrate 40 kDa	CG10109|CG46146|Dmel\CG46146|L|dPRAS40	2R	Dmel_CG46146	20250705
7565.73	7840.04	7755.06	6155.64	6293.02	5919.83	FBgn0278608	6921.55	-0.293185	0.100326	0.00156413	0.010685	Down	117294	Dsp1	protein-coding	Dorsal switch protein 1	CG12223|DSP1|Dmel\CG12223|HMGB1|HMGD1|Hmg14B|Hmg14D|Ssrp2|dsp1|hmg|ssrp2	X	Dmel_CG12223	20250817
100964	96650.3	88386.1	59214.9	49977.5	57209.6	FBgn0283427	75400.5	-0.739632	0.10466	1.35e-14	1.6e-12	Down	33524	FASN1	protein-coding	Fatty acid synthase 1	BcDNA:GH07626|BcDNA:gh07626|CG3523|DM_7295848|Dmel\CG3523|FAS|FAS1|FASN|FASN[CG3523]|FAS[CG3523]|Fas|Fasn|Fasn1|Fatty acid synthase|anon-EST:Posey235|anon-EST:Posey43|anon-WO0138581.1|dFAS|dFASN|dFASN1|fas|fasn	2L	Dmel_CG3523	20250817
9806.15	7686.14	7465.14	5959.6	5318.8	4583.37	FBgn0283499	6803.2	-0.556758	0.145804	5.73e-06	0.000100918	Down	42549	InR	protein-coding	Insulin-like receptor	18402|CG18402|DIHR|DILR|DIR|DIRH|DIRbeta|DInR|DInr|Dir-a|Dir-b|Dmel\CG18402|INR|INS|IR|Igfr1|Inr|Inr-alpha|Inr-beta|InsR|RTK|dINR|dINSR|dIR|dIRH|dInR|dInr|dInsR|dinR|dinr|dir|er10|inR|inr|insulin/insulin-like growth factor receptor|l(3)05545|l(3)93Dj|l(3)er10|lnR|sprout	3R	Dmel_CG18402	20250807
25604.9	19607.1	21254.2	12018.6	12614.7	15285.6	FBgn0283509	17730.9	-0.661882	0.134127	1.24e-08	4.34e-07	Down	37823	Phm	protein-coding	Peptidylglycine-alpha-hydroxylating monooxygenase	CG3832|Dmel\CG3832|PHM|dPHM|lance-b|ll|phm	2R	Dmel_CG3832	20250730
61131.6	54668	48772.7	39277.7	38405.3	36355.3	FBgn0283521	46435.1	-0.475915	0.10363	4.52e-07	1.09e-05	Down	44548	lola	protein-coding	longitudinals lacking	BEST:LD03274|BTB-IV|BcDNA:LD17006|BcDNA:RH31485|BtbIV|CG12052|CG18376|CG18378|CG18379|CG18380|CG18381|CG30012|CG30013|CG30014|Dmel\CG12052|LD03274|LOLA|Lola|NEST:bs06a08|bs06a08.y1|btb|eyeful|fus7|l(2)00642|l(2)s3697|sw59	2R	Dmel_CG12052	20250807
389.425	418.841	441.141	205.103	249.054	247.86	FBgn0283681	325.237	-0.453329	0.288376	0.00986975	0.0450335	Down	39811	Tcs3	protein-coding	Threonyl-carbamoyl synthesis 3	CG4933|Dmel\CG4933|kae1|l(3)72Fb|tcs3	3L	Dmel_CG4933	20250730
20220.2	17515	16716.4	12321.3	11320.7	10198.6	FBgn0283712	14715.4	-0.623404	0.119524	3.78e-09	1.54e-07	Down	32207	LIMK1	protein-coding	LIM domain kinase 1	CG1848|D-LIMK1|D-Limk|DLIMK|DLIMK1|Dlimk|Dmel\CG1848|LIM-kinase 1|LIMK|LIMK-1|LimK|LimK1|Limk|Limk1|ag|agn|dLIMK|dLIMK1|l(1)11Af|limK1|limk|limk1|ts398	X	Dmel_CG1848	20250807
5008.29	4873.87	5081.61	3789.18	3878.42	4042.12	FBgn0284229	4445.58	-0.302815	0.110109	0.00247501	0.015182	Down	30522402	CG46313	protein-coding	uncharacterized protein	CG14253-5'utr|Dmel\CG46313	3R	Dmel_CG46313	20250605
5631.79	5083.71	4196.95	3564.3	2977.84	3180.09	FBgn0284231	4105.78	-0.515284	0.147086	2.97e-05	0.000405274	Down	30522404	CG46315	protein-coding	uncharacterized protein	CG6424-5'utr|Dmel\CG46315	2R	Dmel_CG46315	20250605
2313.57	2615.77	2170.35	1755.38	1536.28	1656.21	FBgn0285896	2007.93	-0.410481	0.151026	0.00110877	0.00807999	Down	39564	btl	protein-coding	breathless	0844/01|BTL|BTL/FGFR2|Btl|CG32134|CG6714|CT20816|D-FGFR|DFGF-R1|DFR2|Dfr-2|DmHD-311|Dmel\CG32134|Dtk2|FGFR|FGFR1|Fgf-r|Fgfr|HD-311|Tk2|dFGFR|dev|dtk2|fgf-r|l(3)00208|l(3)j2E11	3L	Dmel_CG32134	20250807
7911.19	10134.7	9437.31	7425.72	7484.03	6002.95	FBgn0285910	8065.98	-0.323823	0.125292	0.00340567	0.0196261	Down	31342	VhaAC39-1	protein-coding	Vacuolar H[+] ATPase AC39 subunit 1	ATP6V0D1|CG2934|Dmel\CG2934|V0d|VhaAC39|Vhaac39|anon-EST:GressD5|cho|vhaAC39|vhaAC39-1	X	Dmel_CG2934	20250705
13390.7	11890.8	11226	9389.58	9530.93	10729	FBgn0285913	11026.2	-0.257627	0.106711	0.00836691	0.0397257	Down	41738	red	protein-coding	red Malpighian tubules	CG12207|Dmel\CG12207|bw-l	3R	Dmel_CG12207	20250705
44894.9	36368.1	31164.3	27458	30335.3	28873.4	FBgn0285917	33182.3	-0.314552	0.118172	0.00294123	0.0176431	Down	44027	sbb	protein-coding	scribbler	Bks|Brakeless|CG5580|Dmel\CG5580|GM04742|Group IIa|Mtv|SBb|Sbb|bks|disc6|l(2)04440|mtv|plt|sbb/mtv	2R	Dmel_CG5580	20250705
1.2181e+06	962803	1.1681e+06	917588	938923	924372	FBgn0285948	1.02165e+06	-0.23557	0.0973432	0.00926658	0.0428336	Down	33654	RpL27A	protein-coding	Ribosomal protein L27A	CG15442|Dmel\CG15442|L15|M|M(2)24F|M(2)24F-1|M(2)Z|M(2)z|M(2L)z|M[[z]]|Mz|Rp L27A|RpL27Aa|RpL27Ab|RpL27a|RpL27a2|anon-EST:Posey257|l(2)24EFh|l(2)24Fb|l(2)SH0840|l(2)SH2 0840|rpL27a	2L	Dmel_CG15442	20250817
38066.2	28799.1	24522.6	22185.2	22308.1	20116.8	FBgn0285955	25999.7	-0.413748	0.133393	0.000333567	0.0030474	Down	41749	cv-c	protein-coding	crossveinless c	CG14845|CG14846|CG14847|CG14848|CG14849|CG31319|CG31330|CG34389|CG8480|Cv-c|Dmel\CG34389|Dmel_CG14846|Dmel_CG14847|Dmel_CG31319|Dmel_CG31330|RhoGAP88C|l(3)06951|rhoGAP88C	3R	Dmel_CG34389	20250705
18589.8	19165.3	16138.3	14974.6	12312.9	12861.6	FBgn0285963	15673.7	-0.367158	0.110789	0.000249411	0.00239694	Down	44359	CG46339	protein-coding	uncharacterized protein	BcDNA:GH07466|CG5518|Dmel\CG46339|sda|slamdance	3R	Dmel_CG46339	20250724
528033	480740	523913	440315	381530	388138	FBgn0286213	457112	-0.306378	0.0912413	0.000336015	0.00306289	Down	39480	RpS12	protein-coding	Ribosomal protein S12	BcDNA:RH29995|CG11271|Dmel\CG11271|RS12|RpS12E|S12|S12e|dRpS12|l(3)s2783|rpS12|su(comp)3L-1	3L	Dmel_CG11271	20250705
494.789	148.902	175.084	57.8238	62.8218	37.9832	FBgn0286508	162.901	-1.7097	0.734653	3.7e-05	0.000487712	Down	32592	Had1	protein-coding	beta Hydroxy acid dehydrogenase 1	CG9914|CRYL1|Dmel\CG9914|HAD|Had	X	Dmel_CG9914	20250807
91693.5	74945.9	69919.4	57987.7	49861.7	52223.8	FBgn0286516	66105.3	-0.498791	0.115002	1.14e-06	2.5e-05	Down	41058	aqz	protein-coding	aaquetzalli	CG31442|CG9821|Dmel\CG9821|Ov29|anon-WO0118547.399|anon-WO0118547.424	3R	Dmel_CG9821	20250705
14252.5	12906.7	10369.2	10798.5	8462.69	9045.61	FBgn0286778	10972.5	-0.331426	0.128972	0.00334335	0.0194115	Down	246653	CG46385	protein-coding	uncharacterized protein	BEST:LD33067|CG1383|CG1557|CG30497|CG30947|CG45093|Dmel\CG46385|Dmel_CG30497|Dmel_CG45093|EP(2)2618|NEST:bs36c04|anon-WO0118547.176	2R	Dmel_CG46385	20250705
713.5	405.333	539.626	325.874	211.343	201.679	FBgn0287209	399.559	-0.719217	0.372195	0.000871149	0.00663965	Down	3354921	Gfat1	protein-coding	Glutamine:fructose-6-phosphate aminotransferase 1	CG12449|CG40197|Dmel/Gfat1|Dmel\CG12449|GFAT|Gfat|gfat|gfat1|zep	3R	Dmel_CG12449	20250817
11332	8717.82	8179.48	7391.58	7159.29	6848.77	FBgn0287725	8271.48	-0.328347	0.12581	0.00306786	0.0182586	Down	31615	sov	protein-coding	small ovary	CG14438|Dmel\CG14438|EM25|Sov|fs(1)A1304|fs(1)M105|l(1)6Dc|l(1)EA42|l(1)EM25	X	Dmel_CG14438	20250705
29913.3	32288.8	25789.7	20750.3	18171.1	18541.2	FBgn0287768	24242.4	-0.554441	0.11271	3.7e-08	1.15e-06	Down	34903	esg	protein-coding	escargot	4B7|BG01042|BG:DS07851.7|CG3758|Dmel\CG3758|Esg|br43|dgl|flg|l(2)07082|l(2)35Ce|l(2)4B7|l(2)br43|l(2)esg|l35Ce|shof|wiz	2L	Dmel_CG3758	20250807
4182.6	4043.73	2980.32	2295.74	2341.35	2529.75	FBgn0287775	3062.25	-0.526291	0.160674	6.09e-05	0.000732027	Down	37277	18w	protein-coding	18 wheeler	18-w|18-wheeler|18W|CG8896|CT25100|Dmel\CG8896|EP-709|Toll-2|Toll2|l(2)00053|tlr|toll|toll-2	2R	Dmel_CG8896	20250807
7469.08	3991.2	4121.99	2695.38	2984.64	2505.9	FBgn0287831	3961.37	-0.762928	0.221456	6.53e-06	0.000112128	Down	37867	speck	protein-coding	speck	AA-NAT1|AANAT|AANAT1|AANATA|AANATB|Aanat1|CG3318|DAT|DAT1|Dat|Dat1|DmAANATA|DmAANATB|Dmel\CG3318|NAT1|aaNAT|aaNAT-1|aaNAT1|aaNAT1a|aaNAT1b|aaNat|sp	2R	Dmel_CG3318	20250705
1087.4	847.561	568.791	432.932	216.91	134.947	FBgn0287864	548.09	-1.26271	0.472302	2.2e-05	0.000317428	Down	44129	hbs	protein-coding	hibris	A69|CG7449|CT22841|Dmel\CG7449|Hbs|a69|icon	2R	Dmel_CG7449	20250807
3029.58	2607.62	2319.15	2187.84	1816.2	1943.82	FBgn0288310	2317.37	-0.319159	0.148818	0.0106267	0.047633	Down	38259	mv	protein-coding	mauve	CG11814|CG42863|CG5691|Dmel\CG42863|Dmel_CG11814|Dmel_CG5691|fs(3)ros|ros	3L	Dmel_CG42863	20250817
562.026	650.755	767.374	382.176	459.813	340.777	FBgn0289725	527.153	-0.446018	0.253178	0.00760891	0.0369122	Down	NA	NA	NA	NA	NA	NA	NA	NA
1017.83	878.714	855.864	296.253	198.029	145.684	FBgn0289745	565.396	-1.97241	0.322595	7.41e-12	5.33e-10	Down	NA	NA	NA	NA	NA	NA	NA	NA
349.457	401.545	413.081	259.918	376.788	125.786	FBgn0000018	321.096	-0.226697	0.27395	0.141895	0.31378	Not_significant	44793	abo	protein-coding	abnormal oocyte	ABO|Abo|CG6093|Dmel\CG6093	2L	Dmel_CG6093	20250705
191.345	178.265	293.107	74.0284	110.829	101.349	FBgn0000024	158.154	-0.491901	0.412038	0.0116066	0.0509041	Not_significant	41625	Ace	protein-coding	Acetylcholine esterase	ACE|ACHE|AChE|AcChE|AchE|CG17907|CHE|ChE|DmAChE|Dm_ace|Dmel\CG17907|ace|ace-2|ache|dAChE|dmAChE|l(3)26|l(3)87Ed	3R	Dmel_CG17907	20250807
1309.47	1061.81	1295.89	1235.41	1660.98	1489.79	FBgn0000032	1342.22	0.173346	0.163922	0.190706	0.382918	Not_significant	48445	Acph-1	protein-coding	Acid phosphatase 1	ACP|ACPH|APH|Acph|CG7899|Dmel\CG7899	3R	Dmel_CG7899	20250807
726736	762011	863405	846160	803331	840865	FBgn0000042	807085	0.0732765	0.0895196	0.385208	0.596801	Not_significant	31521	Act5C	protein-coding	Actin 5C	A|A4V404_DROME|ACT|ACT1_DROME|ACT5C|Ac5C|Act|Act-5C|Act5|Act5c|Actin|Actin/BAP47|Actin5C|ArpA|BAP47|Bap47|CG4027|Dmel\CG4027|F-ACTIN|F-Actin|F-actin|G-actin|M32055|T11|act|act 5C|act5C|actin|actin5C|actomyosin|anon-EST:fe2D2|beta-Actin|beta-actin|beta-actin/Bap47|chrX:5748184..5748304|cyt5C|f-actin|l(1)G0009|l(1)G0010|l(1)G0025|l(1)G0079|l(1)G0117|l(1)G0177|l(1)G0245|l(1)G0330|l(1)G0420|l(1)G0486	X	Dmel_CG4027	20250817
607.247	69.4057	15.8873	76.7183	27.5899	4.0148	FBgn0000044	133.477	-0.19475	0.515563	0.0833735	0.219489	Not_significant	37368	Act57B	protein-coding	Actin 57B	ACT3|Act57|Act57A|Act57b|Actin|Actin-57B|ArpE|BEST:RE38067|C|CG10067|CG30294|Dmel\CG10067|M|T10|act 57A|act57A|act57B|act57b|actin|actin-57B|anon-EST:CL2c12|chr2R:16452771..16452966	2R	Dmel_CG10067	20250817
4744.22	4643.27	4019.3	4745.26	4239.53	5244.66	FBgn0000052	4606.04	0.0686493	0.121337	0.526952	0.713241	Not_significant	33847	Pfas	protein-coding	Phosphoribosylformylglycinamidine synthase	153122_at|Ade2|CG9127|Dmel\CG9127|Paics|ade2|pfas|pym	2L	Dmel_CG9127	20250705
889.797	899.484	857.218	850.426	835.662	1128.09	FBgn0000057	910.113	0.0539756	0.172753	0.690637	0.830888	Not_significant	37073	adp	protein-coding	adipose	Adp|CG5124|Dmel\CG5124|anon-WO0196371.1|anon-WO0196371.27|anon-WO0196371.3	2R	Dmel_CG5124	20250705
504.239	387.872	405.182	336.527	534.645	655.482	FBgn0000063	470.658	0.105054	0.219943	0.471011	0.668965	Not_significant	42126	Mps1	protein-coding	Monopolar spindle 1	Ald|Ald/Mps1|CG7643|Dmel\CG7643|Msp1|TKK|ald|dMps1|mps1	3R	Dmel_CG7643	20250807
151905	133986	150654	126748	125279	121462	FBgn0000064	135006	-0.202758	0.0865903	0.0132264	0.0561622	Not_significant	43183	Ald1	protein-coding	Aldolase 1	ALD|ALDOA|Ald|Aldolase|BcDNA:LP07735|CG6058|Dmel\CG6058|FBA|T12|T4|T6|T7|ald|dALDOA	3R	Dmel_CG6058	20250807
804.435	890.618	850.757	894.274	688.438	720.594	FBgn0000077	808.186	-0.0878251	0.176105	0.521206	0.708519	Not_significant	43869	amx	protein-coding	almondex	BcDNA:GH02974|CG12127|Dmel\CG12127|fs(1)amx	X	Dmel_CG12127	20250705
57445.7	62384.7	55420.2	65685.1	52476.6	59309.9	FBgn0000083	58787	0.0157204	0.0989343	0.864344	0.934612	Not_significant	42492	AnxB9	protein-coding	Annexin B9	ANXB9|Ann|AnnB9|AnnIX|Anx B9|CG5730|Dmel\CG5730|annexin	3R	Dmel_CG5730	20250705
149.906	80.9078	99.6751	122.958	178.34	99.209	FBgn0000092	121.832	0.0693882	0.277835	0.612194	0.778391	Not_significant	31252	dyw	protein-coding	daywake	0.9|0.9 gene|0.9kb|CG2650|Dmel\CG2650|EG:155E2.1|FBgn0000092|JHBP8|anon-3B1.2	X	Dmel_CG2650	20250705
655101	590692	615022	574602	537232	579807	FBgn0000100	592076	-0.124205	0.0841844	0.120023	0.280421	Not_significant	40451	RpLP0	protein-coding	Ribosomal protein LP0	AP3|Ap3|Ape|CG7490|Dmel\CG7490|L10|LP0|P0|P35|PO|RLA0|RPL P0|RpP0|RpPO|Rplp0|l(3)0154|l(3)01544|p0	3L	Dmel_CG7490	20250817
53207.8	53143.3	49194.5	46781.6	45406.2	45437.8	FBgn0000117	48861.9	-0.15979	0.0839073	0.0447812	0.139449	Not_significant	31151	arm	protein-coding	armadillo	ARM|Arm|Armadillo|CG11579|Dm Arm|Dmel\CG11579|EG:86E4.6|beta-Cat|beta-Catenin|beta-cat|beta-cat-arm|beta-catenin|betaCatenin|betacat|bgr
14.2597	9.62034	60.9145	18.9424	36.2213	30.7605	FBgn0000137	28.4531	0.00140369	0.343971	0.98928	NA	Not_significant	30985	ase	protein-coding	asense	AS-C T8|AS-C T8ase|AS-T8|ASC|Ase|Asense|CG3258|Dmel\CG3258|EG:165H7.2|T1|T1A|T1a|T8|as-T8|ascT8|bHLHc28|sc/T8	X	Dmel_CG3258	20250807
200.569	251.566	310.845	419.995	327.835	535.837	FBgn0000140	341.108	0.353766	0.280992	0.033891	0.114233	Not_significant	42946	asp	protein-coding	abnormal spindle	ASP|Asp|CG6875|Dm Asp|Dmel\CG6875|anon-96Aa|anon-WO0118547.279	3R	Dmel_CG6875	20250724
68.3066	26.7597	37.9866	31.485	31.9448	0	FBgn0000146	32.7471	-0.0880874	0.379125	0.398584	NA	Not_significant	34524	aub	protein-coding	aubergine	AUB|AUBERGINE|Aub|CG6137|Dmel\CG6137|ms(2)32D|sti|sting	2L	Dmel_CG6137	20250807
0	12.8115	33.5446	114.675	71.5705	41.5043	FBgn0000147	45.6843	0.286812	0.545837	0.0454709	0.140949	Not_significant	41446	aurA	protein-coding	aurora A	87A7-9/2|AAK|AUR|AURKA|Aur|Aur-A|AurA|Aurora A|CG3068|Dmel\CG3068|aur|aur-A|aurka|ck10|ck[10]|l(3)87Ac|l(3)ck10	3R	Dmel_CG3068	20250807
795.455	1113.98	783.083	717.049	677.017	532.246	FBgn0000152	769.805	-0.284099	0.205906	0.0557741	0.163663	Not_significant	32645	Axs	protein-coding	Abnormal X segregation	CG9703|Dmel\CG9703|axs	X	Dmel_CG9703	20250705
35.656	36.3202	10.5924	31.5822	154.347	133.792	FBgn0000158	67.0484	0.423532	0.571251	0.0199889	0.0764973	Not_significant	43038	bam	protein-coding	bag of marbles	BAM|Bam|Bam-C|BamC|BamF|CG10422|Dmel\CG10422|alpha|fs(3)neo61|ham	3R	Dmel_CG10422	20250807
5349.41	5732.74	6087.94	5601.27	5432.75	5478.26	FBgn0000173	5613.73	-0.0477903	0.105619	0.622893	0.786345	Not_significant	32358	ben	protein-coding	bendless	BEN|Ben|Bend|Bendless|CG18319|Dmel\CG18319|UBC13|Ubc13|UbcD3|anon-WO03040301.242|bend|nj-262|ubc13	X	Dmel_CG18319	20250817
391704	329115	398051	328859	403260	357924	FBgn0000181	368152	-0.0323257	0.101477	0.730941	0.854419	Not_significant	45827	bic	protein-coding	bicaudal	107/12|5A|BTF3|BcDNA.GM05329|BcDNA:GM05329|Bic|Btf|CG3644|Dmel\CG3644|E(2)Bic|E(Bic)|NAC-beta|l(2)49Da|l(2)k10712|l(2)vr22|vr22	2R	Dmel_CG3644	20250705
5757.31	6129.42	5494.25	5735.95	6138.79	5751.77	FBgn0000183	5834.58	0.0173324	0.104938	0.85771	0.931739	Not_significant	35051	BicD	protein-coding	Bicaudal D	BIC-D|BICD|Bic-D|Bic[D]|CG6605|Dmel\CG6605|anon-EST:fe2A11|bicD	2L	Dmel_CG6605	20250817
10937.9	9362.05	9441.58	10549	10349.7	11499.5	FBgn0000212	10356.6	0.105402	0.103481	0.269817	0.475781	Not_significant	39744	brm	protein-coding	brahma	BRD|BRM|Brahma|Brg|Brm|Brm @ Kto|CG18438|CG5942|Dmel\CG5942|E(E2F)3A|dBRM|dSMARCA4|dSNF2|l(3)72Aa	3L	Dmel_CG5942	20250807
836.676	1199.29	938.087	969.767	1055.12	1300.04	FBgn0000221	1049.83	0.0976506	0.176619	0.476404	0.673361	Not_significant	31358	brn	protein-coding	brainiac	Brn|CG4934|Dmel\CG4934|EG:EG0007.6|brc|fs(1)107|fs(1)A107|l(1)6P6	X	Dmel_CG4934	20250807
3885.74	5066.96	3432.52	3852.21	2931.72	3312.6	FBgn0000228	3746.96	-0.216463	0.147764	0.0821974	0.217236	Not_significant	33757	Nin	protein-coding	Ninein	Bsg25D|CG14025|Dmel\CG14025|brg25D|bsg25D|bsq25D|nin	2L	Dmel_CG14025	20250705
1675.97	1092.88	1576.63	1454.61	1735.29	1271.03	FBgn0000229	1467.74	0.0240426	0.169866	0.858142	0.931739	Not_significant	44801	bsk	protein-coding	basket	BSK|Basket|Bsk|CG5680|D-JNK|D-junk|DBSK/JNK|DJNK|DJNK/bsk|DmJNK|Dmel\CG5680|JAK|JNK|JNK/SAPK|Jak|Jnk|Junk|P-JNK|SAPK/JNK|SAPKa|bsk/JNK|dJNK|dJnk|dNJNK|jnk|jnk (bsk)|p-JNK|pJNK	2L	Dmel_CG5680	20250807
3574.81	3121.42	3319.03	3025.35	3492.94	4298.1	FBgn0000239	3471.94	0.0831991	0.136181	0.480806	0.676536	Not_significant	45830	bur	protein-coding	burgundy	Bur|CG9242|Dmel\CG9242|ES2-2|GMPS|Gmps|P174|anon-WO0118547.193|anon-WO0118547.204|gua2|l(2)10523	2L	Dmel_CG9242	20250807
26918.6	24360.8	21255	24288.7	23749.1	24669.1	FBgn0000244	24206.9	0.00297029	0.100094	0.974501	0.987482	Not_significant	41144	by	protein-coding	blistery	3R-B|BcDNA:RE65113|CG9379|CT26639|Dmel\CG9379|tensin	3R	Dmel_CG9379	20250705
61.1102	70.5604	90.0504	76.6649	45.7096	131.054	FBgn0000246	79.1916	0.0352941	0.296293	0.78266	0.886935	Not_significant	47765	c(3)G	protein-coding	crossover suppressor on 3 of Gowen	C(3)G|C3G|CG17604|Dmel\CG17604|c(3)g|c3G|cx	3R	Dmel_CG17604	20250807
6328.94	6169.11	5557.49	6092.45	5553.28	5778.1	FBgn0000247	5913.23	-0.0432319	0.107074	0.660035	0.810605	Not_significant	43518	ca	protein-coding	claret	CG18133|CG18134|CG31037|CG7799|Dmel\CG31037|bw-p|bw[G]	3R	Dmel_CG31037	20250705
5968.87	4451.16	4202.98	5232.32	4968.38	5591.35	FBgn0000251	5069.18	0.0853367	0.131509	0.458641	0.659484	Not_significant	35341	cad	protein-coding	caudal	38E.19|CAD|CG1759|Cad|Cadf|Caudal|Dm-Cad|Dmel\CG1759|S67|anon-WO2004063362.83|cd	2L	Dmel_CG1759	20250807
28999.2	40803.4	34716.8	39203.9	40580.7	39734.2	FBgn0000253	37339.7	0.162323	0.11054	0.10719	0.259757	Not_significant	36329	Cam	protein-coding	Calmodulin	3909|CAM|CG8472|CaM|Cal|Cal49A|CalA|Cam1|D-CaM|DmCaM|DmCalm|Dmel\CG8472|anon-EST:Posey59|cam|dCaM|l(2)03909|l(2)3909|lincRNA.S2634	2R	Dmel_CG8472	20250817
1908.49	2053.96	1847.29	1722.8	1718.21	1079.49	FBgn0000256	1721.71	-0.240763	0.171736	0.0768735	0.206382	Not_significant	33611	capu	protein-coding	cappuccino	CG15420|CG3399|Capu|Dmel\CG3399|capp	2L	Dmel_CG3399	20250705
5257.72	4160.89	5194.57	4601.84	6119.64	6062.98	FBgn0000259	5232.94	0.153851	0.133041	0.184946	0.376226	Not_significant	32132	CkIIbeta	protein-coding	Casein kinase II beta subunit	And|CCK2|CG15224|CK II|CK-2|CK-II beta|CK-IIbeta|CK2|CK2-beta|CK2beta|CKII|CKII beta|CKII-beta1|CKIIb|CKIIbeta|Cask-II-b|Ck-IIbeta|Ck2beta|CkII|CkII-beta|CkIIbeta1|Ckiibeta|Dm-CK2-beta|DmCK2beta|DmCKIIbeta|DmCkIIbeta|Dmel\CG15224|Ds cas kin|KC2B_DROME|betaCK2|ck2beta|dCK2beta|dCKII|dCKII beta|mbu	X	Dmel_CG15224	20250807
5321.28	3890.54	3827.58	3868.9	3746.45	3997.55	FBgn0000273	4108.71	-0.12793	0.133905	0.272612	0.478659	Not_significant	34284	Pka-C1	protein-coding	Protein kinase
7520.41	8174.65	7000.63	7330.49	7638.25	7388.85	FBgn0000283	7508.88	-0.0183838	0.102925	0.846761	0.926429	Not_significant	41848	Cp190	protein-coding	Centrosomal protein 190kD	AbS1-4|Bx-63|Bx63|CEN190|CG6384|CP-190|CP-60|CP190|CP190_DROME|Cen185|Cen190|DMAP 190|DMAP-190|DMAP190|Dmap190|Dmel\CG6384|E(mod)4-1|Map190|Rb188|cp190|dmap190	3R	Dmel_CG6384	20250807
2004.15	1576.95	1426.56	1286.79	1391.05	1001.45	FBgn0000286	1447.82	-0.298328	0.178435	0.0320868	0.109835	Not_significant	33692	Cf2	protein-coding	Chorion factor 2	BcDNA:GM09668|CF-2|CF2|CF2.5|CG11924|Cf2_II|Dmel\CG11924|cf2	2L	Dmel_CG11924	20250705
15392.4	15225.4	12808.4	13111.3	12488.9	13719.3	FBgn0000289	13791	-0.123025	0.102463	0.193991	0.387792	Not_significant	36571	cg	protein-coding	combgap	CG|CG8367|Cg|Combgap|Dmel\CG8367|l(2)07659|l(2)k11504|mig	2R	Dmel_CG8367	20250705
4485.36	4110.19	3533.26	3548.06	3666.52	3706.05	FBgn0000307	3841.57	-0.121197	0.122383	0.266975	0.472944	Not_significant	34974	chif	protein-coding	chiffon	BG:DS09218.1|BG:DS09218.2|CG5813|CG5817|Chif|Chiffon|DS09218.1|Dbf4|Dmel\CG5813|chf|fs(2)chiffon	2L	Dmel_CG5813	20250705
1587.54	1449.71	2259.28	2198.95	2056.65	2371.56	FBgn0000316	1987.28	0.221554	0.163513	0.0943107	0.238858	Not_significant	30973	cin	protein-coding	cinnamon	CG2945|CIN|Dmel\CG2945|EG:BACR37P7.3|fs(1)M50|l(1)1Ae|l(1)G0142	X	Dmel_CG2945	20250730
465.532	691.177	513.208	693.859	940.191	590.103	FBgn0000317	649.011	0.219059	0.213856	0.140623	0.31173	Not_significant	34882	ck	protein-coding	crinkled	53D10S|BG:DS00929.11|CG7595|CK|D|D2|DM7a|DMyoVIIa|Dm 35B|DmVIIA|DmVIIa|Dmel\CG7595|Dro35B|ESTS:53D10S|Mhc35BC|Myo7A|Myo7B|MyoVIIA|anon-35Bb|br27|ck/MyoVIIA|l(1)35Ca|l(2)07130|l(2)35Ca|l(2)br27|l35Ca|myoVIIA|myoVIIa|myosin-7a|stc|stch	2L	Dmel_CG7595	20250705
37871	38155.7	37264.5	37584.6	32886.8	36054.3	FBgn0000319	36636.1	-0.0793416	0.088161	0.340601	0.55141	Not_significant	32537	Chc	protein-coding	Clathrin heavy chain	CG9012|CHC|CLH|Cla|Clh|D-Chc|Dmel\CG9012|chc|chc1|dCHC|l(1)13Fb|l(1)G0438|l(1)VI	X	Dmel_CG9012	20250807
127.35	213.609	211.841	212.976	260.396	53.5228	FBgn0000326	179.949	-0.015388	0.277205	0.908644	0.956064	Not_significant	117300	clt	protein-coding	cricklet	CG9858|Dmel\CG9858|Est-R|anon-57Fb	2R	Dmel_CG9858	20250705
1608.71	2461.62	2068.34	1759.71	1949.37	1904.96	FBgn0000330	1958.79	-0.088948	0.154489	0.486971	0.681718	Not_significant	31647	cm	protein-coding	carmine	AP-3|AP-3mu|AP3mu3|CG3035|CG32731|Dmel\CG3035|Dmu3|Mu3|ap-3|apm3|cg3035|l(1)VEM119|mu3	X	Dmel_CG3035	20250730
412.474	242.59	214.401	337.794	605.811	661.492	FBgn0000339	412.427	0.416752	0.3138	0.0183249	0.0716449	Not_significant	34967	cni	protein-coding	cornichon	BG:DS02740.13|CG5855|Cni|Dmel\CG5855|IV|anon-35Fe|spnG	2L	Dmel_CG5855	20250705
393.488	401.942	375.627	271.589	245.247	163.877	FBgn0000346	308.628	-0.376105	0.286331	0.026354	0.0948025	Not_significant	47091	comt	protein-coding	comatose	CG 1618|CG1618|Comt|DmNSF|Dmel\CG1618|NSF|NSF 1|NSF-1|NSF1|Nsf|Nsf1|com|dNSF|dNSF-1|dNSF1|dNsf1|dnsf1	X	Dmel_CG1618	20250705
72.9316	205.063	137.903	218.408	123.409	182.163	FBgn0000351	156.646	0.0865602	0.276755	0.532597	0.717218	Not_significant	33937	cort	protein-coding	cortex	CG11330|Cort|Dmel\CG11330|cor	2L	Dmel_CG11330	20250705
505.464	867.125	638.878	799.251	921.472	623.193	FBgn0000352	725.897	0.115363	0.201806	0.422481	0.629852	Not_significant	35653	cos	protein-coding	costa	CG1708|COS2|COS[2]|Cos|Cos-2|Cos2|Cos[2]|Costal2|DmCos2|Dmel\CG1708|KIF26A/B|Kif7|cos-2|cos2|l(2)161/28|l(2)cos[[2]]|l(2)k16101|l(2)k16128	2R	Dmel_CG1708	20250807
207.343	111.179	112.779	263.893	232.316	185.601	FBgn0000357	185.519	0.219447	0.290059	0.151467	0.327214	Not_significant	38998	Cp18	protein-coding	Chorion protein 18	ACE3|CG6517|CP18|Dmel\CG6517|Dms18|E5|S-18|S18|cp18|s-18|s18|s18-1	3L	Dmel_CG6517	20250730
24872.4	22855.7	23915.1	20424.8	23475.3	21140.3	FBgn0000370	22780.6	-0.122947	0.0933533	0.159978	0.340006	Not_significant	47767	crc	protein-coding	cryptocephal	929|ATF-4|ATF4|ATF4/crc|Atf4|CG8669|Crc|DM6|Dmel\CG8669|Ire1|atf4|dATF-4|dATF4|dAtf4|l(2)crc	2L	Dmel_CG8669	20250807
3000.19	3228.15	2855.15	2666.98	2329.35	2766.34	FBgn0000376	2807.69	-0.178758	0.128669	0.114489	0.271307	Not_significant	31268	crm	protein-coding	cramped	CG2714|Crm|Dmel\CG2714|EG:95B7.2|ZW-9|l(1)3C1|l(1)3Ca|l(1)zw9|sa|sta[P]|swa|zw-9|zw9	X	Dmel_CG2714	20250705
5765.18	5699.98	5805.29	5840.03	5239.88	5269.75	FBgn0000377	5603.35	-0.0670275	0.105101	0.488581	0.682756	Not_significant	31208	crn	protein-coding	crooked neck	62D9.a|CG18842|CG3193|Crn|Dmel\CG3193|EG:30B8.1|N10|N5|RC63|l(1)2|l(1)2Fa|l(1)CRN|l(1)N7|l(1)crn|l30|yok	X	Dmel_CG3193	20250817
4782.74	3925.47	3501.95	3291.09	3061.68	3067.54	FBgn0000382	3605.08	-0.295041	0.135612	0.0118981	0.0518748	Not_significant	45278	csw	protein-coding	corkscrew	19-106|CG3954|CSW|Csw|Csw/Shp2|Dmel\CG3954|E(sev)1A|EG:BACN25G24.2|SHP-2|Shp-2|Shp2/csw|anon-WO03040301.207|anon-WO03040301.209|anon-WO03040301.219|csw/SHP-2|l(1)2Db|l(1)2Dd|l(1)G0170|l(1)GA114|l(1)csw	X	Dmel_CG3954	20250705
362.022	363.13	522.424	423.077	685.532	479.236	FBgn0000384	472.57	0.162808	0.222734	0.271249	0.477165	Not_significant	3355131	cta	protein-coding	concertina	CG17678|CG40010|Concertina|Cta|Dmel\CG17678|GNA12/13|Galpha|Galpha12/13|Galpha[[12/13]]|conc|mat(2)cta|mat(2)fog	2L	Dmel_CG17678	20250705
0	179.804	23.8478	189.379	137.196	0	FBgn0000392	88.3712	0.0153702	0.423278	0.808356	0.90559	Not_significant	33934	cup	protein-coding	cup	CG11181|CUP|Cup|DmCup|Dmel\CG11181|fs(1)cup|fs(2)cup|i239	2L	Dmel_CG11181	20250807
1478.78	1263.18	1399.48	1502.45	1681.92	1675.79	FBgn0000394	1500.27	0.166925	0.148052	0.180753	0.370238	Not_significant	44510	cv	protein-coding	crossveinless	CG12410|Cv|Dmel\CG12410|Tsg2|cv-1|tsg2	X	Dmel_CG12410	20250705
4756.18	4890.17	4538.67	5359.31	4936.87	6561.24	FBgn0000395	5173.74	0.200341	0.123373	0.0678825	0.188588	Not_significant	45280	cv-2	protein-coding	crossveinless 2	BMPER|CG15671|CT35855|CV2|Cv 2|Cv-2|Cv2|Dmel\CG15671|cv 2|cv2	2R	Dmel_CG15671	20250705
1067.05	1660.89	1356.74	1421.13	1663.78	1601.84	FBgn0000404	1461.9	0.12985	0.166215	0.330091	0.540582	Not_significant	39340	CycA	protein-coding	Cyclin A	0033/02|0040/24|0046/23|0104/07|0245/34|0521/06|0545/13|1329/16|1449/05|CG5940|CLD3|CYCA|CYCLIN A|Cyc A|CyclinA|DmcycA|Dmel\CG5940|S(rux)3B|anon-WO0140519.128|cycA|cyclin A|dCycA|hari|l(3)03946|l(3)183|l(3)68Ea|l(3)j3C8|l(3)neo114|l(3)rsg11|rsg11	3L	Dmel_CG5940	20250807
77.425	75.8429	67.9677	146.183	201.771	179.285	FBgn0000422	124.746	0.477972	0.422935	0.0134374	0.0568801	Not_significant	35190	Ddc	protein-coding	Dopa decarboxylase	AADC|CG10697|DDC|DdcDm|Dmel\CG10697|ddc|fDDC|l(2)37Bl|l(2)37Ch|l(2)k02104	2L	Dmel_CG10697	20250807
8093.73	8733.33	8154.16	8986.15	7074.82	8222.42	FBgn0000447	8210.77	-0.0340978	0.110388	0.735043	0.857076	Not_significant	41022	Dhod	protein-coding	Dihydroorotate dehydrogenase	CG9741|DHOD|DHODH|Dmel\CG9741|dhod|l(3)s3512	3R	Dmel_CG9741	20250705
1709.4	1374.5	1185.93	1212.29	1451.68	1434.29	FBgn0000448	1394.68	-0.0388015	0.162347	0.767944	0.877964	Not_significant	36073	Hr3	protein-coding	Hormone receptor 3	12.6|2.4|CG11823|CG12208|CG33183|D|DHR3|Dhr3|DmHr3|DmRORalpha|Dmel\CG33183|HR3|Hr46|NR1F4|dHR3|dhr3|hr46|l(2)46CFi|l(2)k09242	2R	Dmel_CG33183	20250807
783.585	376.623	527.194	585.845	283.858	527.592	FBgn0000451	514.116	-0.111057	0.233105	0.447674	0.650377	Not_significant	44135	ect	protein-coding	ectodermal	CG11965|CG6611|DROECT|Difl|Dmel\CG6611|Ifl	3L	Dmel_CG6611	20250705
18107	22047.9	20480.2	19574	19034	17116	FBgn0000454	19393.2	-0.104578	0.101889	0.267378	0.473273	Not_significant	48450	Dip-B	protein-coding	Dipeptidase B	CG9285|DipB|Dmel\CG9285	3R	Dmel_CG9285	20250705
8646.09	6827.2	7160.22	6756.45	6625.22	6670.26	FBgn0000455	7114.24	-0.145274	0.112631	0.155642	0.333347	Not_significant	47769	Dip-C	protein-coding	Dipeptidase C	CG5663|Dmel\CG5663|dipC	3R	Dmel_CG5663	20250705
1187.04	1027.64	856.931	599.269	790.202	946.422	FBgn0000463	901.251	-0.233197	0.196357	0.107148	0.259745	Not_significant	42313	Delta	protein-coding	delta	0495/20|0926/11|1053/14|1119/09|1304/03|1423/11|1440/11|1485/04|C1|CG3619|CT12133|D1|DL|Deltal|Dl|Dmel\CG3619|E(ls)2|EC3-5|anon-WO0118547.269|delta|delta D1|dmDelta|l(3)05151|l(3)92Ab|l(3)j8C3	3R	Dmel_CG3619	20250807
6762.81	5328.83	4182.38	4162.08	3837.28	4317.06	FBgn0000464	4765.07	-0.304465	0.148319	0.0146175	0.0607693	Not_significant	35259	Lar	protein-coding	Leukocyte-antigen-related-like	CG10443|DLAR|DLar|Dlar|Dmel\CG10443|LAR|PTP38A|Ptp38A|dlar|lar	2L	Dmel_CG10443	20250807
3526.65	3592.57	3780.67	3583.48	3333.69	3222.08	FBgn0000482	3506.52	-0.0853157	0.115829	0.415006	0.623068	Not_significant	31118	dor	protein-coding	deep orange	CG3093|DOR|Deep-orange|Dmel\CG3093|Dof|Dor|EG:171E4.1|FI09617|Vps18|Vps18/dor|dor1|l(1)2Be|l(1)2Bw|l(1)7|l(1)76|vps18	X	Dmel_CG3093	20250807
26.4778	10.6955	15.0097	12.6242	2.58761	29.413	FBgn0000490	16.1346	-0.0154341	0.366764	0.869139	NA	Not_significant	33432	dpp	protein-coding	decapentaplegic	BMP|Bmp|CG9885|DPP|DPP-C|Dm-DPP|DmDPP|Dmel\CG9885|Dpp|Dpp/TGFbeta|Hin-d|M(2)23AB|M(2)LS1|TGF-b|TGF-beta|TGFbeta|Tg|Tgfbeta|blk|ho|l(2)10638|l(2)22Fa|l(2)k17036|shv	2L	Dmel_CG9885	20250807
6312.31	6591.25	6226.1	6101.83	6510.07	5760.35	FBgn0000499	6250.32	-0.0494167	0.103905	0.606254	0.774468	Not_significant	32078	dsh	protein-coding	dishevelled	CG1720|CG18361|DSH|DVL1-3|Dm Dsh|Dmel\CG18361|Dsh|Dvl|l(1)10Bd|l(1)G0267|l(1)G17|l(1)dsh	X	Dmel_CG18361	20250807
3425.38	3004.83	2650.76	2388.53	2737.21	3164.64	FBgn0000504	2895.22	-0.09776	0.140283	0.416878	0.624933	Not_significant	40940	dsx	protein-coding	doublesex	CG11094|DSX|DSXF|DSXM|Dmdsx|Dmel\CG11094|Dsx|Hr|dsxF|dsxM|ix-62c	3R	Dmel_CG11094	20250807
3895.56	2901.61	2948.28	2865.71	3034.42	3032.91	FBgn0000520	3113.08	-0.095147	0.135328	0.418058	0.626125	Not_significant	31265	dwg	protein-coding	deformed wings	CG2711|CG2714|DWG|Dmel\CG2711|Dwg|EG:95B7.6|SBP|Sbp|ZW-5|ZW5|Zw-5|Zw5|l(1)3Be|l(1)zw5|ves|zw-5|zw5	X	Dmel_CG2711	20250817
5649.45	4954.6	4714.22	4088.62	4653.73	4800.12	FBgn0000524	4810.12	-0.144722	0.118875	0.175189	0.362766	Not_significant	31589	dx	protein-coding	deltex	CG3929|DMDELTEX|Deltex|Dlx|Dmel\CG3929|Dx	X	Dmel_CG3929	20250705
0	44.8124	35.3008	21.6727	0	16.0678	FBgn0000533	19.6423	-0.0515182	0.399287	0.54418	NA	Not_significant	41858	ea	protein-coding	easter	CG4920|Dmel\CG4920|EA|Ea|SP24|c-SP24|cSP24	3R	Dmel_CG4920	20250807
81.086	29.851	42.2048	64.5976	6.17342	54.5375	FBgn0000535	46.4084	-0.0328464	0.333667	0.768077	0.877964	Not_significant	32428	eag	protein-coding	ether a go-go	CG10952|CIKE|Dmel\CG10952|EAG|Eag	X	Dmel_CG10952	20250705
447.032	546.73	479.965	439.017	469.615	483.791	FBgn0000536	477.692	-0.0432137	0.196446	0.760901	0.87229	Not_significant	32585	eas	protein-coding	easily shocked	CG3525|Dmel\CG3525|EP770|EtnK|PC80|RE10142|RH11|ala	X	Dmel_CG3525	20250705
3238.2	2672.18	3008.37	2706.3	3685.27	2887.42	FBgn0000541	3032.96	0.04258	0.138957	0.721949	0.849474	Not_significant	44811	E(bx)	protein-coding	Enhancer of bithorax	CG10894|CG17135|CG32346|CG32478|CG7022|Dmel\CG32346|E(BX)|E(Bx)|Ebx|En-bx|NURF|NURF 215|NURF-215|NURF-301|NURF215|NURF301|NuRF301|Nurf|Nurf 301|Nurf-215|Nurf301|dNURF|dNURF301|e(Bx)|e(bx)|l(3)122|l(3)ry122|nurf301|p215|p301	3L	Dmel_CG32346	20250807
670.534	648.785	445.793	503.088	527.363	533.691	FBgn0000542	554.876	-0.0908081	0.199296	0.525393	0.711921	Not_significant	31339	ec	protein-coding	echinus	CG2904|Dmel\CG2904|EG:EG0002.3|Ec|Q1W9Q0	X	Dmel_CG2904	20250705
2193.11	2398.05	2682.74	2852.61	3018.25	2632.44	FBgn0000543	2629.53	0.174833	0.132427	0.130588	0.297089	Not_significant	38291	ecd	protein-coding	ecdysoneless	CG5714|Dmel\CG5714|Ecd|ecd-1|ecd1|ecdl|l(3)62Db|l(3)ecd|l(3)ecd-1|l(3)ecd1	3L	Dmel_CG5714	20250705
4491.01	3820.73	2784.53	3111.7	2600.78	2877.87	FBgn0000546	3281.1	-0.268082	0.155334	0.0369486	0.122162	Not_significant	35540	EcR	protein-coding	Ecdysone receptor	CG1765|CG8347|DEcR|Dhr23|DmEcR|Dmel\CG1765|ECR|ECR-C|EcR-A|EcR-B|EcR-B1|EcR1b|EcRA|EcRB|EcRB-1|EcRB1|EcRC|EcdR|Ecr|Ecr1B|EcrB1|NR1H1|USP|Usp|anon-WO0229075.1|dECR|dmEcR|ecr|lie|ms(2)06410|ms(2)42A|snt	2R	Dmel_CG1765	20250807
59.8587	30.1947	47.2487	30.344	2.2506	40.185	FBgn0000551	35.0136	-0.0923632	0.366616	0.401059	0.612682	Not_significant	40354	Edg78E	protein-coding	Ecdysone-dependent gene 78E	CG7673|DMLCP78|DmelEdg78E|Dmel\CG7673|EDG-78|EDG78|EDG78E|Edg78|Edg78e	3L	Dmel_CG7673	20250705
7605.84	8734.11	7303.61	7816.55	6089.65	5967.82	FBgn0000562	7252.93	-0.201315	0.123976	0.067557	0.187812	Not_significant	37757	egl	protein-coding	egalitarian	CG4051|Dmel\CG4051|EGL|Egl|egal	2R	Dmel_CG4051	20250807
1038.83	1178.8	1216.53	1224.57	1107.05	1313.69	FBgn0000565	1179.91	0.057926	0.157004	0.653721	0.806726	Not_significant	39675	MsrA	protein-coding	Methionine sulfoxide reductase A	CG7266|DROZ60MEX|Dmel\CG7266|EiP71CD|Eip28|Eip28 /29|Eip28/29|Eip71C|Eip71CD|MSRA|dMsrA|dmsrA|eip28/29|msrA	3L	Dmel_CG7266	20250807
14039.3	12928.8	13658.2	12863.8	13017.8	12471.9	FBgn0000566	13163.3	-0.0734994	0.0912587	0.391754	0.604068	Not_significant	37143	Cth	protein-coding	Cystathionine gamma-lyase	CG5345|CSE|Dmel\CG5345|EIP40|Eip40|Eip55BD|Eip55E|LD22255|cse	2R	Dmel_CG5345	20250807
49922.3	43965.5	40262.8	44716.5	39002.4	36102.5	FBgn0000578	42328.7	-0.138402	0.105987	0.155313	0.333223	Not_significant	37201	ena	protein-coding	enabled	CG15112|Dmel\CG15112|ENA/VASP|Ena|Enabled|Enb|VASP|Vasp|enb|l(2)02029	2R	Dmel_CG15112	20250807
178782	169798	192026	171287	181628	184230	FBgn0000579	179625	-0.00833167	0.0857332	0.918316	0.960808	Not_significant	33351	Eno	protein-coding	Enolase	BEST:LD15491|CG17654|CT32526|DmENO|Dmel\CG17654|ENOA|Eno2|T18|anon-WO0153538.76|eno	2L	Dmel_CG17654	20250807
567.518	595.794	727.276	733.806	826.825	853.838	FBgn0000588	717.51	0.212258	0.188641	0.135185	0.304545	Not_significant	34595	esc	protein-coding	extra sexcombs	CG14941|Dmel\CG14941|ESC|Esc|L41867|dESC|sc	2L	Dmel_CG14941	20250705
331.703	107.217	163.97	205.559	219.546	346.469	FBgn0000591	229.077	0.103181	0.268918	0.46741	0.667508	Not_significant	43161	E(spl)m8-HLH	protein-coding	Enhancer of split m8
17838.7	14436.3	18258.4	15152.6	18385.2	17224.8	FBgn0000611	16882.7	0.00537863	0.110996	0.957616	0.980127	Not_significant	32567	exd	protein-coding	extradenticle	CG8933|DExd|Dm-EXD|Dmel\CG8933|Dpbx|EXD|Exd|Pbx1|anon-EST:fe1H3|l(1)IV|lincRNA.S9404|td48	X	Dmel_CG8933	20250807
360.655	428.892	548.34	555.363	658.036	578.083	FBgn0000615	521.561	0.222606	0.214241	0.134803	0.304214	Not_significant	37345	exu	protein-coding	exuperantia	CG8994|Dmel\CG8994|Exu|bs30h09.y1|exu1	2R	Dmel_CG8994	20250705
4438.03	4233.93	4912.21	5315.59	5631.28	5709.91	FBgn0000617	5040.16	0.247698	0.112186	0.0149426	0.0617425	Not_significant	32762	Taf9	protein-coding	TBP-associated factor 9	CG6474|Dmel\CG6474|E(y)1|TAF40|TAF40/42|TAF40/42/e(y)1|TAF42|TAF9|TAFII40|TAFII40(42)|TAF[II]40|TAF[[II]]|TAF[[II]]40|TAF[[II]]40/42|TAF[[II]]42|TFIID|TFIID 42|TFIID-p42|Taf40|Taf42|TafII40|Taf[[II]]40|d40|dTAF42|dTAF9|dTAFII42|dTAF[[40]]|dTAF[[II]]40|dTAF[[II]]42|dTaf9|dmTAF9|dmTaf9|dme-TAFII40|e(y)1|e(y)4|e(y)[1]|p42|taf40/e(y)1|taf9	X	Dmel_CG6474	20250705
703.913	876.714	898.527	909.887	1307.86	1098.6	FBgn0000618	965.918	0.263583	0.188297	0.0645721	0.181498	Not_significant	45848	e(y)2	protein-coding	enhancer of yellow 2	CG15191|Dmel\CG15191|E(y)2|ENY2|LBC|Sus1|dE(y)2|dENY2|de(y)2|e(y)[2]|e(y2)	X	Dmel_CG15191	20250705
1105.13	1487.2	1387.17	1211.61	1001.45	849.395	FBgn0000629	1173.66	-0.242562	0.179827	0.0816981	0.216268	Not_significant	39203	E(z)	protein-coding	Enhancer of zeste	CG6502|Dmel\CG6502|E(Z)|E(z)1|EZ|EZH1/2|EZH2|E[z]|Ez|Ezh2|Su(z)301|dE(z)|l(3)1902|l(3)67Fa|l(3)B12|l(3)SG17|l(3)ds12|pco|pco/E(z)	3L	Dmel_CG6502	20250807
2313.2	2208.28	1542.72	1780.99	1206.93	2072.61	FBgn0000633	1854.12	-0.161445	0.178843	0.243101	0.447196	Not_significant	36521	tei	protein-coding	teiresias	CG17716|CT39263|Dmel\CG17716|fas	2R	Dmel_CG17716	20250705
18560.7	17393.5	14097.5	15302.5	14906.5	14491.9	FBgn0000635	15792.1	-0.137363	0.108477	0.166435	0.349534	Not_significant	31364	Fas2	protein-coding	Fasciclin 2	1D4|Ab 1D4|CG3665|CT12301|Dmel\CG3665|EG:EG0007.3|FAS 11|FAS II|FAS2|FASII|Fas|Fas 2|Fas II|Fas-II|FasII|Fasc II|FascII|Fasii|MAB1D4|anon-EST:Liang-1.60|clone 1.60|fas II|fas-II|fas2|fasII|fasciclin II|l(1)G0032|l(1)G0048|l(1)G0081|l(1)G0293|l(1)G0336|mAB1D4|mAb 1D4|mAb1D4	X	Dmel_CG3665	20250807
59.0639	93.0616	26.4883	100.085	18.1138	80.2116	FBgn0000639	62.8373	0.0208636	0.3179	0.859345	0.931997	Not_significant	39566	Fbp1	protein-coding	Fat body protein 1	CG17285|DmeFBP1|Dmel\CG17285|FBP-1|FBP1|FbP1|Fbp-1|LP07910p|P1|fbp-1|fbp1	3L	Dmel_CG17285	20250705
6.11942	88.3217	21.1679	117.561	31.0125	40.23	FBgn0000644	50.7355	0.0775709	0.350008	0.489507	0.68314	Not_significant	31294	Fcp3C	protein-coding	Follicle cell protein 3C	CG4015|Dmel\CG4015|EG:140G11.2|Ecp3C|VMP3C	X	Dmel_CG4015	20250705
39.7145	28.8833	43.2649	47.7863	23.2896	77.5345	FBgn0000658	43.4122	0.0539453	0.325868	0.646371	0.801319	Not_significant	37089	fj	protein-coding	four-jointed	CG10917|Dmel\CG10917|FJ|Fj|Fjx1	2R	Dmel_CG10917	20250807
29380.4	29458.8	27148.1	26792.6	25463.6	25483.8	FBgn0000659	27287.9	-0.130387	0.0871682	0.113553	0.270033	Not_significant	43383	fkh	protein-coding	fork head	CG10002|Dm-FoxA|Dmel\CG10002|Dmfkh|FKH|Fkh|FoxA|Sebp2|dFoxA	3R	Dmel_CG10002	20250807
11170.9	10400.3	10190.8	9686.06	9821.65	9731.57	FBgn0000662	10166.9	-0.104841	0.0944096	0.235454	0.438057	Not_significant	36527	fl(2)d	protein-coding	female lethal d	CG6315|Dmel\CG6315|Fl(2)d|Fl(2d)|v(2)k16105	2R	Dmel_CG6315	20250817
20198.3	16946.1	17228.4	18767.4	18940.2	20408.5	FBgn0000667	18748.2	0.083082	0.09917	0.367418	0.57793	Not_significant	31166	Actn	protein-coding	alpha actinin	ACTN|CG4376|CT14163|CT14232|Dmel\CG4376|EG:133E12.1|GA17|HM-29|actn|alpha-actinin|alphaActn|fliA|l(1)2Cb|l(1)EA82|y	X	Dmel_CG4376	20250807
9419.33	10039.6	9709.84	10252.7	8542.98	8892.86	FBgn0000709	9476.21	-0.0639994	0.103751	0.503881	0.694949	Not_significant	33110	fliI	protein-coding	flightless I	15|BcDNA:LD21753|CG1484|CT3691|DCA3-19|Dmel\CG1484|EN3|FLI-I|Fli-I|W2|fli|fli I|fli-I|fltI|fltO|l(1)18-80|l(1)19Fd|l(1)ESHS53|l(1)W-2|lDCB2-19|sdby|w-2	X	Dmel_CG1484	20250807
1193.48	1578.54	1497.45	1725.34	1309.31	1629.8	FBgn0000711	1488.99	0.085038	0.160255	0.515108	0.703244	Not_significant	44289	flw	protein-coding	flapwing	CG15305|CG2096|DmPp1-9C|Dmel\CG2096|FLW|FLW/PP1B|PP-1|PP-1c|PP1|PP1 9C|PP1 b9C|PP1 beta9c|PP19C|PP1B_DROME|PP1beta|PP1beta-9C|PP1beta9C|PP1c|PP1cbeta|Pp1-9C|Pp1beta-9C|Pp1beta9C|XE55|anon-WO03040301.120|l(1)G0172	X	Dmel_CG2096	20250807
1289.3	1186.04	1216.65	1201.15	1139.39	1179.25	FBgn0000810	1201.96	-0.0483432	0.150674	0.701303	0.837829	Not_significant	47781	fs(1)K10	protein-coding	female sterile (1) K10	CG3218|Dmel\CG3218|EG:30B8.5|K-10|K10|f(s)K10|fs(1)M9|fs(1)k10|k10	X	Dmel_CG3218	20250730
165.167	313.21	339.651	252.142	277.466	432.849	FBgn0000826	296.748	0.0821232	0.24512	0.568998	0.746317	Not_significant	31084	png	protein-coding	pan gu	CG11420|Dmel\CG11420|EG:8D8.5|PNG|Png|fs(1)M2|pan-gnu	X	Dmel_CG11420	20250807
5.0898	18.2079	26.4953	47.7535	45.7302	25.3809	FBgn0001075	28.1096	0.131819	0.388462	0.253543	NA	Not_significant	33627	ft	protein-coding	fat	79/18|CG3352|CT11259|Dm Fat|Dmel\CG3352|FT|Fat|Ft|l(2)24Da|l(2)79/18|l(2)fat|l(2)fd|l(2)ft|l(2)gd-1|l(2)gd-l|l(2)gd2|l(2)k07918	2L	Dmel_CG3352	20250807
1118.17	1408.65	1253.76	1316.49	987.613	723.275	FBgn0001079	1134.66	-0.188153	0.189596	0.18532	0.376373	Not_significant	32855	fu	protein-coding	fused	CG6551|Dm fu|Dmel\CG6551|FU|Fu|d Fu|dFu|fu[mel]|l(1)fu	X	Dmel_CG6551	20250807
198.706	201.72	144.737	120.975	114.658	56.2222	FBgn0001084	139.503	-0.27107	0.33267	0.0870193	0.225873	Not_significant	34166	fy	protein-coding	fuzzy	CG13396|Dmel\CG13396|FY|Fy	2L	Dmel_CG13396	20250807
6615.21	5739.39	6523.34	5045.68	5712.12	6249.85	FBgn0001087	5980.93	-0.123761	0.11607	0.237658	0.440268	Not_significant	44819	g	protein-coding	garnet	AP-3delta|AP3delta|CG10986|CG11197|Dmel\CG10986|apl5|cg11197|delta|l(1)Mc19	X	Dmel_CG10986	20250807
175.03	58.7303	28.3029	43.2585	9.47739	38.8604	FBgn0001089	58.9433	-0.22886	0.429642	0.0979814	0.244878	Not_significant	33839	Gal	protein-coding	beta galactosidase	CG9092|DmelGal|Dmel\CG9092|beta-GAL|beta-Gal-1|beta-gal|dbeta-Gal|gal|lacZ-1	2L	Dmel_CG9092	20250705
70.1955	20.8689	53.2207	57.0376	16.8473	74.1618	FBgn0001090	48.722	0.00416193	0.322892	0.971078	0.98703	Not_significant	32872	bnb	protein-coding	bangles and beads	Bnb|CG7088|Dmel\CG7088|GAP43|Gap43|gap43	X	Dmel_CG7088	20250807
59784.6	58184.7	66667.3	52080.1	61084.4	59215.4	FBgn0001091	59502.7	-0.0867897	0.0953266	0.330115	0.540582	Not_significant	35728	Gapdh1	protein-coding	Glyceraldehyde 3 phosphate dehydrogenase 1	BEST:GH12586|CG12055|Dmel\CG12055|GA3PDH|GADPH|GAP|GAPDH|GAPDH I|GAPDH-1|GAPDH1|GAPDHI|Gadph1|Gapd|Gapdh|Gapdh-1|Gapdh43E|dmGAPDH|gapdh|gapdh-1|gapdh1|gh12586	2R	Dmel_CG12055	20250817
15096.2	13812	13944.6	11063.3	12152.8	12875.2	FBgn0001098	13157.3	-0.216238	0.099204	0.0188055	0.0731024	Not_significant	42832	Gdh	protein-coding	Glutamate dehydrogenase	CG5320|DHE3|Dmel\CG5320|GDH|GLU-D|GLUD|GLUD pre-mRNA|Glud|gdh	3R	Dmel_CG5320	20250807
127.925	136.713	273.592	47.3299	192.333	81.2601	FBgn0001099	143.192	-0.170979	0.319084	0.227603	0.428884	Not_significant	3772583	gdl	protein-coding	gonadal	CG33088|CG33756|CG7268|Dmel\CG33756	3L	Dmel_CG33756	20250705
19487.7	19185.7	20311.2	20556.5	17836.1	20886.3	FBgn0001105	19710.6	0.00614341	0.0953033	0.945044	0.97363	Not_significant	32544	Gbeta13F	protein-coding	G protein beta subunit 13F	CG10545|Dmel\CG10545|G b13F|G protein &bgr|G-beta|G-betab|GNB1/2/3/4 like|G[[beta13F]]|G[[beta]]|Gb13F|Gbb|Gbeta|Gbeta13|anon-EST:Liang-1.22|clone 1.22|dgbeta|gbeta13F	X	Dmel_CG10545	20250807
5508.55	6285.93	4929.91	6403	4157.98	4962.51	FBgn0001108	5374.65	-0.0794226	0.140235	0.509443	0.698877	Not_significant	39536	DCTN1-p150	protein-coding	Dynactin 1
217.93	114.447	67.9857	64.0209	41.4022	72.1936	FBgn0001114	96.3299	-0.280867	0.386702	0.0728511	0.198996	Not_significant	34193	Glt	protein-coding	Glutactin	CG9280|CT26441|Dmel\CG9280|glt	2L	Dmel_CG9280	20250705
1078.59	1161.91	1358.84	1426.18	1509.69	1576.93	FBgn0001122	1352.03	0.230592	0.157835	0.075523	0.203629	Not_significant	36104	Galphao	protein-coding	G protein alpha subunit o	Bkh|CG2204|DG[[o]]|DGalpha0|DGalpha[[o]]|DROGPAD|Dmel\CG2204|G(o)alpha47A|G-alpha-47A|G-oalpha|G-oalpha47A|G-oalpha47a|G[[o]]|G[[o]]alpha|G[[oalpha]]|Galpha47A|Galpha[[047A]]|Galpha[[0]]|Galpha[[o]]|Galpha[[o]]47A|Galphai/o|Galphao47A|Go|Go-alpha|Goa|Goalpha|Goalpha-47A|Goalpha47a|alpha(o)|bkh|dGalphao|dgo|dgoalpha|drogpad|goalpha|like GNAO	2R	Dmel_CG2204	20250807
9522.54	7215.18	9865.21	8370.97	10652.5	10691.6	FBgn0001123	9386.32	0.124899	0.128111	0.268879	0.474573	Not_significant	37805	Galphas	protein-coding	G protein alpha subunit s	CG2835|DGs|DGsalpha|Dmel\CG2835|G-5alpha|G-alpha-60A|G-salpha 60A|G-salpha60A|GNAS/L|GSalpha|G[[S]]alpha|G[[alphas]]|G[[s]]|G[[s]]-alpha-60A|G[[s]]alpha|Gaalpha|Galpha60A|GalphaS|Galpha[[s]]|Galpha[[s]]60A|Galphas60A|Gs|Gs-alpha|Gs-alpha60A|Gsalpha|Gsalpha60|Gsalpha60A|dG[[alphas]]|dgs|dgsalpha|galphas	2R	Dmel_CG2835	20250705
7779.29	9800.23	8573.66	7663.2	6915.43	6503	FBgn0001124	7872.47	-0.258995	0.116329	0.0133784	0.05666	Not_significant	36782	Got1	protein-coding	Glutamate oxaloacetate transaminase 1	BEST:GH07823|CG8430|Dmel\CG8430|FBgn 1124|GOT-1|GOT1|Got-1|Got2|got1	2R	Dmel_CG8430	20250730
41691.6	40177.5	42120.1	42318.5	38679.2	41644	FBgn0001125	41105.1	-0.0142059	0.085067	0.860231	0.932394	Not_significant	33373	Got2	protein-coding	Glutamate oxaloacetate transaminase 2	152801_at|CG4233|Dmel\CG4233|Got|Got 2|Got-2|got2	2L	Dmel_CG4233	20250807
12510	15783.8	12887.5	12936.5	10660.9	11437.6	FBgn0001128	12702.7	-0.193729	0.114278	0.0610422	0.174836	Not_significant	33824	Gpdh1	protein-coding	Glycerol-3-phosphate dehydrogenase 1	CG9042|DROGPDHA|DmG3PDH|Dmel\CG9042|G3PDH|G3pdh|GAPDH|GPD|GPDA|GPDH|GPDH-1|GPDH1|Gdh|Gpd|Gpdh|alpha-GPD|alpha-GPDH|alpha-GPDH-1|alpha-Gpdh|alphaGPDH|alphaGpd|alphaGpdh|alphaGpdh-1|dGpdh|gpdh|gpdh-1|sn-Gpdh	2L	Dmel_CG9042	20250817
3030.84	3693.64	3575.76	3920.9	3479.21	3773.15	FBgn0001133	3578.92	0.0933162	0.123513	0.396101	0.608351	Not_significant	45871	grau	protein-coding	grauzone	CG3282|CG33133|Dmel\CG33133|Grau	2R	Dmel_CG33133	20250705
26146.3	22253.6	21007.1	23292.5	23819.9	23237.7	FBgn0001139	23292.9	0.0168597	0.0992964	0.855063	0.930883	Not_significant	43162	gro	protein-coding	groucho	BEST:GM01575|BEST:LD15161|BcDNA.LD33829|BcDNA:LD33829|CG8384|DGro|Dmel\CG8384|E(spl)-WD|E(spl)[2]|E(spl)gro|E(spl)m9/m10|En-spl|GRO|Grg/TLE|Gro|Groucho|anon-WO0118547.385|dAES1|dAES2|dGro|l(3)gro|m10|m9|m9-m10|m9/10|m9/m10	3R	Dmel_CG8384	20250817
309415	283586	349773	340995	353663	342218	FBgn0001149	329942	0.121144	0.0929236	0.164513	0.346836	Not_significant	41503	GstD1	protein-coding	Glutathione S transferase D1	CG10045|D1|DmGST-1|DmGST1|DmGSTD1|DmGSTD1-1|DmGst1|Dmel\CG10045|G-S-T|GST|GST-1|GST-D1|GST1|GST1-1|GSTD1|GSTase|GSt1-1|Gst|Gst-D1|Gst1|Gst1-1|Gst1.1|GstD|T5|dGSTT2|dGstD1|dmGSTD1|gst|gst-D|gst-D1-1|gstD|gstD1|gstd1	3R	Dmel_CG10045	20250807
614.357	505.121	413.079	312.267	368.164	222.137	FBgn0001150	405.854	-0.38992	0.27665	0.0209843	0.0793739	Not_significant	31227	gt	protein-coding	giant	CG7952|DM17|Dm-gt|Dmel\CG7952|EG:BACH7M4.5|GIAN_DROME|GT|Giant|Gt|l(1)3Aa|l(1)giant	X	Dmel_CG7952	20250807
808.623	1284.65	1133.23	1354.18	842.507	917.259	FBgn0001168	1056.74	-0.0280602	0.188919	0.841546	0.924064	Not_significant	38995	hry	protein-coding	hairy	8247|CG6494|Dmel\CG6494|H|HRY|Hairy|bHLHb39|bHLHc14|brr|dDr1|h|l(3)08247|l(3)rM384	3L	Dmel_CG6494	20250705
4516.4	4453.52	4074.72	3909.57	3977.33	4452.94	FBgn0001169	4230.74	-0.0660489	0.114683	0.52482	0.711887	Not_significant	42445	H	protein-coding	Hairless	CG5460|Dmel\CG5460	3R	Dmel_CG5460	20250807
1337.25	1420.65	1711.97	1490.22	1687.24	1469.44	FBgn0001179	1519.46	0.0391073	0.151459	0.757078	0.870387	Not_significant	39202	hay	protein-coding	haywire	CG8019|DhR25|DhXPB|DmXPB|Dmel\CG8019|ERCC3|Hay|TFIIH|XPB|Xpb|Xpb/hay|hwr|i50|ms(3)nc2|nc2	3L	Dmel_CG8019	20250817
485.912	538.499	647.93	585.559	683.818	825.403	FBgn0001185	627.854	0.178211	0.199871	0.217842	0.418617	Not_significant	34992	her	protein-coding	hermaphrodite	CG4694|Dmel\CG4694|FBgn 1185|l(2)mat	2L	Dmel_CG4694	20250705
2376.74	2239.75	1974.87	1996.79	2396.91	2121	FBgn0001189	2184.34	-0.0123389	0.13755	0.917302	0.960192	Not_significant	31120	hfw	protein-coding	halfway	CG3095|CT10406|Dmel\CG3095|EG:171E4.2|SWI|l(1)2Bf|l(1)nfw|swi	X	Dmel_CG3095	20250705
17202.5	25246.7	19684.8	27205.1	22008.2	26281.5	FBgn0001197	22938.1	0.225616	0.125653	0.0424447	0.134331	Not_significant	43229	His2Av	protein-coding	Histone H2A variant	*i H2av|5499|CG5499|Dmel\CG5499|H2A|H2A.F/Z|H2A.V|H2A.X|H2A.Z|H2AV|H2AV_DROM|H2AX|H2AZ|H2Av|H2AvD|H2a.V|H2av|H2avD|HIS|HIS2AV|HIS2AVD|His|His2|His2A|His2AV|His2AvD|His2aV|His2av|HisH2Av|Hist|Hist2av|P-H2Av|dHis2Av|gamma-H2AV|gamma-H2Av|gamma-H2AvD|gamma-HIS2AV|gamma-His2Av|gammaH2AV|gammaH2Av|gammaH2Ax|gammaH2ax|h2AvD|his|his2Av|his2av|l(3)05146|l(3)810|l(3)97Dd|l(3)L1602	3R	Dmel_CG5499	20250817
2879.55	2560.83	3026.23	2987.7	2720.83	2941.19	FBgn0001202	2852.72	0.0240779	0.125263	0.828507	0.916435	Not_significant	35169	hook	protein-coding	hook	CG10653|Dmel\CG10653|Hook|dHk|hk	2L	Dmel_CG10653	20250705
358.408	291.086	319.656	370.488	485.677	416.986	FBgn0001206	373.717	0.189741	0.223247	0.203254	0.400893	Not_significant	31988	Hmr	protein-coding	Hybrid male rescue	BcDNA:LD22117|CG1619|Dmel\CG1619|HMR|Hmr-mel|Hmr[[mel]]|hmr	X	Dmel_CG1619	20250705
36727.1	34511	32505.8	35594.5	38982.7	35445.7	FBgn0001215	35627.8	0.0752502	0.0906025	0.377563	0.589106	Not_significant	43385	Hrb98DE	protein-coding	Heterogeneous nuclear ribonucleoprotein at 98DE	CG9983|Dmel\CG9983|E7Delta6|HDP(P9)|HRB98DE|HRB98DE/hrp38|Hrb1|Hrb98 de|Hrb98DE/Hrp38|Hrp38|Pen9|anon-E7Delta6|hnRNP A2/B1|hrb98 de|hrb98DE|hrb98de|hrp38|p9	3R	Dmel_CG9983	20250817
13.7091	0	47.5263	11.2077	30.3532	99.7059	FBgn0001216	33.7504	0.0883016	0.389595	0.380649	0.592426	Not_significant	39542	Hsc70-1	protein-coding	Heat shock protein 70 cognate 1	143191_at|BcDNA:RH49358|CG8937|DmHsp70|Dmel\CG8937|HSC-70|HSC1|HSC70|HSC70-1|HSP70cB1|HSP7A_DROME|Hsc1|Hsc70|Hsc70.1|Hsp-c1|Hsp70|dhsc70|dhsc70-1|hsc70	3L	Dmel_CG8937	20250817
3609.04	3655.7	3080.85	3523.89	3214.84	3728.04	FBgn0001217	3468.73	0.0131948	0.123691	0.904617	0.954954	Not_significant	41609	Hsc70-2	protein-coding	Heat shock protein 70 cognate 2	CG7756|Dmel\CG7756|HSC-70|HSC2|HSC70|HSC70-2|HSP70cA8|HSP7B_DROME|Hsc-2|Hsc2|Hsc70|Hsc70.2|dhsc70|hsc2|hsc70|hsp70	3R	Dmel_CG7756	20250724
4710.63	4583.44	3728.31	3663.43	3450.79	3331.02	FBgn0001222	3911.27	-0.255774	0.126749	0.022175	0.0830671	Not_significant	37068	Hsf	protein-coding	Heat shock factor	CG5748|D-HSF|Dm-Hsf|DmHSF|DmHSFa|Dmel\CG5748|HSF|HSF1|HSFa|Hsf1|dHSF|dHSF1|dHSFa|heat shock factor|hsf|hsf-1|hsf1|l(2)03091	2R	Dmel_CG5748	20250724
10949.5	9726.5	15390.1	19434.2	26913.9	11217.2	FBgn0001223	15605.2	0.268858	0.279722	0.0904326	0.232603	Not_significant	3772576	Hsp22	protein-coding	Heat shock protein 22	22|CG32041|CG4460|DmHsp22|Dmel20.8|Dmel\CG4460|EP(3)3247|HSP22|anon-WO0118547.50|anon-WO0140519.138|dHSP22|dHsp22|hsp22|small hsp locus 67B	3L	Dmel_CG4460	20250807
25280.7	19639	45630.9	41169.7	75608.9	18999.9	FBgn0001224	37721.5	0.122172	0.308424	0.365948	0.576843	Not_significant	39077	Hsp23	protein-coding	Heat shock protein 23	23|CG4463|DmHSP23|DmHsp23|Dmel20.6|Dmel\CG4463|HSP23|HSP23/IAP|Hsp-23|hsp 22K|hsp 23|hsp 23K|hsp-23|hsp23|hsp23/22|small hsp locus 67B	3L	Dmel_CG4463	20250817
9529.09	13276.4	18345.4	29527.7	37077.6	12203.4	FBgn0001225	19993.3	0.321217	0.338405	0.0534724	0.158798	Not_significant	39075	Hsp26	protein-coding	Heat shock protein 26	26|26K|CG4183|DmHsp26|Dmel23.0|Dmel\CG4183|HSP26|Hsp 26|hsp 26|hsp26|small hsp locus 67B	3L	Dmel_CG4183	20250817
288.339	341.696	338.929	203.075	158.643	214.12	FBgn0001227	257.467	-0.342409	0.284855	0.0394239	0.127904	Not_significant	39076	Hsp67Ba	protein-coding	Heat shock gene 67Ba	CG4167|DROHSP|DROHSP1|DmHsp67|Dmel22.2|Dmel\CG4167|HSP67BA|Hsp-G1|gene 1|gene1|hsp67Ba|small hsp locus 67B	3L	Dmel_CG4167	20250724
122.38	131.98	321.062	127.493	338.569	67.0413	FBgn0001229	184.754	-0.0231256	0.285	0.860517	0.932489	Not_significant	39071	Hsp67Bc	protein-coding	Heat shock gene 67Bc	CG4190|Dm-HSP67Bc|Dmel18.0|Dmel\CG4190|HSP67|HSP67BC|HSP67Bc|HSPB8|Hsp-G3|Hsp67BC|HspB8|Hspg3|gene 3|gene-3|gene3|gene5|hsp67B|hsp67Bc|hsp67bc|small hsp locus 67B	3L	Dmel_CG4190	20250724
3104.75	3484.98	3381.92	5255.84	5219.03	1538.23	FBgn0001230	3664.13	0.0702714	0.273337	0.611028	0.778021	Not_significant	42852	Hsp68	protein-coding	Heat shock protein 68	68|CG5436|DmHsp68|Dmel\CG5436|HSP68|HSP68_DROME|HSP70cA7|Hsp-68|hsp68	3R	Dmel_CG5436	20250705
2046.6	3190.32	3209.11	2337.97	2515.12	2916.21	FBgn0001234	2702.55	-0.0827093	0.156253	0.520768	0.708042	Not_significant	3772547	lncRNA:Hsromega	ncRNA	Heat shock RNA omega	CR31400|Dmel\CR31400|HSRomega|Hsr-omega|Hsr93D|Hsromega|Hsromega-n|er3|hrsomega|hsr omega|hsr-omega|hsromega|hsromega arcRNA|hsrw|l(3)05241|l(3)93De|l(3)er3|lncRNA-hsromega|lncRNA:hsromega|n(3)05241	3R	Dmel_CR31400	20250730
115.164	44.4029	75.956	27.4266	27.3085	40.9576	FBgn0001235	55.2025	-0.23838	0.401567	0.0993804	0.247312	Not_significant	41273	hth	protein-coding	homothorax	1323/07|1422/04|CG17117|Dm-HTH|Dmel\CG17117|HTH|Hth|MEIS1|Meis1|P53|anon-EST:Liang-2.13|clone 2.13|dtl|hth1|hth2|l(3)05745|l(3)86Ca	3R	Dmel_CG17117	20250807
1222	1508.27	1421.55	1524.7	1537.95	1470.53	FBgn0001247	1447.5	0.0903098	0.148679	0.470097	0.668633	Not_significant	40248	Ide	protein-coding	Insulin degrading metalloproteinase	CG5517|Dmel\CG5517|IDE|dIDE|dIde|dide|dlde|ide	3L	Dmel_CG5517	20250705
36056.3	33670.5	35906.6	32082.3	35625.4	36015.8	FBgn0001248	34892.8	-0.0234652	0.0891821	0.780286	0.885724	Not_significant	44291	Idh	protein-coding	Isocitrate dehydrogenase	CG7176|CT22171|Dmel\CG7176|ICDH|IDH|IDH (CG7176)|IDH-NADP|IDH1|IDH2|Idh-NADP|cIdh|dIDH2|idh|isocitrate dehydrogenase|l(3)L3852	3L	Dmel_CG7176	20250817
94.8219	115.042	46.7559	78.6307	75.8269	41.546	FBgn0001255	75.4372	-0.0708899	0.304031	0.581319	0.755476	Not_significant	48239	ImpE3	protein-coding	Ecdysone-inducible gene E3	CG11046|CG2723|Dmel\CG2723|IMP-E3|Imp-E3	3R	Dmel_CG2723	20250705
423.654	470.972	371.96	294.429	299.559	202.87	FBgn0001276	343.907	-0.323262	0.261444	0.0456937	0.141425	Not_significant	45881	ix	protein-coding	intersex	CG13201|Dmel\CG13201|IX|MED29|Med29	2R	Dmel_CG13201	20250705
18538.1	20943.4	20878.1	24471.2	20579.5	23362.6	FBgn0001291	21462.1	0.156638	0.0997328	0.09057	0.232651	Not_significant	36057	Jra	protein-coding	Jun-related antigen	AP-1|AP1|Ap-1|Ap1|CG2275|D-Jun|D-jun|D-jun/Jra|D.Jun|DJUN|DJun|DM14|Djun|Dmel\CG2275|JRA|JUN|Jun|V|c-Jun|cJun|cjun|d-JRA|d-Jun|d-jun|dAP-1|dJRA|dJUN|dJra|dJun|djun|dm-Jun|jra|jun|l(2)46Ef|l(2)IA109|l(2R)IA109	2R	Dmel_CG2275	20250807
68926.4	62532.6	61310.4	60965	58557	62516	FBgn0001297	62467.9	-0.0740333	0.0869463	0.368035	0.578676	Not_significant	3772082	kay	protein-coding	kayak	AP-1|AP1|Ap1|CG15507|CG15509|CG33956|D-Fos|D-fos|D-fos/kay|DFOS|DFos|DFra|DM3|DM30|Dfos|Dmel\CG33956|FOS|Fos|Fra|KAY|Kay|c-Fos|c-fos|d-Fos|d-fos|dAP-1|dFRA|dFos|dFra|dfos|dlhD|fbz|fos|fra	3R	Dmel_CG33956	20250807
2165.62	2116.08	1675.16	1848.66	1512.3	1642.39	FBgn0001301	1826.7	-0.179773	0.151449	0.155292	0.333223	Not_significant	35084	kel	protein-coding	kelch	CG7210|Dm.Ring_canal/KELC_DROME|Dmel\CG7210|Kel|Kelch	2L	Dmel_CG7210	20250705
57208.1	53066.7	53739.4	52786.4	54665	59011.9	FBgn0001308	55079.6	0.0191051	0.0869732	0.816387	0.910453	Not_significant	36810	Khc	protein-coding	Kinesin heavy chain	2R6|CG7765|DK|DKH|Dm KHC|DmK|DmKHC|Dmel\CG7765|Dmkin|KHC|KIF 5A|KIF5|KIF5B|KIN|Kif5|Kin|Kin-1|Kinesin|Kinesin-1|khc|kin|kinesin|kinesin-1|l(2)W12|l(2)k13219|l(2)k13314|l(2R)W12|pgs	2R	Dmel_CG7765	20250817
62900.8	54806.7	51006.8	52560.6	52473.9	55268.5	FBgn0001316	54836.2	-0.0645398	0.0954853	0.469625	0.668383	Not_significant	38067	klar	protein-coding	klarsicht	CG17046|Dmel\CG17046|Klar|kls|marb	3L	Dmel_CG17046	20250730
56.0303	13.9026	13.2461	122.689	68.1511	0	FBgn0001321	45.6699	0.100352	0.387347	0.341331	0.55158	Not_significant	47137	knk	protein-coding	knickkopf	CG6217|Dmel\CG6217|Gnarled|Knk|dyspneic|gnar|l(3)85Eg	3R	Dmel_CG6217	20250705
7670.08	8767.03	7218.39	7755.52	7240.27	7874.9	FBgn0001324	7754.37	-0.0409107	0.107613	0.678482	0.822831	Not_significant	44830	kto	protein-coding	kohtalo	Brm @ Kto|CG8491|Dmel\CG8491|KTO|Kto|Kto/Med12|MED12|Med12|SRB8|Srb8/KTO/TRAP230|Trap230|dTRAP230|dTrap230|l(3)76BDc|med12|med12/kto|psg14|siren1	3L	Dmel_CG8491	20250705
1257.02	1300.89	1302.22	1799.77	1650.22	1642.06	FBgn0001330	1492.03	0.301259	0.149353	0.0161789	0.0655533	Not_significant	31205	kz	protein-coding	kurz	CG3228|Dmel\CG3228|EG:30B8.2|N1|N8|l(1)2Eb|l(1)N4|l67	X	Dmel_CG3228	20250705
609.964	802.359	686.066	1036.84	1192.1	859.535	FBgn0001341	864.477	0.358766	0.203591	0.016291	0.0658107	Not_significant	31010	Mybbp1A	protein-coding	MYB binding protein 1a	CG6189|Dmel\CG6189|EG:115C2.2|HM-419|HM-52|dMYBBP1A|l(1)1Bi|l(1)Bi|l(1)lBi|mybbp1a	X	Dmel_CG6189	20250817
877.193	953.17	1333.5	1071.79	1345.51	1267.46	FBgn0001491	1141.44	0.135018	0.177129	0.326211	0.537304	Not_significant	32069	l(1)10Bb	protein-coding	lethal (1) 10Bb	10Ba|CG1639|Dmel\CG1639|L(1)10Bb|l(1)G0169|l(1)G14|l(1)GLM14	X	Dmel_CG1639	20250705
518.324	418.277	313.451	267.782	448.541	610.915	FBgn0001612	429.548	0.0336297	0.229326	0.815405	0.91018	Not_significant	48481	Grip91	protein-coding	Gamma-tubulin ring protein 91	CG10988|DGrip91|Dd4|Dgrip9|Dgrip91|Dgrips91|Dmel\CG10988|GCP3|GRIP91|anon-WO03040301.197|dGRIP91|dd4|l(1)G0122|l(1)d deg-4|l(1)d.deg.-4|l(1)d.deg.4|l(1)dd4	X	Dmel_CG10988	20250817
11474.4	9885.14	9049.43	10122.3	9501.04	9118	FBgn0001624	9858.39	-0.068023	0.109267	0.495985	0.688022	Not_significant	32083	dlg1	protein-coding	discs large 1	11|CG1725|CG1730|CPD|DLG|DLG-A|DLG1|Discs Large|Discs-large|Dlg|Dlg-A|Dlg1|DlgA|DlgS97|Dmel\CG1725|Drodlg|PSD-95|PSD95|SAP97|anon-EST:Posey93|anon-WO03040301.258|anon-WO03040301.260|anon-WO03040301.268|d. lg.-1|dlg|dlg-1|dlg-A|dlgA|dlgS97|l(1)10Bf|l(1)G0276|l(1)G0342|l(1)G0456|l(1)G19|l(1)L11|l(1)bwn|l(1)d.lg-1|l(1)d.lg.-1|l(1)discs large|l(1)dlg|l(1)dlg-1|l(1)dlg1|l(1)l.pr.-2|l(1)lpr-2|misb	X	Dmel_CG1725	20250807
12010.5	17871.3	16686.7	18138.3	14702.1	15366.2	FBgn0001941	15795.8	0.0389811	0.127376	0.729046	0.853629	Not_significant	33836	ifc	protein-coding	infertile crescent	CG9078|DES-1|Des-1|Des1|Dmel\CG9078|Ifc|des|des-1|des1|l(2)26Ab|l(2)gdh-2|ms(2)04875	2L	Dmel_CG9078	20250807
24113.5	27743.7	26383.3	30359.4	27182.6	27564.3	FBgn0001961	27224.5	0.106706	0.0941397	0.226071	0.428358	Not_significant	34793	Arpc1	protein-coding	Actin-related protein 2/3 complex
6495.78	6780.85	5856.48	6414.77	6469.39	6107.06	FBgn0001965	6354.05	-0.00888828	0.105551	0.927095	0.96528	Not_significant	34790	Sos	protein-coding	Son of sevenless	2.3|34Ea|BG:DS00941.4|CG7793|Dmel\CG7793|E(sev)2A|E(var)189|EC2-5|EK2-8|EY2-3|SOS|SoS|Sos1|Su(tor)2-2|br24|br25|dSos|dme-SOS|l(2)34Ea|l(2)Sos|l(2)br24|l(2)br25|l(2)k05224|l(2)k06321|sos	2L	Dmel_CG7793	20250807
1591.12	1131.63	1295.89	1151.19	1246.95	1554.37	FBgn0001970	1328.53	-0.0159188	0.166819	0.904963	0.955008	Not_significant	48775	Pgant35A	protein-coding	Polypeptide N-acetylgalactosaminyltransferase 35A	A3|BG:DS01068.8|CG7480|Dmel\CG7480|GalNAc-T|Pgant35a|br12|dGalNAc-T1|l(2)35Aa|l(2)br12|l35Aa|pgant35|pgant35A|ppGalNAcT35A	2L	Dmel_CG7480	20250730
2994.61	3028.04	2979.47	3147.29	3120.15	3580.42	FBgn0001977	3141.66	0.104079	0.120315	0.334244	0.54513	Not_significant	49424	CIAPIN1	protein-coding	Cytokine induced apoptosis inhibitor 1	B|BG:DS00929.9|CG4180|D-CIAPIN1|D1|Dmel\CG4180|anon-35Ba|br26|l(2)35Bg|l(2)br26	2L	Dmel_CG4180	20250724
12366.1	12880.4	12431.9	13070.4	12316.7	11747.2	FBgn0001978	12468.8	-0.0183445	0.0931924	0.833779	0.919709	Not_significant	34888	stc	protein-coding	shuttle craft	151662_s_at|BG:DS04929.4|BcDNA.LD22726|BcDNA:LD22726|CG3647|Cf4|Dmel\CG3647|LD22726|br33|l(2)35Cb|l(2)SH1565|l(2)SH2 1565|l(2)br33|l35Cb	2L	Dmel_CG3647	20250705
157.886	121.829	183.617	93.8227	217.315	205.991	FBgn0001983	163.41	0.0431055	0.265318	0.755767	0.869778	Not_significant	34906	wor	protein-coding	worniu	BG:DS03023.1|CG4158|Dmel\CG4158|Wor|br35|l(2)35Da|l(2)br35|l35Da	2L	Dmel_CG4158	20250807
4165.93	4239.49	3513.3	4851.62	3885.92	4022.4	FBgn0001986	4113.11	0.0773159	0.127142	0.491419	0.684958	Not_significant	48782	Mtr4	protein-coding	Mtr4 helicase	BG:DS09217.2|BcDNA:GH07290|CG4152|Dmel\CG4152|L(2)35Df|br44|cg4152|dMtr4|l(2)35Df|l(2)br44|l(2)k14422|l(2)k14423|l.2.35Df|lethal(2)35Df	2L	Dmel_CG4152	20250817
860.646	776.282	795.989	784.387	514.199	635.126	FBgn0001990	727.771	-0.191842	0.193387	0.18034	0.369647	Not_significant	48785	wek	protein-coding	weckle	BG:DS09217.5|CG4148|Dmel\CG4148|WECKLE|Wek|l(2)35Ea|l(2)br47|l35Ea	2L	Dmel_CG4148	20250705
3517.18	4476.51	5313.64	4822.5	6112.64	5196.43	FBgn0001995	4906.49	0.208513	0.142046	0.0857647	0.223557	Not_significant	49425	mRpL4	protein-coding	mitochondrial ribosomal protein L4	BG:DS02740.17|CG5818|Dmel\CG5818|L4|Rpl4|l(2)35Fe|l(2)k14608|l35Fe|mito|mrpL4	2L	Dmel_CG5818	20250705
1768.78	2029.78	2012.37	1947.78	1779.53	1779.93	FBgn0002021	1886.36	-0.0579307	0.13708	0.62509	0.78766	Not_significant	49427	l(2)37Bb	protein-coding	lethal (2) 37Bb	Bb|CG10655|Dmel\CG10655|dFOXRED1|l(2)35B2|l(2)E58	2L	Dmel_CG10655	20250705
1682.18	2796.35	2473.97	2945.18	2506.33	2481.24	FBgn0002022	2480.87	0.129302	0.159251	0.320907	0.531858	Not_significant	48805	Catsup	protein-coding	Catecholamines up	Bc|CATSUP|CG10449|Dmel\CG10449|ZipCatsup|catsup|cg10449|dCATSUP|dZIP7|dZipCATSUP|dZipCatsup|fs(2)ltoQT50|l(2)37Bc|l(2)E13|l(2)k05402|l(2)k05424	2L	Dmel_CG10449	20250705
488.768	275.418	134.892	119.808	158.572	127.728	FBgn0002023	217.531	-0.420086	0.390256	0.0215347	0.0810647	Not_significant	35184	Lim3	protein-coding	Lim3	CG10699|CG15174|Dmel\CG10699|LIM3|Lim-3A|Lim3A|l(2)37Bd|l(2)Bd|lim3	2L	Dmel_CG10699	20250724
614.271	878.243	871.258	538.65	674.328	809.363	FBgn0002036	731.019	-0.122896	0.19617	0.389502	0.601622	Not_significant	35189	CG10561	protein-coding	uncharacterized protein	Anon-37Cs|C2|Cs|Dmel\CG10561|ORF1|ORF2|ORF3|TU37C1|TU37C2|TuC1|anon-37Cb|anon-37Cc|anon-37Cd|anon-37Cs|cs|l(2)37Cs	2L	Dmel_CG10561	20250705
9171.85	8076.32	8394.57	7755.39	8553.13	7837.88	FBgn0002044	8298.19	-0.0742398	0.102358	0.432938	0.638311	Not_significant	35235	swm	protein-coding	second mitotic wave missing	CG10084|Dmel\CG10084|E1|EC2-10|S(Rux)2B|S(rux)2B|Swm|Swm1|l(2)37Dh|l(2)E1	2L	Dmel_CG10084	20250817
36714.8	32903.9	38578.8	32191	33530.7	32339.2	FBgn0002069	34376.4	-0.125821	0.0913953	0.142986	0.314911	Not_significant	36420	AspRS	protein-coding	Aspartyl-tRNA synthetase	Aats-Asp|Aats-asp|CG3821|DARS|DRS|Dmel\CG3821|aaRS(Asp)|aats-asp|anon-EST:Liang-2.49|cDNA1|clone 2.49|l(2)49Db|l(2)k04508|l(2)v27|l(2)vr1|poney|vr1	2R	Dmel_CG3821	20250817
15561.8	13432.1	16481.4	12864.8	15793.3	13764	FBgn0002121	14649.6	-0.0839711	0.109424	0.401165	0.612682	Not_significant	33156	l(2)gl	protein-coding	lethal (2) giant larvae	CG2671|D-LGL|Dmel\CG2671|L(2)GL|L(2)gl|LGL|Lethal (2) giant larvae|Lgl|MENE (2L)-B|SN2-5|dlgl|gl|l(2)|l(2) giant larva|l(2)giant larvae|l-gl|l[[2]]gl|lgl|p127|p127[l(2)gl]|p127l(2)gl	2L	Dmel_CG2671	20250807
27981.9	25618.2	31770.4	24571.3	30657.3	27665.4	FBgn0002174	28044.1	-0.0358096	0.107186	0.715838	0.846321	Not_significant	48844	CG5504	protein-coding	uncharacterized protein	Dmel\CG5504|DnaJ|TID56|cDNA 10D|l(2)701|l(2)tid|l(2)tud|lethal (2) tumorous imaginal discs	2R	Dmel_CG5504	20250807
24139	24550.7	23502.5	24838.8	24078.6	26073.7	FBgn0002183	24530.6	0.0491782	0.0862622	0.547114	0.729335	Not_significant	38248	dre4	protein-coding	dre4	CG1828|DRE4|DRE4/dSPT16|Dmel\CG1828|Dre4|SPT16|Spt16|dSPT16|dSpt16|dspt16|l(3)62Bg|l(3)dre4|spt16	3L	Dmel_CG1828	20250817
1365.54	1568.62	1440.03	1459.88	1206.52	1532.97	FBgn0002283	1428.93	-0.0412253	0.152562	0.74544	0.863509	Not_significant	48903	l(3)73Ah	protein-coding	lethal (3) 73Ah	CG4195|Dmel\CG4195|I(3)73Ah|L(3)73Ah|l(3)02540|l(3)133.18	3L	Dmel_CG4195	20250705
9238.8	10891.4	10155.8	10858.4	11168.3	12271.5	FBgn0002284	10764	0.153792	0.103343	0.106804	0.259288	Not_significant	39855	Prosbeta6	protein-coding	Proteasome beta6 subunit	Beta-6|CG4097|DTS-5|DTS5|Dmel\CG4097|PSB1_DROME|PSMB1|Pros26|Pros26-DTS|b6|beta-6|beta6|beta6_dm|l(3)73Ai|l(3)DTS-5|l(3)DTS5|pros26|pros26B|pros26beta6|prosbeta6	3L	Dmel_CG4097	20250705
307.748	309.176	328.414	431.587	303.489	237.187	FBgn0002354	319.6	0.0171252	0.2263	0.905338	0.955072	Not_significant	49762	l(3)87Df	protein-coding	lethal (3) 87Df	BcDNA:SD27354|CG7620|COX20|Dmel\CG7620|S12|l(3)S12|l(3)s12	3R	Dmel_CG7620	20250705
13393.1	10744.5	11107.8	10353.2	13382.2	11757.3	FBgn0002413	11789.7	0.00824739	0.116688	0.937572	0.970231	Not_significant	43673	dco	protein-coding	discs overgrown	0538/13|0915/10|1396/02|1447/01|1460/09|CG2048|CK1delta/epsilon|CK1epsilon|CKIepsilon|DBT|DBT/CK1epsilon|DCO|DCO/CKIe|Dbt|Dco|Dco/CK1|Dmel\CG2048|ck1epsilon|dCKIepsilon|dbt|dco-1|ddbt|l(3)S053813|l(3)S144701|l(3)dco|l(3)dco-1|l(3)discs overgrown|l(3)discs overgrown-1|l(3)j3B9|l(3)rK215	3R	Dmel_CG2048	20250807
9158.28	7937.6	7842.18	8685.24	9160.11	9385.75	FBgn0002431	8694.86	0.108344	0.103793	0.257858	0.463757	Not_significant	41181	hyd	protein-coding	hyperplastic discs	CG9484|Dmel\CG9484|HYD|Hyd|NP_524296.2|UBE 3A|UBR5|Ubr5|c43|l(3)85Ea|l(3)C43|l(3)C43-3|l(3)SG33|l(3)c43|l[[3]]c43	3R	Dmel_CG9484	20250807
1973.19	2439.29	2358.64	2877.12	3472.33	2477.63	FBgn0002441	2599.7	0.284816	0.151171	0.0241195	0.0885178	Not_significant	43288	l(3)mbt	protein-coding	lethal (3) malignant brain tumor	CG5954|Dmel\CG5954|L(3)MBT|L(3)MBT/LIN-61|L(3)Mbt|L(3)mbt|L3MBT|L3mbt|MBT|dL(3)mbt|dl(3)MBT|l(3)malignant braintumor|mbt	3R	Dmel_CG5954	20250705
744.931	416.701	1023.61	793.056	1190.19	739.995	FBgn0002521	818.081	0.146913	0.221646	0.318483	0.529937	Not_significant	43819	pho	protein-coding	pleiohomeotic	CG17743|Dmel\CG17743|PHO|PHO/YY1|Ph|Pho|YY1|dYY1|l(4)102EFc|l(4)29|l(4)BU-2|l(4)OC-1|l(4)pho	4	Dmel_CG17743	20250807
18982.6	21204.1	18421.6	19816.4	16582.9	18012.5	FBgn0002524	18836.7	-0.0922844	0.100907	0.323818	0.534987	Not_significant	34910	lace	protein-coding	lace	BG:DS01845.3|CG4162|Dmel\CG4162|Lace|SPT|SPT-II|SPTLC2|Spt2|anon-EST:Posey289|br36|dSpt2|l(2)35Dc|l(2)br36|l35Dc	2L	Dmel_CG4162	20250730
21206.2	24496.6	21233.6	22681.8	21769.9	24550.7	FBgn0002525	22656.5	0.0381217	0.0970374	0.673607	0.819553	Not_significant	33782	Lam	protein-coding	Lamin	2459|74/76|CG6944|D5|DM[[O]]|D[[m0]]|Dm|Dm(0)|Dm0|Dm1|Dm2|DmLamin|DmO|Dm[[0]]|Dm[[1]]|Dm[[2]]|Dm[[mit]]|Dm[[o]]|Dmel\CG6944|Dmo|LAM|Lam Dm0|Lam Dm[[0]]|Lam(Dm0)|LamB|LamDm|LamDm0|LamDmO|LamDm[[0]]|LamDm[[o]]|Lam[[Dm0]]|Lamin A|Lamin B|Lamin Dm0|Lamin Dm[[0]]|Lamin-B1|LaminA|LaminB|jf27|l(2)04643|l(2)25Ec|l(2)gdh-7|l(2)gdh7|l(2)jf27|lam|lamB|lamDm0|lamDm[[0]]|lamin|lamin B|lamin Dm0|lamin DmO|lami…	2L	Dmel_CG6944	20250807
86988.1	67814.1	64359.7	62623.2	56915.8	58613.3	FBgn0002526	66219	-0.253606	0.110193	0.0114566	0.0504636	Not_significant	38723	LanA	protein-coding	Laminin A	5]]|CG10236|CT28769|Dmel\CG10236|FBgn0002526|FBtr0077014|LM-A/alpha1|LMalpha1|Lam|Lam-A|LamA|Laminin|Lan|alpha3/5|alpha[[3|hdln|lamA|laminin alpha3/5|lanA	3L	Dmel_CG10236	20250817
2273.91	2200.47	1876.28	2395.63	2362.59	2097.45	FBgn0002542	2201.06	0.0835745	0.13658	0.479715	0.675819	Not_significant	45894	lds	protein-coding	lodestar	CG2684|DmF2|Dmel\CG2684|Fs(3)Hor|Fs(3)Horka|Fs(3)Sz11|Horka|Lds|NTef2|lod	3R	Dmel_CG2684	20250705
59905.2	47173.6	43304.4	47488.7	41869.5	46957.8	FBgn0002543	47783.2	-0.117719	0.112287	0.248897	0.454574	Not_significant	44522	robo2	protein-coding	roundabout 2	CG14347|CG14348|CG5481|CG5574|CT17326|D-Robo2|D-robo2|Dmel\CG5481|ROBO2|Robo|Robo 2|Robo-2|Robo2|Robo2 (Lea)|anon-EST:Liang-1.75|clone 1.75|dRobo-2|fus4|lea|robo|robo-2	2L	Dmel_CG5481	20250705
3852.26	3731.46	3335.85	3395.44	2986.27	2927.52	FBgn0002552	3371.47	-0.18416	0.124252	0.0951428	0.240367	Not_significant	45325	lin	protein-coding	lines	CG11770|Dmel\CG11770|Lin	2R	Dmel_CG11770	20250705
1121.38	902.102	912.935	955.715	1248.86	1060.59	FBgn0002566	1033.6	0.0976877	0.170131	0.468588	0.668033	Not_significant	3355130	lt	protein-coding	light	CG18028|Dm-lt(het)|Dmel\CG18028|Lt|Vps41|l(2)40Fb|vps41	2L	Dmel_CG18028	20250807
8577.01	8245.76	8724.07	8583.7	7754.47	8513.91	FBgn0002567	8399.82	-0.0345747	0.098655	0.706421	0.839927	Not_significant	35940	Rab32	protein-coding	Rab32	24652026|24652028|A1Z7S1|CG8024|DRABR1|DmRab32|Dmel\CG8024|DrabRP1|Ltd|RAB-RP1|RAB7L|Rab-RP1|Rab-RP1/CG8024|Rab-r1|Rab32/RP1|Rab7L1|RabRP1|anon-WO0118547.106|beck|ltd|rab32	2R	Dmel_CG8024	20250705
566.396	596.165	667.343	595.501	396.661	453.517	FBgn0002569	545.931	-0.17999	0.206602	0.218014	0.418645	Not_significant	35825	Mal-A2	protein-coding	Maltase A2	CG8694|D|Dmel\CG8694|Drome_A2|LvpD|lvpD|mal_A2	2R	Dmel_CG8694	20250705
5942.7	3506.27	2520	1807.63	498.369	223.462	FBgn0002570	2416.41	-0.47126	0.645993	0.0140908	0.0589711	Not_significant	35824	Mal-A1	protein-coding	Maltase A1	CG8696|Dmel\CG8696|Drome_A1|H|LvpH|V|lvpH|mal_A1	2R	Dmel_CG8696	20250705
1072.82	1048.72	934.729	999.057	493.188	782.816	FBgn0002571	888.555	-0.235415	0.208857	0.111855	0.267086	Not_significant	35826	Mal-A3	protein-coding	Maltase A3	CG8695|Dmel\CG8695|Drome_A3|L|LvpL|V|lvpL|mal_A3	2R	Dmel_CG8695	20250705
577.578	661.004	724.999	947.43	940.698	770.198	FBgn0002576	770.318	0.272678	0.191631	0.0580651	0.168623	Not_significant	31883	lz	protein-coding	lozenge	CG1689|Dmel\CG1689|LZ|Lozenge|Lz|amx|fs(1)A1569|fs(1)M69|spe	X	Dmel_CG1689	20250807
802816	603421	741348	655560	782913	760578	FBgn0002593	724439	0.0287531	0.107509	0.770616	0.879776	Not_significant	33214	RpLP1	protein-coding	Ribosomal protein LP1	CG4087|Dmel\CG4087|LP1|M(2)21C|M(2)21C1-2|P1|RLA1_DROME|RP21C|RPA2|RpA2|RpLp1|RpP2|Rplp1|chr2L:420593..420726|rp21C|rpA2|rpP2|rpa2	2L	Dmel_CG4087	20250817
1.16701e+06	976624	1.0956e+06	992830	900044	922127	FBgn0002622	1.00904e+06	-0.179686	0.0920354	0.0374743	0.123299	Not_significant	42761	RpS3	protein-coding	Ribosomal protein S3	6779|CG6779|DmRpS3|Dmel\CG6779|IP15838p|M|M(3)124|M(3)95A|M(3)B|M(3)B2|M(3)Fla|M(3)w|M(3R)w|M95A|M[[w]]|Mw|RPS3|RS3|Rp S3|Rps3|S3|X72921|chr3R:19185518..19185701|dS3|rpS3|rps3	3R	Dmel_CG6779	20250817
211454	242233	206293	232234	158928	187374	FBgn0002626	206419	-0.155931	0.11672	0.138373	0.30834	Not_significant	43573	RpL32	protein-coding	Ribosomal protein L32	143250_at|BcDNA:RH03940|CG7939|Dmel\CG7939|L32|L32e|M(3)99D|RP-49|RP49|RPL32|Rp-49|Rp49|Rp49/RpL32|Rpl32|bs30a02.y1|rp49|rp49/RpL32|rpl32	3R	Dmel_CG7939	20250705
0	91.4775	32.6429	95.0409	102.54	13.4226	FBgn0002631	55.854	0.0659869	0.363998	0.525534	0.711921	Not_significant	43158	E(spl)m5-HLH	protein-coding	Enhancer of split m5
77.4827	15.9824	93.5171	67.7748	52.5653	71.0188	FBgn0002632	63.0568	0.00454191	0.312159	0.969763	0.986981	Not_significant	43159	E(spl)m6-BFM	protein-coding	Enhancer of split m6
1144.21	1324.4	1237.5	1179.35	1326.54	1144.27	FBgn0002641	1226.05	-0.01472	0.154022	0.908222	0.95601	Not_significant	33045	mal	protein-coding	maroon-like	5|CG1692|Dmel\CG1692|SRF|bz|ma-l	X	Dmel_CG1692	20250730
3865.02	3727.15	3686.34	4029.11	3303.69	3988.62	FBgn0002645	3766.66	0.00412453	0.120738	0.969569	0.98698	Not_significant	43765	Map205	protein-coding	Microtubule-associated protein 205	205-kDa MAP|205K MAP|205kD MAP|205kDa MAP|CG1483|Dmel\CG1483|MAP205|MAP4|map205	3R	Dmel_CG1483	20250817
59.8329	47.3066	28.9169	27.1547	37.9771	89.1643	FBgn0002673	48.3921	0.02389	0.319056	0.838737	0.922213	Not_significant	34954	twe	protein-coding	twine	BG:DS02740.1|CG4965|Cdc25|Dmel\CG4965|TWINE|Twe|cdc25|l(2)35Fh|mat(2)syn-A|mat(2)synHB5|mat(2)syn[HB5]|twn	2L	Dmel_CG4965	20250705
1554.99	1209.86	1742.07	1466.97	1599.21	1172.4	FBgn0002707	1457.58	-0.0567799	0.165813	0.669376	0.816655	Not_significant	31373	mei-9	protein-coding	meiotic 9	CG3697|DhR1|DmXPF|Dmel\CG3697|MEI-9|Mei-9|Rad1p|mei9|mus(1)110|mus110|xpf/mei-9	X	Dmel_CG3697	20250807
1005.36	465.306	573.465	575.359	529.228	341.34	FBgn0002709	581.676	-0.225101	0.241911	0.141049	0.312438	Not_significant	3772646	mei-218	protein-coding	meiotic 218	CG33067|CG8923|Dmel\CG8923|Mei-218	X	Dmel_CG8923	20250807
1142.11	1578.32	1436.02	1327.02	1185.19	1326.93	FBgn0002715	1332.6	-0.0768952	0.159699	0.555351	0.73547	Not_significant	37523	mei-S332	protein-coding	meiotic from via Salaria 332	BEST:LD13774|CG5303|Dmel\CG5303|MEI-S322|MEI-S332|Mei-S332|Mei-S332/Shugoshin|MeiS332|mei-S322|mei-s332|meiS322|meiS332	2R	Dmel_CG5303	20250705
11.2045	68.4016	81.217	99.2303	150.917	144.453	FBgn0002716	92.5705	0.264951	0.404922	0.0796331	0.212112	Not_significant	2768853	mei-W68	protein-coding	meiotic W68	CG30132|CG7753|Dmel\CG7753|Mei-W68|Mei-w68|MeiW68|SPO11|Spo-11|Spo11|W68|l(2)k05603|mei|mei W-68|mei-w68|meiW68|spo11	2R	Dmel_CG7753	20250807
112431	93517.4	100836	104212	93619.1	96869.8	FBgn0002733	100248	-0.0509555	0.0936991	0.561757	0.73992	Not_significant	43152	E(spl)mbeta-HLH	protein-coding	Enhancer of split mbeta
252.974	316.938	264.571	216.196	290.279	71.0946	FBgn0002735	235.342	-0.154809	0.281842	0.287233	0.494936	Not_significant	43151	E(spl)mgamma-HLH	protein-coding	Enhancer of split mgamma
690.61	147.488	190.683	315.736	243.191	362.474	FBgn0002773	325.03	-0.043381	0.266354	0.753817	0.868783	Not_significant	43587	Mlc2	protein-coding	Myosin light chain 2	CG2184|DmMLC2|Dmel\CG2184|Dmlc|Dmlc2|Ifm(3)99Eb|LC2|MLC|MLC 2|MLC-2|MLC2|MRLC|MYL2|Myosin|RLC|RLC1|RLC2|dMLC-2|dro MLC-2|l(3)99Eb|mlc-2|mlc2|myosin|p-MLC	3R	Dmel_CG2184	20250807
1893.68	1869.79	1279.14	1752.51	1679.12	1849.61	FBgn0002774	1720.64	0.0450298	0.158099	0.728297	0.853244	Not_significant	35523	mle	protein-coding	maleless	CG11680|DDX9|Dmel\CG11680|MLE|Mle|dDHX9|mak|mll|mls|nap|nap[ts]	2R	Dmel_CG11680	20250817
1422.15	1344.97	1648.02	1265.96	1666.8	1279.03	FBgn0002775	1437.82	-0.0454352	0.158676	0.726482	0.852221	Not_significant	38779	msl-3	protein-coding	male-specific lethal 3	CG8631|DmMsl-3|Dmel\CG8631|MSL|MSL-3|MSL3|MSL3_DROME|Msl 1-3|Msl3|mle(3)132|mle3|mls3|msl|msl3	3L	Dmel_CG8631	20250807
3263.15	3393.28	3127.45	4106.81	3589.7	4647.49	FBgn0002778	3687.98	0.268784	0.128431	0.0172514	0.0684007	Not_significant	39625	mnd	protein-coding	minidiscs	CG3297|Dmel\CG3297|MND|Mnd|SG29|l(3)B5|l(3)SG29|l(3)ds-5|l(3)ds5|l(3)o52|md	3L	Dmel_CG3297	20250705
19197.7	23113.1	20630.8	23959.3	23161.9	25458.9	FBgn0002781	22587	0.179373	0.0980194	0.0491372	0.149301	Not_significant	49228	mod(mdg4)	protein-coding	modifier of mdg4	BcDNA:GH07769|BcDNA:SD03001|CG15500|CG15501|CG15802|CG18151|CG32491|CG7836|CG7859|CG8076|Dmel\CG32491|Doom|E(var)129|E(var)3-93D|E(var)93D|E-(var)3-93D|E-var(3)1|E-var(3)3|LBC|MOD(MDG4)|MOD(MDG4)56.3|MOD2.2|Mod(mdg 4)|Mod(mdg 4)67.2|Mod(mdg)4|Mod(mdg4)|Mod(mdg4)-67.2|Mod(mdg4)2.2|Mod(mdg4)67.2|Mod2.2|Mod67.2|Mod[mdg4]|R5_3R:17176815..17177103|bpd|doom|l(3)03852|l(3)L3101|l(3)j2B7|mdg4|mmd4|mnm|mn…	3R	Dmel_CG32491	20250807
17583.8	18243.6	17200.9	18194.3	17603	18948.7	FBgn0002783	17962.4	0.0409543	0.0885354	0.624137	0.787281	Not_significant	41942	mor	protein-coding	moira	BAP155|CG18740|CG4275|Dmel\CG18740|E(E2F)3B|MOIRA|MOR|MOR/BAP155|Moi|Moira|Mor|Swi3D|bap155|dmMOIRA|l(3)89B1	3R	Dmel_CG18740	20250817
360.446	64.9129	48.5453	63.3911	88.7935	0	FBgn0002789	104.348	-0.0827116	0.417031	0.351502	0.562237	Not_significant	36468	Mp20	protein-coding	Muscle protein 20	CG4696|DMMP20|Dmel\CG4696|Dmmp20|MP20|Tpn|mp20	2R	Dmel_CG4696	20250807
497.035	279.024	255.141	320.195	251.832	332.992	FBgn0002791	322.703	-0.0723694	0.235358	0.616837	0.781851	Not_significant	45906	mr	protein-coding	morula	APC2|APC2/mr|Apc2|CG3060|Dmel\CG3060|MR|Mr|dAPC2	2R	Dmel_CG3060	20250807
7097.69	6488.11	8854.87	8341.36	8479.14	5025.2	FBgn0002868	7381.06	-0.0268969	0.150832	0.831109	0.91844	Not_significant	41202	MtnA	protein-coding	Metallothionein A	BcDNA:GH18460|CG9470|Dmel\CG9470|DrosMtn|MT|MTA|MTN|Mtn|anon-WO0153538.42|anon-WO0153538.44|anon-WO0153538.49|mtnA|mtna	3R	Dmel_CG9470	20250807
508.776	511.137	512.824	490.208	744.707	887.334	FBgn0002872	609.164	0.249571	0.218681	0.0976282	0.244598	Not_significant	38257	mu2	protein-coding	mutator 2	CG1960|Dmel\CG1960|MDC1|MU2|Mdc1|Mu2|cDNA D|mu-2|mutator[2]	3L	Dmel_CG1960	20250705
303.448	435.877	428.224	599.79	654.252	538.206	FBgn0002873	493.299	0.343003	0.237086	0.0303465	0.105926	Not_significant	44839	mud	protein-coding	mushroom body defect	CG12047|Dmel\CG12047|KS63|Mud|NuMA|NuMa	X	Dmel_CG12047	20250807
465.314	598.249	571.324	851.832	853.178	632.146	FBgn0002878	662.007	0.304749	0.210917	0.0428079	0.135113	Not_significant	48309	mus101	protein-coding	mutagen-sensitive 101	CG11156|DmMus101|Dmel\CG11156|MUS101|Mus101|TOPBP1|TopBP1|anon-WO0148202.1|fs(1)K451|mus 101|mus(1)101|mus-101	X	Dmel_CG11156	20250705
260.518	237.572	212.926	250.925	364.021	475.45	FBgn0002887	300.235	0.261112	0.264918	0.0969853	0.243736	Not_significant	3772069	mus201	protein-coding	mutagen-sensitive 201	55A11T|CG10890|CG32956|DmXPG|Dmel\CG10890|ERCC5|ESTS:55A11T|XPG|XPG[DM]|XPG[Dm]|mus(2)201|mus-201|rad202|xpg/mus201	2L	Dmel_CG10890	20250705
518.213	676.587	500.713	555.17	552.15	419.57	FBgn0002891	537.067	-0.076796	0.200497	0.591306	0.763078	Not_significant	47186	PolZ1	protein-coding	DNA polymerase zeta subunit 1	154926_at|AAF59191|CG1925|DNApol-zeta|DhRev3|DmREV3|Dmel\CG1925|Dmpolzeta|Mus205|Rev3|mus 205|mus(2)205|mus-205|mus205|rev3	2R	Dmel_CG1925	20250705
123.22	102.687	135.973	155.99	162.161	254.006	FBgn0002899	155.673	0.209522	0.291872	0.166843	0.350207	Not_significant	38905	mus301	protein-coding	mutagen-sensitive 301	CG7972|Dmel\CG7972|Mus301|SpnC|anon-WO0118547.354|cg7972|helq|mus(3)301|spn-C|spnC	3L	Dmel_CG7972	20250705
75.3653	125.107	92.7024	147.001	152.66	69.5315	FBgn0002901	110.395	0.0778592	0.285763	0.565224	0.742803	Not_significant	40003	mus304	protein-coding	mutagen-sensitive 304	ATRIP|CG7347|Dmel\CG7347|Mus304|anon-WO0140519.82|atrip|mus(3)304|mus-304	3L	Dmel_CG7347	20250807
357.357	332.927	211.057	391.151	327.836	539.843	FBgn0002905	360.029	0.204386	0.2463	0.178445	0.366432	Not_significant	41571	PolQ	protein-coding	DNA polymerase theta	0443/09|AAF54858|CG6019|DNApol-theta|Dmel\CG6019|Mus308|Nuc3|POLQ|Pol theta|mus-308|mus308|polq	3R	Dmel_CG6019	20250807
347.205	536.169	551.896	551.667	609.041	566.664	FBgn0002906	527.107	0.135448	0.207346	0.350785	0.561949	Not_significant	41366	Blm	protein-coding	Bloom syndrome helicase	BLM|Bloom|CG6920|DmBLM|DmBlm|DmKu70|Dmblm|Dmel\CG6920|Ku70|MUS309|Mus309|RecQ|blm|dBLM|dBlm|dmblm|ku70|mus 309|mus309	3R	Dmel_CG6920	20250705
119.896	0	362.387	299.608	317.618	465.62	FBgn0002909	260.855	0.0539256	0.402219	0.522706	0.710203	Not_significant	38809	mus312	protein-coding	mutagen-sensitive 312	CG8601|Dmel\CG8601|MUS312|Mus312|mus(3)312	3L	Dmel_CG8601	20250705
5419.12	5333.15	4888.83	5263.24	4769.34	5504.19	FBgn0002914	5196.31	-0.00819071	0.110689	0.935353	0.968796	Not_significant	32543	Myb	protein-coding	Myb oncogene-like	CG9045|D-myb|DMyb|Dm Myb|Dm myb|Dm-Myb|Dm-myb|DmMYB|DmMyb|Dmel\CG9045|Dmyb|MYB|c-Myb|c-myb|dMyb|dmMYB|dmyb|l(1)XVI|myb|p85	X	Dmel_CG9045	20250705
5795.95	5917.03	5240.81	4710.11	4395.55	5099.89	FBgn0002932	5193.22	-0.213444	0.113294	0.0376247	0.123643	Not_significant	41085	neur	protein-coding	neuralized	0328/12|0971/15|1293/09|1315/05|BEST:LD21494|CG11988|Dmel\CG11988|Neur|l(3)j6B12|l(3)j9B8|l(3)j9B9|l(3)j9C8|l(3)neo37|neu	3R	Dmel_CG11988	20250730
116.12	240.468	303.679	237.254	248.365	343.75	FBgn0002948	248.273	0.106391	0.257798	0.460295	0.660928	Not_significant	32107	nod	protein-coding	no distributive disjunction	CG1763|DmNod|Dmel\CG1763|DnMod|KIF 22|KIF22|NOD|Nod|l(1)TW6	X	Dmel_CG1763	20250705
8948.67	9601.09	7919.43	8669.02	6915.43	8519.34	FBgn0002973	8428.83	-0.110504	0.116587	0.293455	0.50214	Not_significant	34263	numb	protein-coding	numb	CG3779|Dmel\CG3779|N7-1|NUMB|Nb|Numb|d-numb|dNumb|l(2)03235|l(2)3235|l(2)s2201|nb|numbs	2L	Dmel_CG3779	20250817
567.348	420.051	473.182	503.353	345.82	588.494	FBgn0002985	483.041	-0.0114437	0.21012	0.936503	0.969473	Not_significant	33583	odd	protein-coding	odd skipped	CG3851|Dmel\CG3851|ODD|Odd|l(2)01863|ods	2L	Dmel_CG3851	20250807
1191.57	1244.71	1122.15	1230.99	798.67	816.973	FBgn0002989	1067.51	-0.197657	0.182952	0.158124	0.337209	Not_significant	33507	okr	protein-coding	okra	CG3736|DhR54|DmRAD54|DmRad54|Dmel\CG3736|Dmrad54|OKR|Okr|RAD54|RAD54L|Rad54|Ras54|rad54	2L	Dmel_CG3736	20250705
423.457	426.033	526.379	467.951	442.626	557.032	FBgn0003008	473.913	0.0465372	0.200609	0.744404	0.863058	Not_significant	43943	or	protein-coding	orange	AP-3sigma|CG3029|Dmel\CG3029|Or|aps3|cg3029|sigma3	2R	Dmel_CG3029	20250730
2003.29	1893.54	2362.04	2349.97	2221.69	2166.77	FBgn0003041	2166.22	0.0799918	0.136767	0.499154	0.691129	Not_significant	38879	pbl	protein-coding	pebble	0083/20|0293/09|0542/03|CG8114|Dmel\CG8114|ECT2|Ect-2|GEF|PBL|Pbl|Pbl/Ect2|Peb|anon-WO0172774.22|anon-WO0172774.25|l(3)09645	3L	Dmel_CG8114	20250807
1420.86	1579.93	1397.51	1418.85	964.185	1766.69	FBgn0003042	1424.67	-0.0516066	0.175743	0.70569	0.839927	Not_significant	40358	Pc	protein-coding	Polycomb	CG32443|CG7618|DmPc|Dmel\CG32443|PC|Pc-G|PcG|dPC|pc	3L	Dmel_CG32443	20250807
6737.5	5817.78	5889.63	5595.12	5903.13	5961.43	FBgn0003044	5984.1	-0.0666681	0.107893	0.500206	0.691991	Not_significant	37069	Pcl	protein-coding	Polycomblike	CG5109|Dmel\CG5109|PCL|dPcl|l(2)s1859|pcl	2R	Dmel_CG5109	20250807
8053.67	6764.15	6565.19	7416.7	7442.43	8005.93	FBgn0003048	7374.68	0.0806339	0.110322	0.423222	0.630265	Not_significant	31204	pcx	protein-coding	pecanex	CG3443|DMPCX|Dmel\CG3443|EG:30B8.4|fs(1)12-1012|fs(1)12-1743|fs(1)12-2135|fs(1)12-3014|fs(1)12-3102|fs(1)12-4169|fs(1)14-1153|fs(1)14-567|fs(1)A387|fs(1)M10|fs(1)pcx|mel(1)R|mel(1)R1	X	Dmel_CG3443	20250705
66363.4	79966.5	62100.1	75339.8	49301.2	54562.2	FBgn0003053	64605.5	-0.17107	0.129191	0.132108	0.299752	Not_significant	31391	peb	protein-coding	pebbled	CG12212|Dmel\CG12212|EG:66A1.1|EP55|HNT|Hin|Hind|Hnt|PEB|Peb|anon-4Cg|hnd|hnt	X	Dmel_CG12212	20250807
87032.9	87151.8	84402.5	99342.1	93074.4	97688	FBgn0003062	91448.6	0.151123	0.0810886	0.0503824	0.152288	Not_significant	37662	Fib	protein-coding	Fibrillarin	CG9888|Dmel\CG9888|Fibri|GCR-6|GCR6|Pen59C5|dFib|fib|fibrillarin|pen59C5	2R	Dmel_CG9888	20250817
827.808	909.646	1101.44	668.569	769.968	607.938	FBgn0003079	814.229	-0.295414	0.19481	0.0420149	0.13349	Not_significant	31221	Raf	protein-coding	Raf oncogene	11-29|C110|CG2845|D-RAF|D-Raf|D-raf|D-raf1|DRaf|DRaf1|Dmel\CG2845|Draf|Draf-1|Draf1|EG:BACH48C10.3|Phl|RAF|Raf/phl|Raf1|dRaf|draf|l(1)2Fe|l(1)G0475|l(1)ph|l(1)phl|l(1)pole hole|l(1)polehole|l(1)polehole/draf|l(1)raf|lincRNA.937|ph|ph1|phl|raf|raf-1|raf1|rafl	X	Dmel_CG2845	20250705
50.9998	10.6378	40.5693	18.994	63.7437	45.6023	FBgn0003087	38.4245	0.0365381	0.334964	0.742486	0.861927	Not_significant	34404	pim	protein-coding	pimples	CG5052|Dmel\CG5052|PIM|Pim|frag2|l(2)31Df|sec	2L	Dmel_CG5052	20250705
11904.5	11135.8	9137.44	9910.47	10676.1	12156.9	FBgn0003090	10820.2	0.0204133	0.116484	0.846079	0.926351	Not_significant	45343	pk	protein-coding	prickle	CG11084|CG12830|Dmel\CG11084|PK|Pk|Pk-Sple|Sple|pk-sple|pkM|sple	2R	Dmel_CG11084	20250807
146.726	141.986	193.287	217.544	218.984	144.55	FBgn0003116	177.179	0.0868194	0.256123	0.543698	0.727048	Not_significant	31194	pn	protein-coding	prune	CG3461|Dmel\CG3461|EG:152A3.5|N3|N4|TcD37	X	Dmel_CG3461	20250705
8811.72	5999.86	5975.58	5943.42	4949.98	5604.18	FBgn0003118	6214.12	-0.254228	0.141617	0.0356726	0.119153	Not_significant	42757	pnt	protein-coding	pointed	0123/09|0608/07|0998/12|3520|CG17077|D-Ets-2|D-ets-2|DMPOINT1A|Dmel\CG17077|E(E2F)3D|EC3-2|EK3-2|ETS2|EY3-1|Ets|Ets1/2|Ets2|Ets58AB|Ets94F|PNT|PNT-P1|PNTP1|PNTP2|POINT|Pnt|Pnt-P1|Pnt2|PntP1|PntP2|Pointed|Pointed-P1|ets94F|l(3)07825|l(3)j1B7|l(3)s118306|png|pnt-P1|pnt-P2|pnt.P1|pntP2|pntegfr|pointed-RC|ptd	3R	Dmel_CG17077	20250807
1838.48	2824.72	2172.11	3154.61	2964.26	2710.43	FBgn0003124	2610.77	0.26849	0.155404	0.0367142	0.121774	Not_significant	40232	polo	protein-coding	polo	0256/04|1324/08|CG12306|Dmel\CG12306|PLK1|POLO|POLO/PLK1|Plk1|Polo|Polo kinase|anon-WO0172774.3|l(3)01673|l(3)77Aa|l(3)S025604|l(3)S132408|pPolo|poloK	3L	Dmel_CG12306	20250807
4808.29	5729.56	5630.43	5438.05	5737.75	5925.11	FBgn0003134	5544.86	0.0670261	0.111921	0.510549	0.699692	Not_significant	42922	Pp1alpha-96A	protein-coding	Protein phosphatase 1alpha at 96A	96A|CG6593|DmPp1-96A|Dmel\CG6593|PP1|PP1 96A|PP1 alpha96a|PP1-96A|PP1A-96A|PP1alpha|PP1alpha-96A|PP1alpha96A|PP1alpha[[1]]|PP1c|PP1c 96A|Pp1-96A|pp1alpha-96A|pp1alpha96A	3R	Dmel_CG6593	20250807
4087.72	4262.39	4227.42	4662.7	3969.2	4182.46	FBgn0003139	4231.98	0.0222031	0.113887	0.829823	0.917595	Not_significant	31582	PpV	protein-coding	Protein phosphatase V	CG12217|DmPpV-6A|Dmel\CG12217|PP6|PPPV6A|PPV|PPV 6A|PpV[[C]]|Ppv|dPP6|ppv	X	Dmel_CG12217	20250807
30.589	63.9031	104.095	133.773	97.3652	111.245	FBgn0003141	90.1619	0.165201	0.327074	0.23464	0.437559	Not_significant	35292	pr	protein-coding	purple	38B.9|CG16784|Dmel\CG16784|PTPS|anon-38Bb	2L	Dmel_CG16784	20250705
378.468	39.6474	21.8191	21.4263	78.7027	0	FBgn0003149	90.0106	-0.096402	0.439717	0.265511	0.471479	Not_significant	39002	Prm	protein-coding	Paramyosin	0106/05|CG5939|Dmel\CG5939|PM|PM/mPM|Para|l(3)10631|l(3)S010605|mPM|pm|prm	3L	Dmel_CG5939	20250807
98.2735	61.9353	20.6127	112.682	115.744	183.071	FBgn0003162	98.7198	0.267272	0.387557	0.0814514	0.215825	Not_significant	37415	Pu	protein-coding	Punch	CG9441|DGTPCH|Dmel\CG9441|GCH1|GTPC|GTPCH|Gch1|Gr|l(2)57Cf|p[Gr]|upi	2R	Dmel_CG9441	20250807
13296.7	10860	9563.82	9035.81	9612.19	9719.32	FBgn0003165	10348	-0.204579	0.118519	0.0545063	0.160521	Not_significant	41094	pum	protein-coding	pumilio	CG9755|CG9763|Dmel\CG9755|EP(3)0883|PKL|PUM|Pum|anon-WO0172774.19|bem|fs(3)02003|l(3)01688|ova|ovt|pkl	3R	Dmel_CG9755	20250807
1976.26	1970.55	1757.05	1712.74	1403.9	1423	FBgn0003169	1707.25	-0.241956	0.149583	0.0538631	0.159319	Not_significant	41772	put	protein-coding	punt	Act-r|Atr|Atr-II|Atr88CD|AtrII|CG7904|Dmel\CG7904|PUNT|Punt|Put|STK-C|TGF-B|TGF-beta|Tgf-r|atrII|dlhC|l(3)10460|l(3)j5A5|pun	3R	Dmel_CG7904	20250807
472.086	471.707	386.02	393.999	492.26	371.333	FBgn0003174	431.234	-0.0386575	0.205769	0.78745	0.890503	Not_significant	44011	pwn	protein-coding	pawn	CG11101|CT31067|Dmel\CG11101|l(2)pwn	2R	Dmel_CG11101	20250705
21936	19390.6	18334.1	19385	18048.1	19516.9	FBgn0003175	19435.1	-0.0583261	0.0975925	0.521292	0.708519	Not_significant	37573	px	protein-coding	plexus	CG4444|Dmel\CG4444|PX|l(2)k08134|l(2)k08316	2R	Dmel_CG4444	20250705
40185.5	40161.2	33639.5	40819.9	32905.9	36740.5	FBgn0003189	37408.8	-0.0384386	0.104644	0.690219	0.830804	Not_significant	32640	r	protein-coding	rudimentary	ACT|CAD|CG18572|CG4601|CPS|DHO|DRORUD|Dmel\CG18572|GAT|PYR1|R|Su(b)|csp2|fs(1)829|fs(1)M34|l(1)Ab	X	Dmel_CG18572	20250817
30788.2	33110.1	31302.2	36007.2	30736.5	33836.9	FBgn0003204	32630.2	0.0700147	0.0922607	0.419034	0.626807	Not_significant	43873	ras	protein-coding	raspberry	CG11485|CG1799|Dmel\CG1799|EP(X)1093|IMPDH|IMPdH|LD02673|LD06825|Ras|l(1)9Eb|l(1)G0002|l(1)G0056|l(1)G0098|l(1)G0127|l(1)G0238|l(1)G0351|l(1)G0380|l(1)G0388|l(1)G0391|l(1)G0436|l(1)G0482|ras-l|raspberry/impd	X	Dmel_CG1799	20250817
11758.2	12005.1	12404.7	11680.8	10491.4	10324.6	FBgn0003205	11444.1	-0.134838	0.0967228	0.134938	0.304246	Not_significant	41140	Ras85D	protein-coding	Ras oncogene at 85D	C-ras1|CG9375|D-Ras|D-Ras1|D-ras-1|D-ras1|DRAS1|DRas|DRas85D/Ras|Dm Ras1|Dmel\CG9375|Dmras85D|Dras|Dras1|Dras85D|E(faf)|E(sev)3C|EC3-3|EK3-4|P08646|RAS|RAS1|RAS85D|RTK|Ras|Ras 85D|Ras-1|Ras.85D|Ras1|Ras1/RAs85D|Ras185D|Ras85|Ras85DNt|Ras85d|RasI|RasV12|Ras[V12]|Rasv12|S35097|Su(tor)3-2|dRAS1|dRas|dRas1|dRas85D|dras1|fs(3)05703|l(3)06677|l(3)s1747|p21[Ras1]|ras|ras 1|ras1|ras85B|ras85D|ras[V12]	3R	Dmel_CG9375	20250914
4393.69	4171.84	3675.95	3128.74	3204.54	3374.27	FBgn0003206	3658.17	-0.274468	0.122329	0.0116497	0.050983	Not_significant	38494	Ras64B	protein-coding	Ras oncogene at 64B	BcDNA:RE36103|C-ras2|CG1167|D-ras-2|D-ras2|DRas2|Dm-ras-64B|Dmel\CG1167|Dmras64B|Dras2|Dras64B|RAS|RAS2|RAS64B|Ras|Ras2|c-ras2|ras|ras-2|ras2	3L	Dmel_CG1167	20250807
2780.21	2197.22	2121.45	2079.96	2333.6	2006.4	FBgn0003210	2253.14	-0.105916	0.142959	0.385043	0.596659	Not_significant	31381	rb	protein-coding	ruby	AP-3beta|CG11427|Dmel\CG11427|Rb|apl6|beta3|cg11427	X	Dmel_CG11427	20250730
1854.38	1800.21	1501.69	1616.58	1187	1246.82	FBgn0003218	1534.45	-0.239686	0.164689	0.0715284	0.196525	Not_significant	32340	rdgB	protein-coding	retinal degeneration B	CG11111|Dmel\CG11111|DrdgB|DrdgBalpha|RDGB|RDGBalpha|RdgB|RdgBalpha|hypoF|ota1|rdbB(ota1)|rdgBalpha|x36	X	Dmel_CG11111	20250705
390.061	310.107	330.2	370.651	395.885	561.587	FBgn0003227	393.082	0.169666	0.22468	0.253085	0.459744	Not_significant	49241	rec	protein-coding	recombination-defective	CG14875|CG31293|CG4828|Dmel\CG31293|MCM8|Rec|rec-1|rec1	3R	Dmel_CG31293	20250807
25021	23698.9	24622.6	22292.2	21934.7	21020	FBgn0003231	23098.2	-0.151721	0.0862751	0.0630822	0.178572	Not_significant	35246	ref(2)P	protein-coding	refractory to sigma P	CG10360|Dmel\CG10360|P62|Ref(2)P|Ref(2)P/p62|Ref(2)p|Ref(2P)|Ref2|Ref2(P)|Ref2P|Ref2p|SQSTM1|dP62|p62|p62/Ref(2)P|p63|ref|ref(2)Pn|ref(2)Po2|ref(2)p|ref2p	2L	Dmel_CG10360	20250807
2351.5	1144.96	2038.02	1249.55	1848.5	1615.9	FBgn0003256	1708.07	-0.132107	0.189372	0.349732	0.561371	Not_significant	3354888	rl	protein-coding	rolled	12559|BcDNA:RE08694|CG12559|CG18732|CT34260|CT39192|D-ERK|DERK|DERK-A|DmERK|DmERK-A|DmERKA|DmErk|DmMAPK|Dmel\CG12559|DpERK|DpErk|Dsor2|E(sina)7|EC2-1|EK2-1|ERK|ERK-A|ERK1|ERK1/2|ERKA|ERKa|EY2-2|Erk|Erk/Map kinase|Erk1|Erk1/2|ErkA|GroupII|MAP-k|MAPK|MapK|Mapk|RL|Rl|Rolled|SEM|SR2-1|Sem|Su(Raf)2B|dERK|dErk|dm-dpERK|dp-ERK|dpERK|dpERK1|dpERk|dpErk|dpMAPK|erk|l(2)41Ac|l(2R)EMS45-39|mapk|p-ERK|p-Erk|p…	2R	Dmel_CG12559	20250807
330986	265772	290316	250566	279111	257730	FBgn0003261	279080	-0.150199	0.0970553	0.0967852	0.243383	Not_significant	40739	Rm62	protein-coding	Rm62	4136|CG10279|DmRH8|Dmel\CG10279|Dmp68|Lip|RM62|dmP68|l(3)01086|l(3)j3D2|l(3)j3D5|l(3)rG338|l(3)s5196|p68|rm62	3R	Dmel_CG10279	20250807
765.618	796.462	757.688	1002.21	1212.13	851.184	FBgn0003268	897.549	0.25643	0.184446	0.0692948	0.191363	Not_significant	43719	rod	protein-coding	rough deal	CG1569|Dmel\CG1569|EP3408|ROD|Rod|Rod1|pNB20A	3R	Dmel_CG1569	20250705
634418	591849	683991	640815	695843	643768	FBgn0003274	648447	0.0464854	0.0878525	0.575485	0.750954	Not_significant	36855	RpLP2	protein-coding	Ribosomal protein LP2	BcDNA:SD22208|CG4918|Dmel\CG4918|LP2|P2|RLA2_DROME|RpA1|RpP1|RplP2|Rplp2|T1|Tp1|bs34h02.y1|chr2R:12101099..12101299|rpA1	2R	Dmel_CG4918	20250705
16849.6	15817.3	14632.8	16322.5	16435.9	17010	FBgn0003277	16178	0.0645593	0.0935328	0.46154	0.661899	Not_significant	32100	Polr2A	protein-coding	RNA polymerase II subunit A	5|8WG16|CG1554|CTD|DmCTD|Dmel\CG1554|H5|II|IIo|L5|POL|Pol II|Pol II CTD|Pol II Ser5P|Pol II Ser5p|Pol II0[ser2]|Pol II0[ser5]|Pol II[ser2]|Pol IIa|Pol IIo|Pol IIo[Ser2]|Pol IIo[ser2]|Pol IIo[ser5]|Pol-II|Pol-IIa|PolII|PolIIa|PolIIo|PolIIo[ser2]|PolIIo[ser5]|PolR2A|Poll II|RNA Pol II|RNA Pol II CTD|RNA Pol II ser2P|RNA PolI 215|RNA PolII|RNA PolII CTD|RNA pol II|RNA pol IIo|RNA polII|RNA-Pol|RNA-P…	X	Dmel_CG1554	20250817
809.564	873.992	890.023	1152.28	1061.83	719.197	FBgn0003278	917.814	0.111818	0.183116	0.422144	0.629681	Not_significant	33210	Polr1B	protein-coding	RNA polymerase I subunit B	CG4033|DmRP135|Dmel\CG4033|RP135|RPA135|RPI135|RpI135|RpIII135|Rpl135|l(2)k16513	2L	Dmel_CG4033	20250817
368.599	643.459	430.535	411.674	595.551	272.471	FBgn0003302	453.715	-0.0685902	0.229773	0.635701	0.795603	Not_significant	31535	rux	protein-coding	roughex	CG4336|Dmel\CG4336|Rux	X	Dmel_CG4336	20250807
12158.2	11202.5	11069.7	11626	11331.7	10218.9	FBgn0003310	11267.8	-0.0461607	0.0987199	0.615229	0.780757	Not_significant	33281	S	protein-coding	Star	CG4385|Dmel\CG4385|E(Raf)2B|EC2-2|EK2-2|ES2-4|EY2-4|Star/asteroid|fltr|l(2)05671|l(2)07056|l(2)21Eb|l(2)c00080|l(2)k09538|l(2)rK134|s|star	2L	Dmel_CG4385	20250705
2417.54	3187.53	2306.98	2313.5	2024.67	1900.61	FBgn0003317	2358.47	-0.249845	0.152146	0.0488902	0.148717	Not_significant	35731	sax	protein-coding	saxophone	Bkr43E|Brk43E|CG1891|Dmel\CG1891|SAX|STK-B|Sa|Sax	2R	Dmel_CG1891	20250807
64.1615	79.131	64.4508	126.255	13.7999	169.813	FBgn0003326	86.2686	0.0880578	0.325095	0.476564	0.673361	Not_significant	36411	sca	protein-coding	scabrous	AAA28880|AAF58455|CG17579|Dmel\CG17579|FBpp0086968|FBpp0086969|Sca|Sca1b|anon-EST:Liang-38|clone 38|mAb sca1	2R	Dmel_CG17579	20250724
5265.22	5584.04	5528.24	5748.15	5018.2	5749.44	FBgn0003330	5482.22	0.0100024	0.108529	0.91983	0.961659	Not_significant	43327	Sce	protein-coding	Sex combs extra	CG5595|DRING|Ding|Dmel\CG5595|Dring|RING|RING/Sce|RING1|Ring|Ring/Sce|Rnf2|SCE|Sce/dRing|See/dRing|dRING|dRING1|dRNIG|dRing|dRing1|dring|sce	3R	Dmel_CG5595	20250705
5715.2	4870.77	4756.43	4309.45	4448.99	4304.54	FBgn0003334	4734.23	-0.19189	0.115514	0.0658225	0.184059	Not_significant	41168	Scm	protein-coding	Sex comb on midleg	CG9495|Dmel\CG9495|SCM|Su(z)302|l(3)85Ef|scm	3R	Dmel_CG9495	20250705
7598.88	7465.02	6824.76	5947.13	6375.22	6392.7	FBgn0003345	6767.28	-0.194156	0.10379	0.0423501	0.134084	Not_significant	32536	sd	protein-coding	scalloped	CG8544|DROEXO|DROEXO2|Dmel\CG8544|EP(X)1088|EP1088|SD|Sd|TEAD|anon-EST:Liang-2.14|clone 2.14|l(1)G0239|l(1)G0262|l(1)G0309|l(1)G0315|l(1)G0483|l(1)HF394|l(1)III|sp	X	Dmel_CG8544	20250705
194.693	263.604	266.137	256.139	223.347	129.756	FBgn0003353	222.279	-0.0830923	0.25048	0.562802	0.740816	Not_significant	37843	sei	protein-coding	seizure	CG3182|Derg|Dmel\CG3182|Sei|erg|seit	2R	Dmel_CG3182	20250705
87616.9	31868.7	26535.2	21040	8128.44	2856.79	FBgn0003356	29674.3	-0.424173	0.612172	0.0188018	0.0731024	Not_significant	43544	Jon99Cii	protein-coding	Jonah 99Cii	99Calpha|CG31034|CG7877|Dmel\CG31034|Jon99B|Jon99C|Jon99C1|Jon99C2|Jon99Calpha|Jon99Calphai|Jon99Cbeta|Jon99Cbetaii|Jon99Ciii|JonC|SER1|SP122|Ser1|Ser5|Ser99Da|Serl	3R	Dmel_CG31034	20250705
83310.3	27554.4	25724.3	19867.5	8618.58	2403.15	FBgn0003357	27913	-0.403729	0.594137	0.0215901	0.0812125	Not_significant	43543	Jon99Ciii	protein-coding	Jonah 99Ciii	99Calpha|CG15519|CG31362|Dmel\CG31362|Jon99B|Jon99C|Jon99C1|Jon99C2|Jon99Calpha|Jon99Calphaii|Jon99Cbeta|Jon99Cbetaiii|JonC|SER2|SP143|Ser2|Ser5|Ser99Db	3R	Dmel_CG31362	20250705
69865.9	84906.5	82805.8	93035.2	90169.3	92731.5	FBgn0003360	85585.7	0.190611	0.094187	0.0304854	0.106275	Not_significant	32007	sesB	protein-coding	stress-sensitive B	A/A-T|A/A-T/sesB|ADP/ATP translocase|ADT2|ANT|ANT1|CG16944|Dmel\CG16944|EM12|Hmr|S12|SESB|SesB|anon-WO02059370.55|dANT|dSLC25A4|jive|l(1)9Ed|l(1)9Fa|l(1)DC701|l(1)EM31|l(1)G0126|l(1)G0247|l(1)G0386|l(1)S12|orangi|ses B|sesb	X	Dmel_CG16944	20250817
14952	13655.8	13751.5	12215.1	13864.2	14210.7	FBgn0003371	13774.9	-0.0626836	0.0987829	0.495106	0.687389	Not_significant	31248	sgg	protein-coding	shaggy	CG2621|DMSGG3|DMZ3K25Z|Dm Zw3|Dmel\CG2621|Dmsgg3|EG:155E2.3|EG:BACR7C10.8|GSK|GSK-3|GSK-3B|GSK-3beta|GSK3|GSK3-beta|GSK3A|GSK3Beta|GSK3beta|GSK3beta/SGG|GSK3betagr|GSKbeta|Gsk-3|Gsk-3beta|Gsk3|Gsk3-beta|Gsk3beta|SGG|SGG/GSK3b|SHAGGY|Sgg|Sgg/Zw3/GSK3|Shaggy|ZW-3|ZW3|Zw-3|Zw3|Zw3-sh|Zw3/GSK3|Zw3[sgg]|anon-WO03040301.254|gsk3|l(1)3Ba|l(1)G0055|l(1)G0183|l(1)G0263|l(1)G0335|l(1)zw3|sgG4|sgg-1|sgg-zw3…	X	Dmel_CG2621	20250807
110.244	123.887	96.3704	95.2558	16.5587	29.2187	FBgn0003386	78.589	-0.232395	0.390824	0.107661	0.260358	Not_significant	33599	Shaw	protein-coding	Shaker cognate w	CG15419|CG2822|Dmel\CG2822|K[[v]]3|Kv3|Kv3.1|Shaw2|dShaw|dShaw2|shaw	2L	Dmel_CG2822	20250705
2629.48	2928.59	2753.3	2944.69	3484.94	3360.01	FBgn0003390	3016.84	0.18808	0.12604	0.0917205	0.235003	Not_significant	31617	shf	protein-coding	shifted	CG3134|CG3135|CT10514|D-Wif|DWif|DmWIF|DmWif|Dmel\CG3135|Shf|shf-ov	X	Dmel_CG3135	20250705
22992	17474.9	14773.1	17649.6	16334.8	18949.3	FBgn0003391	18029	-0.0482074	0.126795	0.667317	0.815493	Not_significant	37386	shg	protein-coding	shotgun	CADH|CG3722|CT12481|Cad|CadE|Cadh|D E-cad|D-CAD2|D-cad|DCAD|DCAD2|DCad|DCad2|DE|DE Cad|DE Cadh|DE-CAD|DE-CAD2|DE-Cad|DE-Cad2|DE-Cadh|DE-Cadherin|DE-cad|DE-cadh|DE-cadherin|DEC|DECAD|DECad|DECadh|DE[cyto]|DEcad|De-Cad|Dmel\CG3722|E-CAD|E-Ca|E-Cad|E-Cadh|E-Cadherin|E-cad|E-cadherin|ECAD|ECad|ECad2|ECadh|ECadherin|Ecad|N-cad|Shg|Shotgun|cad|cadh|com5|dE-cadherin|dEcad|de-cad|e-cad|ecad|gp150|l(2)104…	2R	Dmel_CG3722	20250807
12796.8	11696.8	12360.4	11503.6	11458.5	11094.2	FBgn0003392	11818.4	-0.100471	0.0927355	0.248222	0.454153	Not_significant	45928	shi	protein-coding	shibire	CG18102|DNM3|DYN|Ddyn|Ddyn3|Ddyn4|Dmel\CG18102|Dyn|Dynamin|Shi|Shibire|Vps1|anon-WO0153538.12|anon-WO0153538.13|anon-WO0153538.14|dDyn|dyn|dynamin|l(1)VII|l(1)shi|shib|shibere|shu	X	Dmel_CG18102	20250817
5206.57	4926.09	4454.44	3964.36	4177.96	3821.46	FBgn0003410	4425.15	-0.237758	0.115686	0.0226576	0.0844472	Not_significant	39884	sina	protein-coding	seven in absentia	CG9949|Dmel\CG9949|SIAH|SINA|Sina|anon-EST:fe2H7|sia	3L	Dmel_CG9949	20250705
45.9259	20.1728	80.2245	25.353	33.5789	87.2801	FBgn0003411	48.7559	-0.00112427	0.323056	0.992179	0.996051	Not_significant	32068	sisA	protein-coding	sisterless A	CG1641|DM29|Dmel\CG1641|sis A|sis a|sis-A|sis-a|sisa	X	Dmel_CG1641	20250705
3438.28	2976.74	2793.13	2765.27	2747.71	2337.24	FBgn0003416	2843.06	-0.17712	0.133751	0.128308	0.293377	Not_significant	32601	sl	protein-coding	small wing	CG4200|DPLCgamma|Dmel\CG4200|PLC|PLC-gamma|PLC-gamma D|PLC-gammaD|PLCgamma|PLCgamma1|PLCgammaDmel|Plcgamma|Sl|p145|plc-gamma|plc-gammad	X	Dmel_CG4200	20250705
1149.67	744.043	800.13	579.884	768.647	427.24	FBgn0003435	744.936	-0.330216	0.234818	0.0358146	0.119529	Not_significant	37254	sm	protein-coding	smooth	BcDNA:GH10856|CG9218|Dmel\CG9218|Sm|l(2)05338|smo	2R	Dmel_CG9218	20250807
254.567	320.984	351.43	222.679	383.864	164.409	FBgn0003444	282.989	-0.0928349	0.246943	0.52073	0.708042	Not_significant	33196	smo	protein-coding	smoothened	CG11561|Dmel\CG11561|SMO|Smo|dSmo	2L	Dmel_CG11561	20250807
295.804	159.918	161.461	184.12	108.87	21.5521	FBgn0003447	155.288	-0.215256	0.349595	0.140168	0.311314	Not_significant	31717	sn	protein-coding	singed	CG15331|CG1536|CG32858|Dmel\CG32858|Fascin|Fscn|SN|Singed|Sn|fascin|fs(1)A1057|fs(1)K1421|fs(1)K418|fs(1)K473|fs(1)K743|fs(1)M45|fscn	X	Dmel_CG32858	20250807
1525.31	1112.48	1487.18	1406.3	2024.34	2668.71	FBgn0003448	1704.06	0.363197	0.203615	0.0150767	0.062076	Not_significant	34908	sna	protein-coding	snail	BG:DS01845.1|CG3956|Dmel\CG3956|SNA|SNAIL|Sco|Sna|Snail|br28|br29|l(2)35Db|l(2)br28|l(2)br29|l(3)br28|l35Db|sn	2L	Dmel_CG3956	20250807
3219.14	3723.34	3448.49	3994.86	4284.34	4265.25	FBgn0003449	3822.57	0.224288	0.117514	0.0337518	0.113905	Not_significant	31442	snf	protein-coding	sans fille	CG4528|D25|Dmel\CG4528|SNF|SNF/D25|Snf|U1-A|U1A|U2 snRNP|U2 snRNP B'' protein|U2B|dSNF|fs(1)1621|fs(1)A16121|fs(1)A1621|liz|snRNP B''|snRNP-U1-A|snf1621	X	Dmel_CG4528	20250817
36470.4	35867.2	41368.1	42209.3	41937.4	40036.9	FBgn0003462	39648.2	0.112877	0.0907487	0.18614	0.377097	Not_significant	39251	Sod1	protein-coding	Superoxide dismutase 1	24492|CG11793|Cu|Cu-Zn SOD|Cu-Zn-SOD|Cu/Zn SOD|Cu/Zn Sod|Cu/Zn sod|Cu/Zn superoxide dismutase|Cu/Zn-SOD|Cu/ZnSOD|CuSOD|CuZn SOD|CuZn-SOD|CuZn-SOD1|CuZnSOD|Cu[2+]/Zn[2+]SOD|Dmel\CG11793|G|Mn SOD|SOD|SOD-1|SOD-c|SOD1|SODC_DROME|Sod|Sod-1|To|To-1|ZN-SOD|Zn SOD|Zn Sod|Zn-SOD|Zn-SOD1|ZnSod|cSOD|cSod|dSOD1|dSod1|dsod|dsod1|l(3)108|l(3)68Af'|l(3)G|sod|sod-1|sod1	3L	Dmel_CG11793	20250807
17542.1	15381.4	15661.1	13417.7	15045.3	10871.8	FBgn0003475	14653.2	-0.252111	0.117941	0.0172427	0.0684007	Not_significant	45931	spir	protein-coding	spire	38C.34|38C.37|CG10076|CG18621|Dmel\CG10076|NP2788|Spir|Spire|l(2)08327|p150-Spir|p150Spir	2L	Dmel_CG10076	20250705
1255.61	1205	1249.38	1529.47	1269.64	899.89	FBgn0003479	1234.83	-0.00187262	0.173342	0.988995	0.994247	Not_significant	43577	spn-A	protein-coding	spindle A	CG7948|D37788|DMR|DMR/DroRAD51|DMR1|Dm Rad51|DmRAD51|DmRad51|Dmel\CG7948|Dmrad51|RA51|RA51_DROME|RAD51|Rad51|Rad51dm|Spn-A|SpnA|dRad51|dmRAD51|dmrad51|rad51|spnA	3R	Dmel_CG7948	20250807
68.2839	161.077	55.5942	119.205	104.299	145.956	FBgn0003480	109.069	0.0820089	0.291889	0.540518	0.724489	Not_significant	41746	spn-B	protein-coding	spindle B	CG3325|Dmel\CG3325|Rad51|Rad51-like|SPN-B|Spn-B|SpnB|XRCC3|rad51-like|spnB	3R	Dmel_CG3325	20250807
41.8091	11.7115	22.0525	16.2729	52.5555	67.029	FBgn0003482	35.2384	0.093893	0.356364	0.410007	0.619408	Not_significant	318579	spn-D	protein-coding	spindle D	BcDNA:RE19845|CG31069|Dmel\CG31069|SPN-D|Spn-D|rad51C|spnD|spndD	3R	Dmel_CG31069	20250705
108.948	114.507	182.787	182.089	106.107	106.92	FBgn0003483	133.56	-0.0102187	0.269213	0.940339	0.971113	Not_significant	41919	spn-E	protein-coding	spindle E	CG3158|Dmel\CG3158|SPN-E|Spindle-E|Spn-E|SpnE|fs(1)hls|fs(3)hls|hes|hls|homeless|spin-E|spn E|spn-E/hls|spnE	3R	Dmel_CG3158	20250807
127.483	66.5933	110.155	279.965	106.173	54.884	FBgn0003495	124.209	0.109661	0.306612	0.411471	0.620199	Not_significant	43256	spz	protein-coding	spatzle	CG6134|CT19282|Dmel\CG6134|SPZ|Spatzle|Spz|Spz-1|Spz1|mel(3)7	3R	Dmel_CG6134	20250807
1920.76	1510.9	1366.28	1584.94	1578.21	1591.25	FBgn0003502	1592.06	-0.0089579	0.153374	0.943932	0.972855	Not_significant	34132	Btk	protein-coding	Bruton tyrosine kinase	Btk29|Btk29A|Btk29a|C-src2|C-src4|CG18355|CG8049|CT2415|CT41718|DSrc28|DTec29|Dm SRC2|Dmel\CG8049|Dsrc28C|Dsrc29A|EC2-9|S13|SRC 29A|Src2|Src29A|Tec|Tec29|Tec29A|btk|btk29|btk29A|btk29a|c-src/fps|dsrc29A|fic|src-4|src2|src28C|src4|tec29	2L	Dmel_CG8049	20250807
373.856	331.079	309.84	271.798	310.447	979.184	FBgn0003510	429.367	0.21412	0.279741	0.161221	0.341487	Not_significant	43571	Sry-alpha	protein-coding	Serendipity alpha	CG17957|Dmel\CG17957|Sry alpha|Sryalpha|ser|sry|sry alpha|sry-a|sry-alpha|srya|sryalpha	3R	Dmel_CG17957	20250705
2370.65	1359.85	1634.91	1892.3	2412.01	2007.35	FBgn0003511	1946.18	0.150006	0.171573	0.268495	0.474398	Not_significant	43570	Sry-beta	protein-coding	Serendipity beta	CG7938|Dmel\CG7938|SrY-beta|Srybeta|ser|sry|sry beta|sry-b|sry-beta|sryb|srybeta	3R	Dmel_CG7938	20250705
6447.24	5068.6	6065.72	6281.67	7460.51	7233.94	FBgn0003512	6426.28	0.20758	0.120363	0.0538554	0.159319	Not_significant	43572	Sry-delta	protein-coding	Serendipity delta	CG17958|Dmel\CG17958|EH8|Sry delta|Srydelta|anon-EH8|sry|sry delta|sry-delta|srydelta	3R	Dmel_CG17958	20250730
84868.3	88553.8	84105.4	90208.7	83123.8	90156.9	FBgn0003514	86836.1	0.0298293	0.0832912	0.706344	0.839927	Not_significant	31554	sqh	protein-coding	spaghetti squash	CG3595|DmMRLC_C|Dmel\CG3595|MLC|MLRC|MRLC|Myo|Myo II|Myo-II|Myo-II RLC|MyoII|Myosin II|NMM|RLC|RLC2|RMLC|Sqh|actomyosin|myo II|myo-II|myoII|myosin|myosin 2|myosin II|pMyo-II|sgh|spg|squ|ssq	X	Dmel_CG3595	20250807
1.26664e+06	1.1514e+06	1.22222e+06	1.09491e+06	1.09344e+06	1.07523e+06	FBgn0003517	1.15064e+06	-0.143502	0.081057	0.0630925	0.178572	Not_significant	31106	sta	protein-coding	stubarista	37LRP/p40|CG14792|Dmel\CG14792|EG:80H7.6|Lam-r|P40|Rp 40|Rp40|RpSA|S2|STA|Sa|Sta|anon-EST:Liang-2.56|chrX:1339078..1339216|clone 2.56|k14|l(1)2Af|l(1)G0130|l(1)G0448	X	Dmel_CG14792	20250817
6044.46	5882.95	4675.44	5191.69	4126.9	3965.78	FBgn0003520	4981.2	-0.250301	0.135589	0.0330665	0.112291	Not_significant	37065	stau	protein-coding	staufen	CG5753|Dmel\CG5753|Dmstau|STAU|Stau|Stau1|Stauf|Staufen|dStau	2R	Dmel_CG5753	20250807
581.951	514.541	584.233	506.085	604.224	579.15	FBgn0003525	561.697	0.00393397	0.188483	0.977617	0.988922	Not_significant	43466	stg	protein-coding	string	0224/06|0245/03|0439/22|0730/13|0896/05|0967/05|0980/06|1083/13|1089/08|1143/02|5473|CDC25|CDC25[string]|CG1395|Cdc25|Cdc25[Stg]|Cdc25[String]|Cdc25[stg]|Cdc25[string]|Cdc25c|Dmel\CG1395|EP1213|S(rux)3A|STG|SY3-4|Stg|Stg/Cdc25|String/Cdc25|anon-EST:Liang-2.21|cdc25|cdc25/string|cdc25[string]|clone 2.21|l(3)01235|l(3)j10B9|l(3)j1D3|l(3)j1E3|l(3)j3D1|l(3)s2213|st|stg[cdc25]|str/cdc25	3R	Dmel_CG1395	20250807
451.267	473.36	624.106	563.88	776.101	729.051	FBgn0003545	602.961	0.228242	0.209202	0.122908	0.284204	Not_significant	44870	sub	protein-coding	subito	CG12298|DmKlp54E|DmSub|Dmel\CG12298|Dub|KIF 20A|KIF20A/B|MKLP2|MKlp2|Mklp2|SUB|Sub|Subito|mei-1794	2R	Dmel_CG12298	20250705
19633.3	22835	23517.5	25182.9	20969.6	20295.6	FBgn0003557	22072.3	0.0085242	0.107497	0.931113	0.966705	Not_significant	33379	Su(dx)	protein-coding	Suppressor of deltex	AIP4|CG4244|Dmel\CG4244|ITCH|Itch|Su (Dx)|Su(DX)|Su(Dx)|Su(deltex)|anon-WO0073329.1|anon-WO0073329.2|anon-WO0073329.4|su(dx)|sudx	2L	Dmel_CG4244	20250705
3969.93	3810.07	3718.89	4245.9	3955.13	3886.66	FBgn0003559	3931.1	0.0599105	0.112009	0.556705	0.736363	Not_significant	3354994	su(f)	protein-coding	suppressor of forked	19|28|29|3-DES|3DES|CG17170|CstF-77|CstF77|Cstf77|Dmel\CG17170|EC235|R-9-18|R9-18|SU-f|Su(f)|l(1)20Eb|l(1)3DES|l(1)EC235|l(1)G0393|l(1)R-9-18|l(1)X1|l(1)X3|l(1)su(f)|l3DES|su-f|su[+]-f	X	Dmel_CG17170	20250817
3280.83	3299.31	3334.97	3099.59	3679.91	2630.16	FBgn0003567	3220.79	-0.0569345	0.133592	0.6249	0.78766	Not_significant	41740	su(Hw)	protein-coding	suppressor of Hairy wing	CG8573|Dmel\CG8573|SU(HW)|SUHW|Su(HW)|Su(Hw)|Su(hw)|Su[Hw]|su(HW)|su(hw)|suHw	3R	Dmel_CG8573	20250807
2925.17	2759.03	2484.64	2528.38	2409.69	2942.55	FBgn0003598	2674.91	-0.0399752	0.132147	0.729402	0.853801	Not_significant	41627	Su(var)3-7	protein-coding	Suppressor of variegation 3-7	CG8599|DmSu(var)3-7|Dmel\CG8599|SU(VAR)3-7|Su(Var)3-7|Su(var)(3)3|Su(var)(3)7|Su-var(3)7|Suv3-7|Suvar(3)7|Suvar37|l(3)87El	3R	Dmel_CG8599	20250807
21019.8	21260.1	23528.1	23612.2	26115.5	26703.4	FBgn0003607	23706.5	0.19024	0.0946964	0.0315962	0.108798	Not_significant	34119	Su(var)205	protein-coding	Suppressor of variegation 205	CBX5|CG8409|DmHP-1|DmHP1|Dmel\CG8409|E(var)29|E(var)29A|FBgn0003607|HP-1|HP1|HP1-VS|HP1A|HP1a|HP1alpha|Hp1|Hp1a|SU(VAR)205|Su(Var)2-5|Su(Var)205|Su(var)|Su(var)2-05|Su(var)2-5|Su(var)2-501|Su(var)29A|Su(var)[205]|Su-var(2)5|Su[Var]205|Su[var]205|Sur(var)205|Suvar(2)5|Suvar2-5|dHP-1a|dHP1|dHP1a|hp1|hp1a|su(var)205	2L	Dmel_CG8409	20250914
4841.02	4309.29	3944.03	4259.79	4767.32	5126.61	FBgn0003612	4541.34	0.0897948	0.121688	0.408911	0.6189	Not_significant	35927	Su(var)2-10	protein-coding	Suppressor of variegation 2-10	CG8068|CLOT2057|DPIAS|DmPias|Dmel\CG8068|Dpias|PIAS|SU(VAR)2-10|Su(Var)2-10|Su(var)-10|Su-var(2)10|Suvar(2)10|Sv210|ZIMP|ZimpA|ZimpB|dPIAS|dpias|i184|l(2)03697|pias|zimp	2R	Dmel_CG8068	20250807
50909.2	45503.6	42145.3	40696.9	37219.4	40419.8	FBgn0003638	42815.7	-0.200062	0.0960024	0.0254552	0.0920093	Not_significant	31054	su(w[a])	protein-coding	suppressor of white-apricot	CG3019|DmSWAP|Dmel\CG3019|EG:BACR7A4.10|SWAP|Su(w[a])|su(w)|su(w[a])-1|su(w[a])-2|su(wa)|su-w|su[wa]	X	Dmel_CG3019	20250705
21387.2	16755.2	19211.6	17184.7	18272.2	19483.6	FBgn0003654	18715.7	-0.0526944	0.105291	0.586705	0.759265	Not_significant	44160	sw	protein-coding	short wing	17-234|CG18000|Cdic|Cdic2b|DIC|Dic|Dic19B|Dic19C|Dmel\CG18000|IC|IC74|cDIC|dic|l(1)19Bb|sw CES	X	Dmel_CG18000	20250807
0	17.1046	21.1986	17.1541	19.8453	0	FBgn0003655	12.5504	-0.00173968	0.395704	0.982195	NA	Not_significant	31580	swa	protein-coding	swallow	CG3429|Dmel\CG3429|Swa|anon-WO0140519.70|fs(1)1497|fs(1)1502|fs(1)M11-999|fs(1)M13C82|fs(1)M44|fs(1)m44|sww	X	Dmel_CG3429	20250705
65226.8	50406.3	62721.1	55391.4	63943.7	60698.2	FBgn0003660	59731.3	0.0114575	0.105056	0.905744	0.955268	Not_significant	36080	Syb	protein-coding	Synaptobrevin	21.15|CG12210|Dmel\CG12210|END1-2|J|SYB|VAMP|VAMP2|Vamp|c-Syb|dVAMP|l(2)46CFq|l(2)46El|n-syb|syb|synaptobrevin	2R	Dmel_CG12210	20250807
41973.7	49698	44802.5	52746.8	49939.3	49504.4	FBgn0003676	48110.8	0.139273	0.0919912	0.106869	0.259288	Not_significant	42649	CCT1	protein-coding	Chaperonin containing TCP1 subunit 1	BEST:GH05123|CG5374|Cct1|Dmel\CG5374|T-CP1|T-cp1|T-cpl|TCP-1alpha|TCP1-alpha|TCP1alpha|TCPA_DROME|Tcp-1|Tcp1|Tcp1-alpha|Tcp1-like|cct1|gh05123|tcp1	3R	Dmel_CG5374	20250817
1246.43	1682.26	2035.81	2132.13	1885.15	3109.25	FBgn0003687	2015.17	0.338936	0.194864	0.0202037	0.0771994	Not_significant	37476	Tbp	protein-coding	TATA binding protein	CG9874|Dmel\CG9874|RBP|TBP|TBP38|TFIID|TFIIDtau|TfIID|dTBP|dTFIID|dTbp|dtbp|tbp	2R	Dmel_CG9874	20250807
127.355	132.759	73.9249	177.311	222.254	184.696	FBgn0003701	153.05	0.264144	0.314239	0.0948262	0.239716	Not_significant	37042	thr	protein-coding	three rows	CG5785|Dmel\CG5785|THR|Thr|ana|anch|frag1	2R	Dmel_CG5785	20250705
2947.77	4097.09	4079.03	4946.52	4695.42	4323.2	FBgn0003714	4181.5	0.254053	0.137616	0.0322732	0.110287	Not_significant	31228	tko	protein-coding	technical knockout	CG7925|Dmel\CG7925|EG:BACH59J11.1|MRP-S12|MRPS12|S12|Tko|l(1)3Ab|l(1)tko|mRpS12|mt-rps12|rps12	X	Dmel_CG7925	20250705
59540.4	46971	54790.8	49743.6	54203.7	47912.5	FBgn0003721	52193.7	-0.0748524	0.10104	0.42412	0.631256	Not_significant	41852	Tm1	protein-coding	Tropomyosin 1	1305/10|2299|BcDNA:GH09289|BcDNA:LD37158|BcDNA:SD21996|CG4898|Dm Tm1|Dm TmH33|Dm TmH34|DmTm1|Dmel\CG4898|PmI|TM|TM1|TMII|Tm|TmH|TmH-33|TmH-34|TmH33|TmH34|TmII|Tmr33|Tmr34|TnH|TnH-33|TnH-34|cTM|cTm|cTmII|chr3R:11122272..11122408|l(3)02299|l(3)S130510|l(3)s2958|mTmII|region 3|tm1|tmII|tropomyosin	3R	Dmel_CG4898	20250807
887.324	1269.45	1057.06	974.032	1011.14	1121.99	FBgn0003741	1053.5	-0.0308871	0.16942	0.818171	0.91115	Not_significant	39849	tra	protein-coding	transformer	CG16724|Dmel\CG16724|Dmtra|TRA|Tra	3L	Dmel_CG16724	20250807
819.792	853.035	598.184	873.619	974.122	1294.16	FBgn0003742	902.152	0.279909	0.201769	0.0572744	0.166982	Not_significant	36619	tra2	protein-coding	transformer 2	CG10128|Dmel\CG10128|TRA 2|TRA-2|TRA2|Tra-2|Tra2|tra-2	2R	Dmel_CG10128	20250705
10214.2	8672.53	8552.21	8884.88	8044.67	7464.75	FBgn0003744	8638.86	-0.141483	0.111355	0.162881	0.344109	Not_significant	40165	trc	protein-coding	tricornered	0669/17|CG8637|Dmel\CG8637|NDR|Ndr|RE-D|Trc|dmTRC|l(3)76BDa|l(3)S066917	3L	Dmel_CG8637	20250705
17383	15371.5	14200.6	16456.5	14615.4	17727.3	FBgn0003748	15959.1	0.046765	0.107086	0.634235	0.794869	Not_significant	45368	Treh	protein-coding	Trehalase	87D3T|CG9364|DmTre|Dmel\CG9364|ESTS:87D3T|FBgn0003748|TRE|TREH|Tre|anon-EST:Posey159|anon-sts38|treh	2R	Dmel_CG9364	20250807
40838.9	14654.7	12425.4	14352.3	4515.49	1791.39	FBgn0003863	14763	-0.240019	0.457201	0.0823102	0.217393	Not_significant	48316	alphaTry	protein-coding	alphaTrypsin	AlphaTry|CG18444|DmAlphaTry|Dmel\CG18444|SP102|Try|alpha|alpha-Try	2R	Dmel_CG18444	20250807
21530.8	17331.2	16313	17351.5	15125.5	17061.8	FBgn0003870	17452.3	-0.129309	0.112209	0.205011	0.403088	Not_significant	48317	ttk	protein-coding	tramtrack	0037/17|0250/25|0438/31|0702/07|1049/07|1119/04|1184/16|1209/05|1209/10|1260/10|1281/04|1325/15|1372/08|1396/14|1418/06|3540|5125|5311|CG11558|CG1856|Dmel\CG1856|E(yan)100D|FTZ-F2|TTK|TTK69|TTK88|TTKA|Tkt69|Tramtrack|Ttk|Ttk69|Ttk69k|Ttk88|anon-EST:Liang-2.9|clone 2.9|ftz-f2|ftzf2/ttk|l(3)02667|l(3)j2A1|l(3)j7B8|osn|oss|ovs|tramtrak|ttk/FTZ-F2|ttk69|ttkp69	3R	Dmel_CG1856	20250807
1772.56	2332.2	2132.65	1969.72	2010.88	1526.48	FBgn0003882	1957.41	-0.125239	0.152947	0.32495	0.536204	Not_significant	40554	tub	protein-coding	tube	CG10520|Dmel\CG10520|TUBE|Tube	3R	Dmel_CG10520	20250807
3791.09	3039.05	2944.26	2877.36	2883.41	2626.63	FBgn0003891	3026.97	-0.170246	0.133203	0.142669	0.314445	Not_significant	37417	tud	protein-coding	tudor	CG9450|Dmel\CG9450|R5_2R:17070527..17070890|TUD|Tud|Tudor|tu	2R	Dmel_CG9450	20250807
179.195	142.357	70.6448	91.0354	134.581	171.053	FBgn0003892	131.478	0.00369286	0.27513	0.978118	0.988922	Not_significant	35851	ptc	protein-coding	patched	BcDNA:RH36596|CG2411|Conf|Dmel\CG2411|PTC|Patched|Ptc|Ptc_Dm|Ptch|com4|dPtc|l(2)k02507|pat|ptch|rubr|tuf	2R	Dmel_CG2411	20250807
148742	244371	169842	166707	105729	122048	FBgn0003941	159573	-0.262612	0.229854	0.0867266	0.225545	Not_significant	33629	RpL40	protein-coding	Ribosomal protein L40	BcDNA:RE10554|CEP52|CG2960|DUb52|Dmel\CG2960|Dub52|L40|L40e|RPL40|Rpl40|Ub52|Ubi-f|Ubi-f52|Ubiq	2L	Dmel_CG2960	20250730
110993	116115	113607	112657	120766	126625	FBgn0003942	116794	0.0717841	0.0843587	0.369957	0.580688	Not_significant	34420	RpS27A	protein-coding	Ribosomal protein S27A	CG5271|DUb80|Dmel\CG5271|Dub80|RpS27|S31e|UB3-D|Ubi-f80|Ubi-m|Ubiq|l(2)04820|l(2)31Ei|mfs(2)31|mfs(2)48|mfs48	2L	Dmel_CG5271	20250817
4229.65	3447.31	5373.18	3734.6	5759.64	4154.57	FBgn0003944	4449.83	0.0443345	0.154964	0.729379	0.853801	Not_significant	42034	Ubx	protein-coding	Ultrabithorax	BX-C|Bxl|CG10388|Cbx|DUbx|Dm Ubx|DmUbx|Dmel\CG10388|Hm|Pbx|UBX|UBx|Uab|Ubx1b|Ubx[[Drosophila]]|abx|abx/bx|bx|bx[D]|bxd|bxd/pbx|bxd[D]|bxl|l(3)89Eb|pbx|ubx	3R	Dmel_CG10388	20250807
1237.15	1189.33	1122.52	1138.04	1299.82	1359.27	FBgn0003963	1224.36	0.0669467	0.154133	0.600294	0.769731	Not_significant	33225	ush	protein-coding	u-shaped	CG2762|Dmel\CG2762|FOG|USH|Ush|ZFPM2|dFOG|l(2)19|u-sh|ushaped	2L	Dmel_CG2762	20250705
9121.47	9308.77	9445.3	8889.01	8536.72	8152.61	FBgn0003964	8908.98	-0.108443	0.0958474	0.225754	0.428271	Not_significant	31165	usp	protein-coding	ultraspiracle	2C|CF1|CF1/USP|CF1/Usp|CG4380|Cf1|DmUSP|DmUsp|Dmel\CG4380|EG:22E5.1|NR2B4|USP|Usp|XR2C|cf1|dUSP|dmUSP|l(1)2Cf|l(1)usp	X	Dmel_CG4380	20250705
3575.23	2338.54	3028.45	2912.38	2789.12	2228.52	FBgn0003969	2812.04	-0.121184	0.152652	0.340287	0.551232	Not_significant	32569	vap	protein-coding	vacuolar peduncle	CG9209|D-RasGAP|Dmel\CG9209|FBpp0073946|RAS-GAP|RasGAP|RasGAP/Vap|RasGap|p120 RasGAP|p120RasGAP|rasGap	X	Dmel_CG9209	20250724
9126.57	8590.11	8411.24	8864.39	8560.66	9264.62	FBgn0003977	8802.93	0.0265906	0.09729	0.769416	0.878787	Not_significant	47869	vir	protein-coding	virilizer	CG3496|Dmel\CG3496|Vir	2R	Dmel_CG3496	20250730
5525.35	6051.93	6031.17	7078.52	6391.95	7599.09	FBgn0003978	6446.33	0.218546	0.110003	0.0292684	0.102869	Not_significant	35289	vls	protein-coding	valois	38B.5|CG107278|CG10728|Dmel\CG10728|Vls|dWD45|val	2L	Dmel_CG10728	20250807
65.215	36.2906	14.1209	52.3603	26.7252	53.5429	FBgn0004045	41.3758	0.0239196	0.327308	0.833158	0.919456	Not_significant	31939	Yp1	protein-coding	Yolk protein 1	CG2985|DmYP1|Dmel\CG2985|VG1|VIT1Dm|YP|YP-1|YP1|YPI|YP[[1]]|fs(1)1163|fs(1)A1163|yp|yp-1|yp1	X	Dmel_CG2985	20250807
170.182	216.624	157.087	228.43	137.928	289.173	FBgn0004047	199.904	0.0851297	0.256537	0.55108	0.732307	Not_significant	32339	Yp3	protein-coding	Yolk protein 3	CG11129|DIM 30|Dmel\CG11129|RH08557p|VG3|VIT3Dm|YP|YP-3|YP3|YP[[3]]|fs(1)1526|fs(1)A1526|yp|yp3	X	Dmel_CG11129	20250807
3254.43	3159.52	2592.72	2626.51	2444.86	2142.9	FBgn0004049	2703.49	-0.244388	0.139913	0.0417809	0.132902	Not_significant	41656	yrt	protein-coding	yurt	CG9764|Dmel\CG9764|Nbl4|Yrt|Yurt|dlhB|l(3)87Ek|l(3)E19|l(3)m112|m112	3R	Dmel_CG9764	20250730
5498.17	4724.57	4345.22	4041.1	5720.36	4749.21	FBgn0004050	4846.44	-0.00418725	0.134062	0.971388	0.98703	Not_significant	31230	z	protein-coding	zeste	CG7803|Dmel\CG7803|EG:BACH59J11.3|Z|Zeste|e(bx)|en-bx	X	Dmel_CG7803	20250705
465.473	361.31	511.156	584.498	580.408	575.077	FBgn0004055	512.987	0.204007	0.207518	0.164983	0.347647	Not_significant	38002	uzip	protein-coding	unzipped	CG3533|Dmel\CG3533|Uzip|nzip|zip	2R	Dmel_CG3533	20250705
1933.1	1963.58	2177.54	2104.41	1718.52	1660.1	FBgn0004057	1926.21	-0.107617	0.143794	0.379274	0.591096	Not_significant	32974	Zw	protein-coding	Zwischenferment	CG12529|Dmel\CG12529|G-6-PD|G-6-pdh|G-6PD|G-6pd|G6-PD|G6-pd|G6PD|G6PDH|G6pd|G6pdh|g6pd|zw	X	Dmel_CG12529	20250705
534.899	919.891	1135.22	1062.9	564.49	853.457	FBgn0004087	845.143	-0.0292494	0.211075	0.838829	0.922213	Not_significant	42003	Dhfr	protein-coding	Dihydrofolate reductase	CG14887|DHFR|Dmel\CG14887|dhfr	3R	Dmel_CG14887	20250705
1675.84	1715.06	1610.37	1781.61	2018.37	2174.74	FBgn0004101	1829.33	0.191758	0.14184	0.11379	0.270043	Not_significant	37890	bs	protein-coding	blistered	BS|Bs|CG3411|D-SRF|DSRF|DSrf|DSrf/bs|DmSRF|Dmel\CG3411|Drf|Group IIc|Mal|SRF|Serf|Srf|ba|bs/DSRF|bs/Dsrf|dSRF|dsrf|l(2)03267|pruned/DSRF|px|srf	2R	Dmel_CG3411	20250705
15107.3	15220.7	15326.7	16752.1	17238.5	18960.8	FBgn0004103	16434.4	0.189555	0.0924933	0.0288351	0.101478	Not_significant	49260	Pp1-87B	protein-coding	Protein phosphatase 1 at 87B	87B|CG5650|DmPp1-87B|Dmel\CG5650|PP-1alpha|PP1|PP1 87B|PP1 beta87b|PP1-87B|PP187B|PP1A87B|PP1B|PP1a|PP1alpha-87B|PP1alpha87B|PP1alpha[[2]]|PP1c|PP1c 87B|PPI 87B|Pp-1alpha|Pp1|Pp1-87Bb|Pp1.87B|Pp1alpha-87B|Ppl-87B|Su(Var)3-6|Su(var)(3)6|Su(var)3-6|Su-var(3)6|Suvar(3)6|ck19|dPP1beta|l(3)87Bg|l(3)ck19|l(3)j6E7|pp1-87|pp1-87B|pp187B|su-var(3)6	3R	Dmel_CG5650	20250807
255.931	117.952	142.772	201.07	240.045	457.812	FBgn0004107	235.93	0.267272	0.311175	0.092118	0.235429	Not_significant	42453	Cdk2	protein-coding	Cyclin-dependent kinase 2	CDC2C|CDC2c|CDK2|CDK2/CDC2c|CG10498|Cdc2c|Dcdc2c|DmCdc2c|DmCdk2|Dmcdc2c|Dmel\CG10498|S(Sev-CycE)3A|cdc2c|cdk2|dCdk2	3R	Dmel_CG10498	20250807
1.01934	13.885	14.1275	22.5754	27.6004	0	FBgn0004110	13.2013	0.0363542	0.39403	0.66275	NA	Not_significant	42536	tin	protein-coding	tinman	CG7895|DROHOXHK4|DROHOXNK4|DmNK-4|Dmel\CG7895|HOX|NK-4|NK-4/msh-2|NK4|NK4/msh-2|NKX2.5|TIN|Tin|Tinman|msh-2|msh2|tin/NK4	3R	Dmel_CG7895	20250807
626.733	81.0692	13.4247	115.238	74.305	9.51497	FBgn0004117	153.381	-0.126283	0.432459	0.21426	0.414765	Not_significant	41853	Tm2	protein-coding	Tropomyosin 2	CG4843|DROTROPI1|Dmel\CG4843|IP16005p|Ifm(3)3|Ifm(3)5|Ifm-TmI|TM2|Tm|Tm127|TmI|TmII|Tn-H|dro Tm|l(3)nc99Eb|mTmI	3R	Dmel_CG4843	20250807
5012.07	4291.89	4991.89	5245.81	6918.36	5946.67	FBgn0004132	5401.12	0.275755	0.126934	0.0137038	0.0576479	Not_significant	48986	boca	protein-coding	boca	Boca|CG1364|CG30498|Dmel\CG30498|dmBoca|l(2)43Ea	2R	Dmel_CG30498	20250817
686.834	843.492	551.154	912.395	809.245	728.423	FBgn0004133	755.257	0.134195	0.190369	0.343157	0.553887	Not_significant	35694	blow	protein-coding	blown fuse	BLOW|Blow|CG1363|Dmel\CG1363|l(2)43Eb	2R	Dmel_CG1363	20250807
196374	170255	154098	199564	187611	202054	FBgn0004167	184993	0.155313	0.0981479	0.0889454	0.229555	Not_significant	38418	kst	protein-coding	karst	CG12008|Dmel\CG12008|Karst|Kst|Spec-beta[[H]]|beta-Spectrin|betaH|betaH-Spec|betaH-spectrin|betaHS|betaHSpec|beta[[H]]|beta[[H]]-SPEC|beta[[H]]-Sp|beta[[H]]-Spec|beta[[H]]-Spectrin|beta[[H]]-spec|beta[[H]]spectrin|beta[[Heavy]]spectrin|beta[[heavy]]-Spec|beta[[heavy]]-Spectrin|beta[[heavy]]spectrin|betah-Spec|l(3)01318	3L	Dmel_CG12008	20250705
115.055	81.339	67.1112	92.8433	17.2535	64.1488	FBgn0004168	72.9584	-0.0983723	0.322661	0.436833	0.64104	Not_significant	37196	5-HT1A	protein-coding	5-hydroxytryptamine (serotonin) receptor 1A	5-HT|5-HT-1a|5-HT-dro2A|5-HT1ADro|5-HT1a|5-HT[1A]Dro|5-HT[[1ADro]]|5-HT[[1A]]|5-HT[[1A]]DRO|5HT|5HT-1A|5HT-R2A|5HT-dro2A|5HT-drp[[2A]]|5HT1A|5HT1a|5HT[[1ADro]]|5htdro2a|CG16720|DRO2A|Dm5-HT1A|Dm5-HT[[1A]]|Dm5HTdro2A|Dmel\CG16720|HT1A|d5-HT1A	2R	Dmel_CG16720	20250705
0	25.6301	37.9817	60.5547	15.5306	0	FBgn0004170	23.2828	0.0128533	0.383479	0.879789	NA	Not_significant	30982	sc	protein-coding	scute	AS-C T4|AS-C T4sc|CG3827|DROACS2|Dmel\CG3827|EG:198A6.1|Hw|SC_DA|Sc|Scute|T4|T4 AS-C|ascT4|bHLHc28|l(1)1Ba|sc/T4|scalpha|scute/sisterlessB|sis b|sis-b|sisB|sisb	X	Dmel_CG3827	20250807
39077.9	46126.9	39121.2	44245.8	38409.5	39882.1	FBgn0004177	41143.9	-0.0180874	0.0983878	0.843438	0.924687	Not_significant	45959	mts	protein-coding	microtubule star	5559|CG7109|DmPp2A-28D|Dmel\CG7109|ER2-6|MTS|MTS/PP2A|Mts|PP2|PP2A|PP2A 28D|PP2A C|PP2A-C|PP2A/MTS|PP2AC|PP2A[C]|PP2A[[C]]|PP2Ac|PP2a|PP2a 28D|Pp2A|Pp2A-28D|dPP2A|dPP2A-C|l(2)02496|l(2)s5286|pp2A	2L	Dmel_CG7109	20250807
8488.7	6485.29	8056.16	7430.96	10365.4	8802.02	FBgn0004179	8271.42	0.162376	0.129931	0.154671	0.332283	Not_significant	40459	Csp	protein-coding	Cysteine string protein	CG6395|CSP|CSP32|Cys|D-CSP|D.M.CSP|DCSP-1|DNAJC5|DSP/DNAJC5|Dcsp|Dmel\CG6395|MAB ab49|ab49|anon-WO02059370.50|csp|csp29|csp32|dCSP-2|dCSPalpha|l(3)03988	3L	Dmel_CG6395	20250705
9962.43	8407.44	8754.03	7813.57	9102.92	9831.04	FBgn0004227	8978.57	-0.0168106	0.113148	0.870069	0.93744	Not_significant	32603	nonA	protein-coding	no on or off transient A	Bj6|Bj6-1|CG4211|Dmel\CG4211|NONA|NonA|dNONO|diss|non-A|nonA/diss|nona|opm2|p54[nrb]|x14	X	Dmel_CG4211	20250705
86.8159	110.464	204.975	202.066	234.43	110.114	FBgn0004228	158.144	0.116042	0.282821	0.408821	0.6189	Not_significant	39677	mex1	protein-coding	midgut expression 1	CG7936|Dmel\CG7936	3L	Dmel_CG7936	20250705
25462	25424.7	24740.2	24485.7	26601	28166.7	FBgn0004237	25813.4	0.0599247	0.0902021	0.480583	0.676457	Not_significant	48535	Hrb87F	protein-coding	Heterogeneous nuclear ribonucleoprotein at 87F	CG12749|Dmel\CG12749|HRB87F|HRB87F/hrp36|HRP36|Hrb2|Hrb85CD|Hrb87Fa|Hrb87f|Hrp36|P11|P11/Hrb87F|Q14|Q16|hnRNP A2/B1|hnRNP36|hnRNPA1|hnRNPA1/A2|hnRNPA2|hnRNPA2/B1|hrb87f|hrp36|p38	3R	Dmel_CG12749	20250807
82.5023	114.377	32.6644	126.282	38.8087	45.4717	FBgn0004359	73.351	-0.0188165	0.308941	0.877114	0.941599	Not_significant	43235	T48	protein-coding	Transcript 48	48|CG5507|Dmel\CG5507|Ubx-t48|anon-97D|t48	3R	Dmel_CG5507	20250807
138726	165542	163192	172870	164675	168149	FBgn0004363	162192	0.10039	0.0916443	0.243743	0.448228	Not_significant	34500	porin	protein-coding	porin	CG6647|DVDAC|DmPorin1|DmVDAC|Dmel\CG6647|POR-1|PORIN|Porin|VDAC|VDAC1|Vdac|Vdac1|anon-WO02059370.56|cg6647|l(2)k05123	2L	Dmel_CG6647	20250807
458.129	761.249	530.751	710.138	731.62	574.531	FBgn0004367	627.736	0.105968	0.202099	0.460906	0.661455	Not_significant	32608	mei-41	protein-coding	meiotic 41	4252|ATR|CG4252|DmATR|Dmel\CG4252|Dmmei41|MEI41|MEI41/FRP1|Mei-41|Mei-41/DATR|Mei41|atr|dATR|fs(1)M37|mei-195|mei41|meiP41|mus(1)103|mus(1)104|mus-103|mus-104|mus103|mus104	X	Dmel_CG4252	20250807
842.093	944.052	792.955	972.706	889.626	1127.22	FBgn0004368	928.108	0.135074	0.171662	0.318925	0.530481	Not_significant	31425	Ptp4E	protein-coding	Protein tyrosine phosphatase 4E	4E|CG6899|CT21187|DPTP4E|Dmel\CG6899|PTP4E|PtP4E|R-PTP 4E|ptp4E	X	Dmel_CG6899	20250705
2245.19	2321.09	1652.89	1543.01	1143.38	2050.94	FBgn0004370	1826.08	-0.248778	0.184618	0.077985	0.208678	Not_significant	32115	Ptp10D	protein-coding	Protein tyrosine phosphatase 10D	10D|CG1817|CT4920|DPTP|DPTP10D|DPTP[[10D]]|Dmel\CG1817|Dptp10D|PTP10D|Ptp10|Ptp10d|R-PTP 10D|RPTP10d|dptp|ptp10D|ptp10d	X	Dmel_CG1817	20250730
6700.32	5976.28	5545.71	5379.74	5573.45	5167.54	FBgn0004373	5723.84	-0.147388	0.111541	0.146541	0.319953	Not_significant	45374	fwd	protein-coding	four wheel drive	CG7004|Dmel\CG7004|Fwd|PI4K|PI4K3B|PI4KIIIbeta|anon-WO0118547.259	3L	Dmel_CG7004	20250705
1357.42	1126.47	1104.58	1223.5	1335.27	1429.03	FBgn0004374	1262.71	0.103585	0.157286	0.423104	0.630265	Not_significant	35293	neb	protein-coding	nebbish	38B.10|38B.12|CG10718|Dm0332|DmKlp38B|DmNeb|Dmel\CG10718|KIF 14|KIF14|KLP 38B|KLP-38B|KLP38B|Klp38|Klp38B|Mot|Neb|klp38B|l(2)03552|l(2)k00802|l(2)k07614|nebb|sl(2)ry|sl(2)ry3|tio	2L	Dmel_CG10718	20250705
1190.37	1878.73	1663.54	1851.81	1914.12	2373.97	FBgn0004378	1812.09	0.252165	0.171614	0.0638996	0.18023	Not_significant	38135	Klp61F	protein-coding	Kinesin-like protein at 61F	6345|CG9191|CG9191-PA|DmKLP61F|DmKRP130|DmKlp61F|Dmel\CG9191|KIF 8|KIF11|KLP2|KLP61|KLP61F|KLP61f|KRP130|KRP[[(130)]]|KRP[[130]]|Kin-5|Kin5|Klp 61F|Klp2|Klp61F/KRP130|Klp61f|Krp130|klp61F|klp61f|l(3)07012|l(3)6D283|l(3)Klp61F|urc|urcn	3L	Dmel_CG9191	20250807
175.17	392.454	293.12	296.698	322.574	544.198	FBgn0004379	337.369	0.159689	0.254735	0.282486	0.48945	Not_significant	39068	Klp67A	protein-coding	Kinesin-like protein at 67A	0427/05|CG10923|DmKlp67A|Dmel\CG10923|KIF 18A|KIF18A/B|KLP3|KLP67A|KRP67A|Kin-8|Klp3|Klp67|anon-WO0140519.224|anon-WO0172774.120|klp67|klp67A|klp67a|l(3)S042705	3L	Dmel_CG10923	20250817
1388.24	1828.04	2069.37	1955.47	2008.61	1425.6	FBgn0004380	1779.22	0.0185947	0.164824	0.888415	0.946462	Not_significant	38611	Klp64D	protein-coding	Kinesin-like protein at 64D	CG10642|DmKlp64D|Dmel\CG10642|KIF 3A|KIF3A|KLP4|KLP64D|KLP64Ddm|Kif3A|Klp 64D|Klp4|kif3A|klp64D	3L	Dmel_CG10642	20250705
2837.86	4635.7	3216.64	3086.16	2263.08	2702.54	FBgn0004390	3123.66	-0.286103	0.166767	0.0328333	0.111779	Not_significant	39158	RasGAP1	protein-coding	Ras GTPase activating protein 1	CG6721|Dmel\CG6721|FBpp0076097|GAP|GAP1|Gap|Gap 1|Gap1|Ras-GAP|RasGAP|RasGap1|gap|gap1|mip|rI533|rasGAP|sxt	3L	Dmel_CG6721	20250817
3510.44	4318.45	3655.98	4161.15	3811.53	4599.33	FBgn0004391	4009.48	0.102948	0.12535	0.354466	0.565423	Not_significant	32473	shtd	protein-coding	shattered	APC1|APC1/shtd|Apc1|CG9198|Dmel\CG9198|SHTD|Shtd	X	Dmel_CG9198	20250705
3083.7	2701.63	2760.25	2234.07	2706.49	2101.42	FBgn0004395	2597.93	-0.212537	0.138464	0.0747283	0.201955	Not_significant	42738	unk	protein-coding	unkempt	CG4620|Dmel\CG4620	3R	Dmel_CG4620	20250705
4505.88	5312.97	4301	4869.73	4256.33	5628.66	FBgn0004396	4812.43	0.0492434	0.128062	0.662924	0.812436	Not_significant	39682	CrebA	protein-coding	Cyclic-AMP response element binding protein A	BBF-2|BBF2_DROME|BOX B Binding Factor-2|Bbbf2|BcDNA:SD05937|CG7450|CRE-BP|CREB|CREB-A|CREB-a|CREBA|Creb|Creb A|Creb-A|DM4|Dmel\CG7450|creb|crebA|creba|dCREB|dCREB-A|dCREBA|dCreb-A|dCrebA|l(3)03576	3L	Dmel_CG7450	20250705
187384	160855	161869	176487	164831	170995	FBgn0004397	170404	0.00552074	0.0900087	0.948096	0.975171	Not_significant	31201	Vinc	protein-coding	Vinculin	CG3299|CT11081|Dmel\CG3299|Dmvincp|EG:103B4.1|VINC|Vin|Vin2EF|vinc	X	Dmel_CG3299	20250807
107239	89122.8	94416.1	95350.8	117621	116286	FBgn0004401	103339	0.153549	0.103755	0.108525	0.261747	Not_significant	45961	Pep	protein-coding	Protein on ecdysone puffs	CG6143|Dmel\CG6143|PEP|PEP/X4|X4/PEP|p100|pep	3L	Dmel_CG6143	20250705
586.935	637.221	706.927	806.167	783.651	1030.7	FBgn0004407	758.6	0.269689	0.194167	0.0623061	0.177436	Not_significant	3772064	PolG2	protein-coding	DNA polymerase gamma subunit 2	BG:DS00941.9|CG33084|CG33650|CG8969|D-pol gamma-beta|DNA pol-gam.35|DNApol-gamma|DNApol-gamma.35|DNApol-gamma35|DNApolg-35|Dmel\CG33650|MtPolB|POLG|Pol gamma|PolG|Polg|Polgamma|Polgamma-35|Polgamma-beta|br16|l(2)34De|l(2)br16|pol gamma-alpha|pol gamma-beta|pol gamma35|polgamma|polgamma-beta	2L	Dmel_CG33650	20250730
241473	248328	266911	293717	271611	275471	FBgn0004432	266252	0.13725	0.0845119	0.0868564	0.225689	Not_significant	32595	Cyp1	protein-coding	Cyclophilin 1	BcDNA:GM09255|CG9916|Cpy1|CyP-1|CyP1|Cyp-1|Dmel\CG9916|cyp-1|cyp1	X	Dmel_CG9916	20250807
2006.82	1239.61	1031.27	1299.48	2332.8	1978.74	FBgn0004435	1648.12	0.219607	0.20332	0.133443	0.301788	Not_significant	36384	Galphaq	protein-coding	G protein alpha subunit q	CG17759|DGalpha[[q]]|DGalphaq|DGq|DGqalpha|Dgq|DmGalpha[[q]]|Dmel\CG17759|Dromel_CG17759_galpha49b_mORF|G alpha 49B|G?q|GNAQ/11/14|G[[a]]q|G[[alphaq]]|G[[q]]|G[[q]]alpha|G[[qalpha]]|G[q]|Galpha|Galpha49B|Galpha49b|Galpha[[q]]|Gaq|Gq|Gqa-3|Gqalpha|Gqalpha[[e]]|Gqalphae|Gqalpha{e}|dG[[alphaq]]|dG[[q]]alpha|dGaalpha|dGq|dGqa-49b|dGqalpha|dGqalpha-3|dGqalpha-49b|dgq|dgqalpha|galpha49B|sast	2R	Dmel_CG17759	20250705
1194.09	1020.68	1127.35	882.509	1314.84	1685.55	FBgn0004436	1204.17	0.125225	0.185708	0.37169	0.582734	Not_significant	40610	Ubc6	protein-coding	Ubiquitin conjugating enzyme 6	BcDNA:RE56673|CG2013|Dhr6|Dmel\CG2013|RAD6|Rad6|Rad6a|UBC6|UbcD6|Ubcd6|dRAD6|dRad6	3R	Dmel_CG2013	20250705
2978.6	2457.2	3254.58	2722.03	3088.02	3284.54	FBgn0004463	2964.16	0.0489561	0.135997	0.677993	0.822664	Not_significant	36289	Polr3B	protein-coding	RNA polymerase III subunit B	C128|CG8344|DmRP128|Dmel\CG8344|RET1|RP128|RpIII128	2R	Dmel_CG8344	20250705
4767.5	3873.7	4815.62	5357.59	5328.87	5560.73	FBgn0004465	4950.67	0.223161	0.118888	0.0363234	0.12088	Not_significant	39856	Su(P)	protein-coding	Suppressor of ref(2)P sterility	CG4086|Dmel\CG4086	3L	Dmel_CG4086	20250807
32249.3	29760	29114.3	26965.1	26035.7	25173.6	FBgn0004507	28216.3	-0.197984	0.0888693	0.018063	0.0709276	Not_significant	33386	Glyp	protein-coding	Glycogen phosphorylase	BcDNA:LD24485|CG7254|DGPH|Dmel\CG7254|GLP1|GP|Glp1|GlyP|PYGM|anon-WO0257455.33|glyP|l(2)k07918	2L	Dmel_CG7254	20250817
1505.43	1453.38	1231.95	1589.46	1108.08	1475.05	FBgn0004509	1393.89	-0.00411598	0.162926	0.975074	0.987845	Not_significant	47220	Fur1	protein-coding	Furin 1	CG10772|Dfur1|Dfurin1|Dmel\CG10772|Furin|Furl|Klip1|dFur1|dFurin 1|dKLIP-1|fur-1|fur1|fur[1]|furin|l(3)rL205	3R	Dmel_CG10772	20250705
1544.48	1472.87	1659.43	1602.71	1859	1680.59	FBgn0004510	1636.51	0.100234	0.142946	0.411029	0.620199	Not_significant	43236	Ets97D	protein-coding	Ets at 97D	CG6338|D-Elg|D-elg|DELG|Delg|Dmel\CG6338|Elg|Ets|d-elg|delg|elg|tne|tny	3R	Dmel_CG6338	20250807
463.332	187.213	119.2	156.88	60.3808	32.0826	FBgn0004512	169.848	-0.497557	0.524421	0.0127137	0.0544397	Not_significant	36428	Mdr49	protein-coding	Multi drug resistance 49	CG3879|Dm5|DmMdr49|Dmel\CG3879|MDR49|MDR5|Mes5|mdr49|mrd49	2R	Dmel_CG3879	20250807
6.10939	20.3249	11.4778	39.6676	0	33.4166	FBgn0004514	18.4994	0.0535921	0.388317	0.553455	NA	Not_significant	42452	Oct-TyrR	protein-coding	Octopamine-Tyramine receptor	CG7485|DmTAR1|DmTyrR|Dmel\CG7485|Dmoct/tyr|DrmOTR|OA-R|OAR_DROME|OTR|OcR|Ocr|Oct/Tyr|OctoR1|OctyR99AB|TAR1|TYR|TyR|Tyr|Tyr-OctR|Tyr-dro|TyrR|hono|l(3)neo30|tar1	3L	Dmel_CG7485	20250705
47.2958	46.3704	58.8303	0	48.7638	25.6471	FBgn0004516	37.8179	-0.0883063	0.376964	0.401154	0.612682	Not_significant	38484	Gad1	protein-coding	Glutamic acid decarboxylase 1	CG14994|DGAD1|DGad1|Dm-GDC|Dmel\CG14994|GAD|GAD-1|GAD1|GAD[[1]]|Gad|Glb|dGad1|dgad1|gad|gad1|l(3)64An|l(3)SH10	3L	Dmel_CG14994	20250807
887.224	1221.47	1174.97	1222.41	1191.78	1195.83	FBgn0004556	1148.95	0.0893335	0.164498	0.500159	0.691991	Not_significant	39871	Dbp73D	protein-coding	Dead box protein 73D	CG9680|DBP73D|DDX51|DmRH7|Dmel\CG9680	3L	Dmel_CG9680	20250807
0	27.3113	40.7771	7.00601	28.033	37.0982	FBgn0004573	23.3709	0.00487308	0.368867	0.957781	NA	Not_significant	43669	5-HT7	protein-coding	5-hydroxytryptamine (serotonin) receptor 7	5-HT-7|5-HT-dro|5-HT-dro1|5-HT2A|5-HT7Dro|5-HT[7]Dro|5-HT[[7Dro]]|5-HT[[7]]|5-HT[[7]]Dro|5-HT[[7]]R|5-HT[[dro1]]|5-HTdro1|5HT-7|5HT-R1|5HT-dro|5HT-dro1|5HT7|5HT[[7Dro]]|5htdror|CG12073|DRO1|Dm5-HT7|Dm5-HT[[7]]|Dm5HTdro1|Dmel\CG12073|HT7	3R	Dmel_CG12073	20250807
11624.3	12152.4	13039	14285.4	13394.9	15280.7	FBgn0004574	13296.1	0.194234	0.0983573	0.0336093	0.11366	Not_significant	38493	Rop	protein-coding	Ras opposite	CG15811|Dmel\CG15811|ROP|SEC1|Unc18|cs1|l(3)64Ah|l(3)SH16|ras2|rop|rop(Sec1)|sec1	3L	Dmel_CG15811	20250807
420.562	431.356	488.455	349.426	377.938	365.362	FBgn0004575	405.517	-0.149186	0.209342	0.306264	0.516906	Not_significant	41247	Syn	protein-coding	Synapsin	CG3985|Dmel\CG3985|Dsyn-1|SYN|SYN1|SYN2|syn|synapsin	3R	Dmel_CG3985	20250817
23.4198	22.4699	38.852	24.3408	2.58787	52.1282	FBgn0004581	27.2998	-0.00911975	0.35066	0.928284	NA	Not_significant	47873	bgcn	protein-coding	benign gonial cell neoplasm	BGCN|Bgcn|CG10330|CG10331|CG30170|Dmel\CG30170|PNBP|b(2)cgn|b(2)gcn|bcgn|ben(2)gcn|cg10331|fs(2)eo-C|fs(2)eo6|fs(2)eoQS2|gcn|pep	2R	Dmel_CG30170	20250807
6913.26	6729.17	5144.41	5819.82	4720.83	5277.77	FBgn0004583	5767.54	-0.195115	0.12964	0.0865716	0.225214	Not_significant	33218	ex	protein-coding	expanded	1270|CG4114|Dmel\CG4114|EX|Ex|Expanded|Frmd6|brl|exp|l(2)01270|l(2)ey	2L	Dmel_CG4114	20250807
30066.6	36150.2	30591.1	34650.9	34903.1	39930.8	FBgn0004587	34382.1	0.153065	0.101478	0.10316	0.253617	Not_significant	41670	B52	protein-coding	B52	B52/SRp55|B52/dSRp55|CG10851|Dmel\CG10851|E(Dfd)|E726|MabB52|RRM8|RSp55|Rbp8|SR55|SRSF6|SRp55|dSRp55|l(3)s2249|rrm8	3R	Dmel_CG10851	20250807
135.594	251.463	176.448	275.613	325.735	343.028	FBgn0004597	251.314	0.307736	0.290206	0.0595524	0.171849	Not_significant	41801	CycC	protein-coding	Cyclin C	CCNC|CG1C_DROME|CG7281|CYCC|Cln3|Cyc-C|DmcycC|Dmel\CG7281|SRB11|cycC|cyclinC|dCycC|dTRAP33	3R	Dmel_CG7281	20250705
5105.81	2861.54	3243.98	2162.72	2755.46	2935.13	FBgn0004607	3177.44	-0.354512	0.182563	0.0120972	0.0526021	Not_significant	43795	zfh2	protein-coding	Zn finger homeodomain 2	CG1449|Dmel\CG1449|ZFH-2|ZFH2|Zfh-2|Zfh2|zfh-2	4	Dmel_CG1449	20250807
496.332	705.315	605.483	703.948	544.793	1012.4	FBgn0004635	678.045	0.163123	0.210919	0.265337	0.4714	Not_significant	38168	rho	protein-coding	rhomboid	CG1004|DMRHO|DMRHOa|DMRHOb|DRORHO|DmRho1|Dmel\CG1004|Dmel\rho|Dmrho|RHO|RHOb|Rho|Rho-1|Rho1|Ve|iks|rho-1|rho1|rhom|rhomboid/veinlet|ve	3L	Dmel_CG1004	20250807
21982.7	19486.2	22348	22043.7	25550.7	23231.1	FBgn0004636	22440.4	0.130897	0.0978078	0.150602	0.326036	Not_significant	38244	Rap1	protein-coding	Rap1 GTPase	BEST:GH18528|C-ras3|CG1956|D-Rap1|DRap|DRap1|Dmel\CG1956|Dras3|Dras62B|E(faf)|EC3-7|FCG-C|P08645|R|RAP1|Rap|Ras3|RasIII|l(3)62Bf|l(3)R|rap1|ras 3|ras3	3L	Dmel_CG1956	20250807
2461.1	1923.12	2506.53	1895.21	2496.04	1952.43	FBgn0004638	2205.74	-0.0841047	0.150184	0.503791	0.694944	Not_significant	36497	drk	protein-coding	downstream of receptor kinase	24/1|CG6033|DRK|Dmel\CG6033|Drk|Drk/Grb2|E(sev)2B|GRB2|Grb-2|Grb/drk|Grb2|Grb2/drk|P1112|Su(sev)R1|crkl|l(2)10626|l(2)k13809	2R	Dmel_CG6033	20250807
3230.72	4309.42	3363.63	3953.26	3945.67	3820.69	FBgn0004643	3770.56	0.0811521	0.128942	0.474719	0.671921	Not_significant	47874	Zw10	protein-coding	Zeste-white 10	CG9900|Dmel\CG9900|Dsl1|EG:BACR7C10.3|Mit(1)15|ZW-10|ZW10|abe|dZW10|l(1)3Af|l(1)6-99|l(1)zw10|mit(1)15|mit(l)15|zw-10|zw10	X	Dmel_CG9900	20250817
385.019	340.966	356.654	290.461	305.289	476.138	FBgn0004644	359.088	-0.00725036	0.21996	0.959858	0.981564	Not_significant	42737	hh	protein-coding	hedgehog	CG4637|Dmel\CG4637|Dmhh|HH|Hg|Hh|Mir|Mrt|anon-WO0134654.19|anon-WO0182946.19|bar|bar-3|bar3|hg|l(3)hh|l(3)neo56|l(3)neo57	3R	Dmel_CG4637	20250807
13624.1	12880.6	12996.1	11911.9	12736.6	10434.5	FBgn0004655	12430.6	-0.147069	0.102025	0.119061	0.278734	Not_significant	31187	wapl	protein-coding	wings apart-like	C204|CG3707|Dmel\CG3707|EG:87B1.2|N2|RNA D|RNAD|WAPL|Wapl|l(1)2Dd|l(1)2Df|l(1)C204|l(1)N2|l(1)N5[72]|l74|pasc|wap	X	Dmel_CG3707	20250705
41150.4	32850.4	30996.8	30481.1	29344	26162.3	FBgn0004656	31830.8	-0.242703	0.112022	0.0169796	0.0676526	Not_significant	31722	fs(1)h	protein-coding	female sterile (1) homeotic	Brd4|CG2252|Dmel\CG2252|FSH|FSH-S|Fs(1)h|Fs(1)h-L|Fs(1)h/Brd4|Fs(1)hL|Fs(1)hS|Fsh|N72|ORE-1|anon-EST:Liang-1.81|anon-EST:fe1G2|clone 1.81|dBRD4|fs(1)1456|fs(1)26/26A|fs(1)M16|fs(1)R10.4|fs[1]h|fsh|fst(1)h|l(1)7Da|l(1)G0093|l(1)G0495|rnc	X	Dmel_CG2252	20250807
79196.4	94163	77435.8	87197.8	62114.9	73472	FBgn0004657	78930	-0.14062	0.115475	0.177852	0.365951	Not_significant	44885	mys	protein-coding	myospheroid	BetaPS|BetaPS-Int|CG1560|CT40473|Dmel\CG1560|EM28|Integrin beta|ItgbPS|MAb6G11|Mys|PS|PS integrin|PS[[beta]]|PSbeta|bPS|b[[PS]]|beta integrin|beta-Int|beta-Integrin|beta-PS|beta-PS-integrin|beta-int|beta-integrin|beta1|betaInt|betaPS|betaPS Int|betaPS integrin|betaPS-Integrin|betaPS-integrin|betaPS1|beta[[PS]]|beta[[PS]]-integrin|beta[[P]]S|beta[[mys]]|betamys|integrin beta[[PS]]|l(1)7Db|l(1)7Dn|…	X	Dmel_CG1560	20250807
67222.8	58031.4	65308.7	64678.4	70169.7	66423.7	FBgn0004687	65305.8	0.0700438	0.0901582	0.409449	0.6189	Not_significant	31474	Mlc-c	protein-coding	Myosin light chain cytoplasmic	CG3201|DmMLC_C|Dmel\CG3201|ELC|ELC1|MyoII|mlc-c|nmELC	X	Dmel_CG3201	20250705
6836.43	4928.6	5249.86	5196.4	5757.73	5107.13	FBgn0004698	5512.69	-0.0648023	0.127713	0.565445	0.742854	Not_significant	36697	Xpc	protein-coding	Xeroderma pigmentosum
186.045	108.293	145.618	174.708	239.606	335.272	FBgn0004797	198.257	0.268148	0.303653	0.091623	0.234901	Not_significant	44887	mdy	protein-coding	midway	CG13273|CG17937|CG17938|CG31991|CT39962|DGAT|DGAT1|Dgat1|DmDGAT1|Dmel\CG31991|Mdy|mdcds_3562	2L	Dmel_CG31991	20250705
3196.95	3581.41	3369.19	3336.43	2994.87	3477.47	FBgn0004811	3326.05	-0.0395368	0.120894	0.714852	0.845786	Not_significant	49505	fs(2)ltoPP43	protein-coding	female sterile (2) ltoPP43	BEST:LD12957|CG10528|Dmel\CG10528|LD12957|l(2)38Ac	2L	Dmel_CG10528	20250705
94031	79354.8	85373	74969	82189.8	81275.4	FBgn0004828	82865.5	-0.10434	0.0921218	0.227774	0.428884	Not_significant	31848	His3.3B	protein-coding	Histone H3.3B	CG8989|Dmel\CG8989|H3.3|H3.3B|His 3.3 B|His 3.3B|His3.3|HisH3-3Q|PH3|anon-EST:fe1B6|dH3.3B	X	Dmel_CG8989	20250705
1220.27	1562.38	1369.3	1988.7	1923.49	1455.01	FBgn0004832	1586.52	0.257033	0.165622	0.0541338	0.159887	Not_significant	31357	Xpac	protein-coding	Xeroderma pigmentosum group A-like	CG6358|DhR14|DhXPA|DmXPA|Dmel\CG6358|Dxpa|EG:EG0007.8|XPA|XPAC|XPA_DROME|Xpa|dmXPA|dxpa	X	Dmel_CG6358	20250705
428.027	659.776	525.064	423.168	687.675	342.611	FBgn0004837	511.053	-0.0647081	0.220057	0.654797	0.806728	Not_significant	34881	Su(H)	protein-coding	Suppressor of Hairless	BG:DS00929.10|C|CBF1|CG3497|CSL|D|Dmel\CG3497|E(H)|FTZ-F2|RBJK_DROME|RBP-J kappa|RBP-J[[Kappa]]|RBP-Jkappa|SU(H)|SUH|Su(h)|SuH|Su_H|anon-WO0257455.3|br7|dCSL|dRBP-JK|dRBP-J[[Kappa]]|dRBP-Jk|l(1)br7|l(2)35Bh|l(2)br7|l(2)k07904|oss|su(H)	2L	Dmel_CG3497	20250807
119208	93273.5	99657	99099	105461	112231	FBgn0004838	104822	0.0183169	0.101322	0.845317	0.926094	Not_significant	33968	Hrb27C	protein-coding	Heterogeneous nuclear ribonucleoprotein at 27C	10280|CG10377|Dmel\CG10377|HRB27C|HRP48|Hrb27-C|Hrb27C/Hrp48|Hrb27c|Hrb48|Hrp48|Hrp48/Hrb27C|Ov5|RRM7|Rbp7|hnRNP-C|hnRNP27C|hnRNP48|hrb27|hrb27C|hrb27c|hrp48|l(2)02647|l(2)10280|l(2)2647|linha|p50|rrm7	2L	Dmel_CG10377	20250705
12764.1	11993.1	11475.7	11322.9	12860.3	11678.9	FBgn0004856	12015.8	-0.0127824	0.0981498	0.888772	0.946462	Not_significant	31840	Bx42	protein-coding	Bx42	BX42|Bx-42|CG8264|Dmel\CG8264|SKIP|Skip|bx42	X	Dmel_CG8264	20250705
2769.31	3239.17	2217.4	2692.18	1948.01	3024.02	FBgn0004860	2648.35	-0.0686455	0.159411	0.598154	0.768461	Not_significant	44889	ph-d	protein-coding	polyhomeotic distal	CG3895|DROZFP|Dmel\CG3895|EG:BACN25G24.3|PH|PH-d|PHD|Ph|Ph-d|PhD|ph|ph-D|ph[D]|ph[d]|phd|phm	X	Dmel_CG3895	20250705
10692	8833.99	7745.59	7158.1	8228.12	8256.24	FBgn0004861	8485.68	-0.166001	0.122126	0.127598	0.292157	Not_significant	31181	ph-p	protein-coding	polyhomeotic proximal	CG18412|CG18414|Dmel\CG18412|EG:87B1.5|PH|PH-p|PHP|Ph|Ph-p|PhP|dPh|ph|ph-P|ph-proximal|ph[P]|ph[p]|phm|php	X	Dmel_CG18412	20250705
4359.85	3490.11	3302.58	3285.56	3442.94	3112.54	FBgn0004864	3498.93	-0.139874	0.130812	0.222561	0.424042	Not_significant	32080	hop	protein-coding	hopscotch	4|CG1594|Dm JAK|DmHD-160|Dmel\CG1594|HD-160|HOP|Hop|Hop1|Hop2|Hpo|JAK|Jak|L4|Tum|Tum-1|d-jak|hop/JAK|jak|l(1)10Be|l(1)G18|l(1)L4|l(1)hop|msvl	X	Dmel_CG1594	20250817
490.019	536.767	514.201	443.533	402.471	503.683	FBgn0004865	481.779	-0.101517	0.19847	0.477709	0.673809	Not_significant	40345	Eip78C	protein-coding	Ecdysone-induced protein 78C	CG18023|DR-78|Dmel\CG18023|E78|E78A|E78B|E78D|EIP78C|Eip 78C|Eip78|Eip78D|Eip78c|NR1E1|anon-WO0172774.42|anon-WO0172774.44|dE78|eip78c	3L	Dmel_CG18023	20250705
1.30232e+06	1.13041e+06	1.21584e+06	1.12031e+06	1.1682e+06	1.17393e+06	FBgn0004867	1.18517e+06	-0.0678994	0.0855832	0.402476	0.613626	Not_significant	34309	RpS2	protein-coding	Ribosomal protein S2	CG5920|Dm01335|Dmel\CG5920|Rp S2|S2|S5|anon-EST:Posey202|dS2|l(2)03848|l(2)k04603|rpS2|rps2|sop	2L	Dmel_CG5920	20250817
29366.6	29463.6	28918.2	29951.3	25971.5	28288.8	FBgn0004868	28660	-0.0527654	0.0897201	0.532628	0.717218	Not_significant	34264	Gdi	protein-coding	GDP dissociation inhibitor	Bulli|CG4422|Dmel\CG4422|GDI|GdI|N7-3|dGDI|gdi|l(2)N7-3|lincRNA.S746|rab GDI	2L	Dmel_CG4422	20250817
0	28.3194	15.8923	37.6325	26.2031	44.7346	FBgn0004882	25.4636	0.0968976	0.39495	0.341159	NA	Not_significant	42752	orb	protein-coding	oo18 RNA-binding protein	151666_s_at|CG10868|Dmel\CG10868|ORB|ORB1|Oo18|Orb|Orb1|fs(3)00107|oo18	3R	Dmel_CG10868	20250807
5220.17	4073.44	4889.14	3699.63	4450.99	4265.96	FBgn0004889	4433.22	-0.151793	0.126712	0.175424	0.362977	Not_significant	47877	tws	protein-coding	twins	1466/06|2414|B/PR55|CG6235|DPR55|Dmel\CG6235|PP2A|PP2A-B55|PP2A[B]|PP2a|PR55|Pp2A-85F|TWS|Twins|Tws|aar|dPP2A|dPP2A-B55|dPP2A-Balpha|dPR55|l(3)01436|l(3)02414|l(3)S022205b|l(3)S022361|l(3)S022440|l(3)S023013|l(3)S023141a|l(3)S023206|l(3)S023309|l(3)S023938|l(3)S024455|l(3)S024834a|l(3)S024838|l(3)S025806|l(3)S025832|l(3)S025913|l(3)S026226|l(3)S026326|l(3)S027127|l(3)S027313|l(3)S028707|l(3)S0291…	3R	Dmel_CG6235	20250807
402.307	617.947	538.539	778.368	420.875	468.047	FBgn0004892	537.68	0.0439979	0.215499	0.76031	0.871802	Not_significant	33581	sob	protein-coding	sister of odd and bowl	CG3242|Dmel\CG3242|SOB|Sob|org1	2L	Dmel_CG3242	20250807
2621.08	2485.28	2310.34	2451.13	1980.77	2295.84	FBgn0004893	2357.41	-0.106935	0.134962	0.361832	0.572421	Not_significant	33602	bowl	protein-coding	brother of odd with entrails limited	17-29-5|BOWL|Bowl|CG10021|Dmel\CG10021|Su(tor)2-1|l(2)c|org2	2L	Dmel_CG10021	20250807
0	12.8313	11.4825	25.274	23.2968	0	FBgn0004896	12.1474	0.0389647	0.40484	0.620525	NA	Not_significant	37631	fd59A	protein-coding	forkhead domain 59A	CG3668|Dmel\CG3668|Dmfd3|FD3|FD59A|Fd59a|FoxD|fd3|fd59a|foxd	2R	Dmel_CG3668	20250705
3484.94	4272.65	3661.47	4268.24	3385	3958.56	FBgn0004901	3838.47	0.0187593	0.128296	0.868299	0.936775	Not_significant	40935	Prat	protein-coding	Phosphoribosylamidotransferase	CG2867|DmPrat|Dmel\CG2867	3R	Dmel_CG2867	20250705
6489.28	5819.9	5899.14	6109.45	6471.07	5707.63	FBgn0004903	6082.74	0.00553543	0.10713	0.955109	0.97855	Not_significant	43231	Rb97D	protein-coding	Ribonuclear protein at 97D	CG6354|Dmel\CG6354|Hrb97D|R16|RBP97D|Rb97D1|ms(3)03445|rb97d|rbf	3R	Dmel_CG6354	20250705
57107.9	54400.7	67648	56224.9	72689.9	67448	FBgn0004907	62586.6	0.110838	0.109666	0.268554	0.474398	Not_significant	36059	14-3-3zeta	protein-coding	14-3-3zeta	14-3-3|14-3-3 zeta|14-3-3-Leo|14-3-3-zeta|14-3-3ZETA|14-3-3leo|14-3-3z|14.3.3|1433Z|2G1|4-3-3 zeta|5.11|549|BEST:GH05075|CG17870|D14-3-3|D14-3-3zeta|Dmel\CG17870|K|LEO|Leo|PAR-5|PAR5|Par-5|d14-3-3zeta|l(2)07103|l(2)46CFe|l(2)46Ee|leo|par-5	2R	Dmel_CG17870	20250807
494.326	669.318	612.383	701.825	604.911	485.468	FBgn0004908	594.705	0.00751393	0.195826	0.957731	0.980127	Not_significant	40993	Arl2	protein-coding	ADP ribosylation factor-like 2	ARL2|Arf|Arf84D|Arf84F|Arl84F|CG 7435|CG7435|Dm Arf84F|Dmel\CG7435|Q06849|arl2	3R	Dmel_CG7435	20250705
287.739	158.061	207.978	174.381	100.053	295.938	FBgn0004910	204.025	-0.0561921	0.264879	0.686771	0.828633	Not_significant	47878	Eip63F-1	protein-coding	Ecdysone-induced protein 63F 1	63F-1|CBP12|CG15855|Ca[2+] binding protein|Dmel\CG15855|E63-1|E63F|Eip63-1|Eip63F1|Eip63Fa|eip63F-1	3L	Dmel_CG15855	20250705
3468	4214.67	4040.55	4929.57	4586.83	5042.65	FBgn0004913	4380.38	0.257144	0.120095	0.016594	0.0665787	Not_significant	40607	Gnf1	protein-coding	Germ line transcription factor 1	CG1119|DmRFC1|Dmel\CG1119|GTF-1|Gnf-1|Gtf1|ONF-CAACAA|RF-C 140|RFC|RFC1|RFC140|RfC|RfC140|dRF-Cp140|dRFC140|gnf1|gtf1|rfc1	3R	Dmel_CG1119	20250817
5290.03	4735.68	4403.59	5251.51	5721.5	5352.59	FBgn0004914	5125.82	0.147888	0.113543	0.15094	0.326681	Not_significant	44544	Hnf4	protein-coding	Hepatocyte nuclear factor 4	CG9310|DmHNF4|Dmel\CG9310|HNF-4|HNF-4(D)|HNF4|HNF4alpha|Hnf-4|Hnf-4h|NHF4|NR2A4|dHNF-4|dHNF4|dHnf4|hnf4	2L	Dmel_CG9310	20250807
1194.9	1658.26	1341.95	1387.97	854.276	1370.33	FBgn0004915	1301.28	-0.129366	0.181657	0.351978	0.562889	Not_significant	34430	TfIIB	protein-coding	Transcription factor IIB	CG5193|Dmel\CG5193|TFIIB|Tfiib|TfllB|dTFIIB|dTfIIB|dmTFIIB|tfIIb	2L	Dmel_CG5193	20250705
20706.6	15740.8	21132.9	17483.7	22916.3	18683.9	FBgn0004921	19444	0.0297137	0.121922	0.785002	0.88844	Not_significant	35881	Ggamma1	protein-coding	G protein gamma subunit 1	CG8261|D-G[[gamma]]1|Dmel\CG8261|G protein gamma|GNG13|G[[gamma1]]|G[[gamma]]|Gbetagamma|Gg1|Ggamma|Ggamma-1|bro4|dg1alpha|ggamma1|l(2)k08017	2R	Dmel_CG8261	20250807
13040.4	12541.2	9678.85	11598.7	11169.6	12487.8	FBgn0004924	11752.8	-0.000126523	0.115379	0.999033	0.999605	Not_significant	32458	Top1	protein-coding	Topoisomerase 1	CG6146|Dmel\CG6146|ND432|TOP1|TopI|Topo I|Topo1|TopoI|dTopoI|l(1)G0134|l(1)G0201|l(1)G0229|l(1)G0278|l(1)top1|top1|topo I|topoI|topoisomerase I	X	Dmel_CG6146	20250817
25.6666	0	27.8279	36.6876	61.3849	93.8336	FBgn0004956	40.9001	0.193921	0.452508	0.115836	0.273543	Not_significant	32813	upd1	protein-coding	unpaired 1	CG5993|Dmel\CG5993|OS|Os|UPD|UPD1|Unpaireds|Upd|Upd1|l(1)YC43|l(1)YM55|od|odsy|os|sis-C|sis-c|sisC|sy|unp|upa|upd	X	Dmel_CG5993	20250807
703.88	1035.56	1008.41	1130.21	827.247	978.456	FBgn0004957	947.294	0.0555647	0.181893	0.688493	0.829534	Not_significant	32818	por	protein-coding	porcupine	15175|CG6205|Dmel\CG6205|Por|Porc|dmPorc|l(1)17Ac|poc|porc	X	Dmel_CG6205	20250730
8220.46	7716.56	7305.62	7628.75	7114.74	6306.08	FBgn0005198	7382.03	-0.119781	0.109179	0.230104	0.431976	Not_significant	40201	gig	protein-coding	gigas	6975|C1|CG6975|Dmel\CG6975|FBpp0074588|Gigas|ME 109|TSC2|TsC2|Tsc2|Tsc2/gig|dTSC2|dTsc2|gig/Tsc2|l(3)109|tsc2|tsc2(gig)	3L	Dmel_CG6975	20250807
14707.4	13641.9	13349.6	13409.8	15690.2	15005.9	FBgn0005278	14300.8	0.0701876	0.0985234	0.443905	0.646518	Not_significant	48552	Sam-S	protein-coding	S-adenosylmethionine Synthetase	CG2674|Dmel\CG2674|M(2)21A-B|M(2)21AB|METK|SAM|SamS|Sams|Su(z)5|m(2)21ab|sams	2L	Dmel_CG2674	20250807
3735.96	4220.85	3819.35	3833.24	3829.28	3698.24	FBgn0005322	3856.15	-0.0425121	0.113703	0.680288	0.824407	Not_significant	44021	nmd	protein-coding	no mitochondrial derivative	CG5395|DmCG5395|Dmel\CG5395|Msp|Msp1|Nmd|anon-EST:Liang-1.79|clone 1.79|l(2)08774|ms(2)4|ms(2)ry4	2L	Dmel_CG5395	20250705
6084.23	6015.06	6440.1	5356.78	5697.74	4967.23	FBgn0005355	5760.19	-0.178366	0.10752	0.0701515	0.193243	Not_significant	41565	Su(fu)	protein-coding	Suppressor of fused	CG6054|Dmel\CG6054|SU(FU)|SUFU|Su(Fu)|SuFu|Sufu|d Sufu|dSufu|su(fu)|sufu	3R	Dmel_CG6054	20250807
3923.65	2912.15	2596.34	2956.85	2920.42	2752.45	FBgn0005386	3010.31	-0.0929174	0.144527	0.449263	0.651756	Not_significant	40133	ash1	protein-coding	absent
334.232	99.2608	106.788	211.252	86.2093	29.4494	FBgn0005391	144.532	-0.13559	0.325394	0.308825	0.519174	Not_significant	31938	Yp2	protein-coding	Yolk protein 2	CG2979|Dmel\CG2979|VG2|VIT2Dm|YP|YP-2|YP2|YPII|YP[[2]]|fs(1)A59|fs(1)K313|fs(1)M35|fs(1)m35|yp|yp2	X	Dmel_CG2979	20250807
19359.5	16654.4	18408.9	16183.5	15751.7	16362.1	FBgn0005411	17120	-0.15173	0.0942925	0.0854867	0.223319	Not_significant	32602	U2af50	protein-coding	U2 small nuclear riboprotein auxiliary factor 50	9-21|CG9998|DU2AF50|DmU2AF[50]|Dmel\CG9998|U2AF|U2AF 50|U2AF-50|U2AF50|U2af|dU2AF50|dU2AF[50]|dUTAf[50]|l(1)14Ca|l(1)14Cc|l(1)9-21	X	Dmel_CG9998	20250807
6.32561	14.3902	12.7952	24.2725	29.7483	23.5307	FBgn0005558	18.5104	0.103579	0.387548	0.330591	NA	Not_significant	43812	ey	protein-coding	eyeless	CG1464|DPax-6|Dmel\CG1464|EY|EYEL|Ey|Ey/Pax6|OK107|Pax-6|Pax6|Pax6/ey|eye|l(4)102CDh|l(4)102CDr|l(4)33|pax6	4	Dmel_CG1464	20250807
289.788	197.3	355.441	413.494	293.739	294.38	FBgn0005564	307.357	0.0975873	0.235963	0.502697	0.69414	Not_significant	40129	Shal	protein-coding	Shaker cognate l	CG9262|DNK[[v]]4|Dmel\CG9262|K[[v]]4|Kv4|Kv4/Shal|Sh-l|ShaI|Shl|dShal|shaI|shal	3L	Dmel_CG9262	20250807
1342.62	1033.86	790.114	458.557	708.533	1286.67	FBgn0005586	936.726	-0.167662	0.228388	0.259501	0.465375	Not_significant	36127	Rab3	protein-coding	Rab3	AAF58762|CG7576|DRAB3|DRab3|DmRab3|Dmel\CG7576|Drab3|P25228|Rab3A|dRab3|dm-Rab3|drab3|rab3	2R	Dmel_CG7576	20250705
181832	275647	175968	178178	124065	150221	FBgn0005593	180985	-0.273603	0.213235	0.068526	0.190116	Not_significant	34352	RpL7	protein-coding	Ribosomal protein L7	BEST:GH04411|CG4897|Dmel\CG4897|L30|L7|RPL7|Rp L7|rpL7|rpl7	2L	Dmel_CG4897	20250817
2834.79	3104.16	2914.8	3198.51	2650.87	3159.71	FBgn0005596	2977.14	0.0194772	0.126375	0.861801	0.933134	Not_significant	43439	yem	protein-coding	yemanuclein	CG11879|CG14513|Dmel\CG14513|Yemalpha|yG4.5|yT4.5|yem-alpha|yema|yemalpha	3R	Dmel_CG14513	20250705
7651.8	8136.16	8433.63	8326.56	8067	10151.7	FBgn0005612	8461.14	0.10959	0.111848	0.281616	0.488151	Not_significant	37822	Sox14	protein-coding	Sox box protein 14	CG17263|CG3090|DSox-14|DSox14|DSox60B|Dmel\CG3090|Dsox-14|SOX14|SOX60B|SOXC|Sox-14|sox14	2R	Dmel_CG3090	20250807
1917.98	2073.24	2173.12	1975.23	1732.44	1493.6	FBgn0005616	1894.27	-0.17829	0.147013	0.150993	0.32671	Not_significant	33565	msl-2	protein-coding	male-specific lethal 2	CG3241|Dmel\CG3241|MSL|MSL-2|MSL2|Msl 1-3|Msl-2|Msl2|km(2)A|kmA|msl|msl2	2L	Dmel_CG3241	20250807
2502.81	3184.19	2700.63	2996.87	2536.23	1873.26	FBgn0005617	2632.33	-0.123241	0.155848	0.338098	0.548777	Not_significant	35121	msl-1	protein-coding	male-specific lethal 1	CG10385|Dmel\CG10385|MSL|MSL-1|MSL1|Msl 1-3|Msl-1|Msl1|i94|km(2)B|kmB|mls-1|msl|msl1	2L	Dmel_CG10385	20250807
328.532	226.082	149.789	147.727	233.78	320.836	FBgn0005619	234.458	-0.00169574	0.253713	0.990366	0.994889	Not_significant	36076	Hdc	protein-coding	Histidine decarboxylase	CG3454|Dmel\CG3454|HDC|JK910|anon-WO0140519.259|hdc	2R	Dmel_CG3454	20250807
11762.6	8657.99	8823.64	8572.94	9457.38	7498.43	FBgn0005631	9128.83	-0.154618	0.127024	0.168284	0.352231	Not_significant	37603	robo1	protein-coding	roundabout 1	BEST:GM07780|CG13521|CT32892|D-Robo1|Dmel\CG13521|ROBO|Robo|Robo-1|Robo1|dRobo|dRobo1|robo|robo-1|robo1S|roundabout	2R	Dmel_CG13521	20250807
11598.3	9685.82	8882.92	8846.99	8847.73	7912.44	FBgn0005632	9295.7	-0.195836	0.115052	0.0596249	0.171987	Not_significant	43749	faf	protein-coding	fat facets	BcDNA.LD22582|BcDNA:LD22582|CG1945|Dmel\CG1945|FAF|Faf|Fat|P55824|USPX	3R	Dmel_CG1945	20250705
429.984	199.479	230.56	181.346	160.513	181.925	FBgn0005636	230.634	-0.262732	0.292201	0.0970709	0.243876	Not_significant	37886	nvy	protein-coding	nervy	CG3385|Dmel\CG3385|Nvy	2R	Dmel_CG3385	20250807
194.535	117.599	158.912	144.311	75.0326	152.452	FBgn0005638	140.474	-0.0914456	0.275581	0.512013	0.700585	Not_significant	37889	slbo	protein-coding	slow border cells	C/EBP|CG4354|DC/EBP|DM8|Dm-c/EBP|DmC/EBP|Dmel\CG4354|SLBO|Slbo|fs(2)7|fs(2)8|fs(2)ry7|fs(2)ry8|slobo	2R	Dmel_CG4354	20250807
16424	13686.2	16255.2	15836.2	18673.8	17609.7	FBgn0005648	16414.2	0.143728	0.105262	0.137764	0.307992	Not_significant	35788	Pabp2	protein-coding	Pabp2	CG2163|Dmel\CG2163|PABP2|PABPN1|ROX2|Rox2|dpabII|pAbp2|pabp2|rox2	2R	Dmel_CG2163	20250705
15690.8	14309.3	14379.8	14824.6	15112.7	15588.6	FBgn0005649	14984.3	0.0324813	0.0914901	0.705734	0.839927	Not_significant	42848	Rox8	protein-coding	Rox8	CG5422|DmTIAR|Dmel\CG5422|ROX8|RRM12|Rbp12|Rox-8|TIAR|dTIAR|rox8|rrm12	3R	Dmel_CG5422	20250807
247.508	298.229	212.759	372.536	261.311	209.975	FBgn0005654	267.053	0.0579253	0.237528	0.687505	0.829177	Not_significant	36454	Orc3	protein-coding	Origin recognition complex subunit 3	CG4088|DmORC3|DmOrc3|Dmel\CG4088|LAT|Lat|ORC|ORC3|l(2)49Fd|l(2)vr6|lat|latheo|orc3|vr-6|vr6	2R	Dmel_CG4088	20250705
94.7963	160.218	40.6167	28.8955	36.2258	0	FBgn0005670	60.1255	-0.31538	0.548695	0.0386646	0.126094	Not_significant	31188	Cyp4d1	protein-coding	Cytochrome P450 4d1	4d1|CG3656|CYP4D1|CYP6D1|Cyp4D1|Cyt-P450-4D1|Dmel\CG3656|EG:87B1.1|P-450|P450|cyp4d1	X	Dmel_CG3656	20250807
38799.8	36788.2	39600.6	40248.9	38492.9	39292.6	FBgn0005671	38870.5	0.0317593	0.0838456	0.690058	0.830804	Not_significant	41550	Vha55	protein-coding	Vacuolar H[+]-ATPase 55kD subunit	1208/13|ATP6V1B1|CG17369|Dmel\CG17369|SzA|V-ATPase|V-type H+-ATPase|VA|VAT-2|l(3)87Ca|l(3)SzA|l(3)j2E9|v-ATPase|vha55	3R	Dmel_CG17369	20250705
23165	17772	18044.2	16952.6	23379.7	22511.8	FBgn0005672	20304.2	0.0723341	0.124783	0.513949	0.702417	Not_significant	35253	spi	protein-coding	spitz	CG10334|CT29014|Dmel\CG10334|EP(2)2378|Spi|Spitz|anon-WO0118547.158|l(2)01068|l(2)37Fa|l(2)s3547|s-spi|s.spi|sSpi	2L	Dmel_CG10334	20250807
456.141	257.028	395.212	256.893	281.111	289.364	FBgn0005677	322.625	-0.179573	0.240015	0.231283	0.4335	Not_significant	34982	dac	protein-coding	dachshund	BG:DS02780.3|CG4952|DAC|Dac|Dac2-3|Dach|Dachshund|Dm-DAC|Dmel\CG4952|dach|l(2)36Ae|l(2)rK364|spn	2L	Dmel_CG4952	20250807
31.5801	43.802	63.5558	92.0346	59.4984	62.8789	FBgn0005683	58.8917	0.108043	0.321904	0.40096	0.612682	Not_significant	44315	pie	protein-coding	pineapple eye	CG5354|Dmel\CG5354|Pie|l(2)31Ek|l(2)54|mat(2)QM47|mat(2)ea-E|mat(2)earlyQM47	2L	Dmel_CG5354	20250705
4236.18	4663.64	4095.05	4734.68	4208.27	4544.86	FBgn0005694	4413.78	0.0442839	0.113761	0.667871	0.815552	Not_significant	40370	Aef1	protein-coding	Adult enhancer factor 1	AEF-1|AEF1|CG5683|Dmel\CG5683|aef1	3L	Dmel_CG5683	20250705
2046.15	2101.67	1941.41	1593	1741.89	1818.92	FBgn0005695	1873.84	-0.18319	0.137628	0.123095	0.284334	Not_significant	35864	gcl	protein-coding	germ cell-less	CG8411|Dmel\CG8411|GCL|Gcl|gcl-1	2R	Dmel_CG8411	20250807
587.781	863.303	737.086	979.844	957.171	1046.14	FBgn0005696	861.887	0.280961	0.191191	0.050786	0.153224	Not_significant	43278	PolA2	protein-coding	DNA polymerase alpha subunit 2	CG5923|DNA pol-73|DNA polalpha|DNA polymerase alpha 73 kD|DNApol-alpha|DNApol-alpha72|DNApol-alpha73|DNApolalpha|Dmel\CG5923|Dmpol alpha|POLA|Pol|Polalpha|Polalpha 73KDa|Polalpha 73kDa|Polalpha73|pol alpha|polalpha	3R	Dmel_CG5923	20250807
42.6367	31.2826	20.7901	26.647	16.1084	9.87703	FBgn0005775	24.557	-0.0815846	0.361636	0.453529	NA	Not_significant	38590	Con	protein-coding	Connectin	CG7503|CON|CT1840|Dmel\CG7503|Ubx-t35|anon-64C|con|conn	3L	Dmel_CG7503	20250807
27497.1	29281.4	26666.1	33058.8	30243.2	31090.6	FBgn0008635	29639.5	0.159017	0.0887834	0.0574994	0.167338	Not_significant	32820	betaCOP	protein-coding	Coat Protein (coatomer) beta	BcDNA.GH09317|BcDNA:GH09317|Bcop|Beta Cop|BetaCop|CG6223|COPI|Dmel\CG6223|bcop|beta COP|beta-COP|beta-Cop|beta-CopII|betaCop	X	Dmel_CG6223	20250817
86.6	51.2615	27.3623	49.6368	68.9774	86.9793	FBgn0008636	61.8029	0.0507831	0.310531	0.681131	0.825156	Not_significant	47894	hbn	protein-coding	homeobrain	57San|CG10614|CG15647|CG15648|CG33152|Dmel\CG33152|Hbn	2R	Dmel_CG33152	20250807
48.9367	81.6046	34.3879	77.4653	0	52.212	FBgn0010014	49.1011	-0.0298869	0.351573	0.77083	0.879776	Not_significant	44317	CanB	protein-coding	Calcineurin B	BcDNA:RH11383|CG4209|CNB|CaN|CaNB|Can|CnB|Dmel\CG4209|canB|canB-4F|dCnB1	X	Dmel_CG4209	20250705
15185.6	27046.3	31385.6	30457	24446	24174.5	FBgn0010038	25449.2	0.0709534	0.154802	0.579634	0.754554	Not_significant	48335	GstD2	protein-coding	Glutathione S transferase D2	CG4181|DmGST21|DmGSTD2|Dmel\CG4181|GST|GST D2|GST-D2|GSTD2|GSTd2|Gst|Gst D2|GstD21|Gstd21|gst|gst D21|gstD2|gstD21|gstd2|gstd21	3R	Dmel_CG4181	20250807
2057.83	1744.49	1554.94	1919.29	2009.29	1554.1	FBgn0010039	1806.66	0.0238158	0.152401	0.851127	0.928585	Not_significant	48336	GstD3	protein-coding	Glutathione S transferase D3	BcDNA:LP11313|CG4381|D3|DmGST22|DmGSTD3|Dmel\CG4381|GST-D3|GSTD3|Gst|GstD22|gst|gstD22|gstD3|gstd3	3R	Dmel_CG4381	20250807
3317.04	3443.55	4226.34	3708.17	3876.64	3962.76	FBgn0010053	3755.75	0.0564616	0.124773	0.610417	0.777833	Not_significant	251984	Jheh1	protein-coding	Juvenile hormone epoxide hydrolase 1	142196_at|BEST:GH06241|CG15101|Dmel\CG15101|JH|JHEH|JHEH 1|Jheh|jheh1	2R	Dmel_CG15101	20250807
823514	654992	760435	675392	703210	677783	FBgn0010078	715888	-0.107633	0.0949343	0.225417	0.427874	Not_significant	37628	RpL23	protein-coding	Ribosomal protein L23	CG3661|Dmel\CG3661|L14|L17|L17A|L23|RL17|RPL17A|RpL17A|Rpl17A|Rpl23|TA01212p|rpl23	2R	Dmel_CG3661	20250817
44923.4	49458.2	44390.9	53782.7	51650.6	50371.2	FBgn0010100	49096.2	0.149866	0.0872376	0.0690771	0.191124	Not_significant	44149	mAcon1	protein-coding	Mitochondrial aconitase 1	ACON-1|Acon|AconM|BEST:GH10550|CG9244|Dmel\CG9244|M-Acon|acon|aconitase|hsp60|i204|i59|l(2)07054|m-Acon|m-acon|mACON|mAc|mAcon	2L	Dmel_CG9244	20250724
664.324	793.276	508.381	347.509	450.048	396.152	FBgn0010105	526.615	-0.414865	0.253262	0.0122404	0.0530381	Not_significant	39717	comm	protein-coding	commissureless	CG17943|Comm|Dmel\CG17943	3L	Dmel_CG17943	20250807
560.284	292.741	468.729	207.523	429.429	686.296	FBgn0010109	440.834	-0.000251242	0.242948	0.998592	0.999605	Not_significant	35800	dpn	protein-coding	deadpan	44C|CG8704|DPN|Deadpan|Dmel\CG8704|Dpn|anon-EST:fe1B12|bHLHe50	2R	Dmel_CG8704	20250807
1504.55	2394.62	1969.43	2194.15	2358.49	2722.21	FBgn0010173	2190.58	0.21357	0.161798	0.104654	0.256206	Not_significant	40972	RPA1	protein-coding	Replication protein A1	CG9633|D-RPA70|D-SSB|DRP-A|DmRPA|Dmel\CG9633|RP-A|RPA|RPA 70|RPA 70 kDa|RPA70|RpA-70|RpA1|RpA70|Rpa-70|Ssb-70|dRP-A|dmrpa1|i164	3R	Dmel_CG9633	20250817
51725.8	49708.5	52259.4	46539.2	50248.1	52855.3	FBgn0010198	50556.1	-0.0345313	0.0870525	0.674962	0.82041	Not_significant	44150	RpS15Aa	protein-coding	Ribosomal protein S15Aa	CG2033|Dmel\CG2033|Rp S15 Aa|RpS15A|RpS15a|S15|S15Aa|S8|anon-EST:Posey44	X	Dmel_CG2033	20250705
41867.6	43536.9	45257.5	44391.8	47583.5	48413.8	FBgn0010213	45175.2	0.0930578	0.0858738	0.252575	0.459022	Not_significant	36878	Sod2	protein-coding	Superoxide dismutase 2 (Mn)	CG8905|Dmel\CG8905|MN-SOD|Mito SOD|Mn SOD|Mn-SOD|Mn-SOD2|MnSOD|MnSODII|MnSODa|MnSod|Mn[2+]SOD|SOD|SOD-2|SOD-m|SOD2|Sod|Sod-2|dSOD2|dSod2|mitSOD2|mnSOD|sod2	2R	Dmel_CG8905	20250807
1164.6	655.16	1029.82	914.867	1130.42	1073.69	FBgn0010215	994.758	0.0733851	0.187144	0.60053	0.769731	Not_significant	40517	alpha-Cat	protein-coding	alpha Catenin	CG17947|CT39986|D-alpha-catenin|Dalpha-Cat|Dalpha-cat|DalphaC|Dalphacat|Dmcatp|Dmel\CG17947|LD30423p|a-Cat|a-cat|alpha-CAT|alpha-cat|alpha-catenin|alpha-ctn|alphaCAT|alphaCat|alphaCatenin|alphacat	3L	Dmel_CG17947	20250807
25125	24573.6	27942.1	25408.6	31083.8	27933.8	FBgn0010217	27011.1	0.104309	0.100381	0.262619	0.46849	Not_significant	43829	ATPsynbeta	protein-coding	ATP synthase
3646.67	3288.35	3767.83	3562.69	3934.89	4036.52	FBgn0010220	3706.16	0.0871692	0.118685	0.413832	0.622601	Not_significant	35917	Dbp45A	protein-coding	DEAD box protein 45A	CG12759|DBP45A|DDX49|Dbp45|DmRH18|Dmel\CG12759|dbp45A	2R	Dmel_CG12759	20250807
9196.29	7773.09	8794.93	7395.29	7971.59	8220.25	FBgn0010222	8225.24	-0.108264	0.105719	0.26547	0.471479	Not_significant	47895	Nmdmc	protein-coding	NAD-dependent methylenetetrahydrofolate dehydrogenase	151767_at|CG18466|DNMDMC|Dmdmc|Dmel\CG18466|Dnmdmc|Mthfd2|dNMDMC|nmdmc	3R	Dmel_CG18466	20250807
315.83	258.457	218.018	249.079	136.232	112.4	FBgn0010223	215.003	-0.228759	0.288819	0.138029	0.308319	Not_significant	39861	Galphaf	protein-coding	G protein alpha subunit f	CG12232|Dmel\CG12232|GNAS/L|G[[f]]|Galpha73B|Galpha73b|Galpha[[f]]73B|Gf|Gfalpha	3L	Dmel_CG12232	20250705
15061.3	13238.7	11949.3	13399.3	13987.2	15480.8	FBgn0010226	13852.8	0.0765312	0.107577	0.437865	0.64197	Not_significant	36927	GstS1	protein-coding	Glutathione S transferase S1	CG8938|DmGST-2|DmGST2|DmGSTS1|DmGSTS1-1|DmGst-2|DmGstS1-1|Dmel\CG8938|Est2|GST|GST S1|GST-2|GST-S1|GST2|GSTII|GSTS|GSTS1|GSTs|Gst2|GstS1-1|S1|dHPGDS|gst|gstD2|gsts1|l(2)04227|l(2)k08805|lincRNA.330|n(2)06253	2R	Dmel_CG8938	20250807
17180.9	18092.9	17759.3	18410.9	17078.1	18768.7	FBgn0010235	17881.8	0.029191	0.089799	0.730153	0.854188	Not_significant	39445	Klc	protein-coding	Kinesin light chain	CG5433|DKLC|Dmel\CG5433|KLC|Kinesin|kinesin|klc	3L	Dmel_CG5433	20250817
341.247	561.005	450.208	590.029	261.29	398.626	FBgn0010238	433.734	-0.0452347	0.229167	0.753844	0.868783	Not_significant	36363	Lac	protein-coding	Lachesin	CG12369|CT24921|Dmel\CG12369|bulb|l(2)k11012|l(2)k11012b|lac	2R	Dmel_CG12369	20250705
26055.7	26147.2	23200.8	24794	20394.2	22354.1	FBgn0010246	23824.3	-0.137281	0.100393	0.140308	0.311439	Not_significant	38153	Myo61F	protein-coding	Myosin 61F	CG9155|Dm IB|DmIB|Dmel\CG9155|DroMIB|IB|MIB|MYO61F|MYOIB|Mhc2|Myo-IB|Myo1B|Myo1C|MyoIB|MyoIC|myo1C|myo61F|myo61f|myoIC	3L	Dmel_CG9155	20250705
1031.63	1007.47	1724.34	972.082	1783.71	1385.12	FBgn0010247	1317.39	0.0735489	0.194923	0.604373	0.772914	Not_significant	3355109	Parp1	protein-coding	Poly-(ADP-ribose) polymerase 1	BEST:LD21673|CG17685|CG17696|CG17718|CG40411|D.PARP|Dm.pARTa|Dmel\CG40411|LD21673.3prime|PARP|PARP-1|PARP1|PARPS-1|Parp|dARTD1|dPARP|dPARP1|dParp1|dmparp|parp|parp-1	3R	Dmel_CG40411	20250705
205.933	159.543	222.658	127.35	127.006	54.0677	FBgn0010263	149.426	-0.28589	0.337956	0.0751611	0.202859	Not_significant	33498	Rbp9	protein-coding	RNA-binding protein 9	CG15402|CG3151|Dmel\CG3151|RBP9|RBP9-2|RRM10|RRM9|Rbp10|Rpb9|fes|fs(2)B|rbp|rbp9|rbp9a|rrm10|rrm9	2L	Dmel_CG3151	20250807
296212	298152	299703	278670	264347	264413	FBgn0010265	283583	-0.134511	0.0790086	0.0746375	0.201844	Not_significant	34149	RpS13	protein-coding	Ribosomal protein S13	CG13389|Dmel\CG13389|M(2)29B|M(2)32|M(2)32A|RPS13|Rp S13|Rp17|Rps 13|Rps13|S13|S15|l(2)k09614|rpS13	2L	Dmel_CG13389	20250817
6753.7	5344.62	6163.91	5227.85	6295.22	5466.75	FBgn0010269	5875.34	-0.0839042	0.12006	0.43563	0.640078	Not_significant	31872	Dsor1	protein-coding	Downstream of raf1	CG15793|D-MEK|D-MEK/Dsor|D-Mek|D-SOR|D-Sor|D-mek|D-sor|D-sor-1|DMEK-1|DRODSOR1|DSOR|DSOR1|DSORT|DSor|DSor1|Dmek|Dmel\CG15793|Dsor|EK1-1|MAPKK|MEK|MEK/Dsor1|MEK1/2|Mek|Mek1/2|SOR|Sor|Su(Raf)34B|dMEK|dMek|dSor|dSor1|dsor|dsor1|mek|sor|sor/MEK1	X	Dmel_CG15793	20250807
[truncated: 6,977 more rows]
